# Supplementary material for: Early transcriptomic responses of rice leaves to herbivory by Spodoptera frugiperda
Source: Sci Rep. 2024 Feb 3;14:2836. doi: 10.1038/s41598-024-53348-x (PMC10838271; doi:10.1038/s41598-024-53348-x)
Supplement: Supplementary file 2 — Supplementary Information 2. [file 41598_2024_53348_MOESM2_ESM.xlsx]

## Sheet: Supp Table 3A
Table S3.A: List of genes modulated by wounding (W)
Gene_ID	logFC	FDR
Os04g0178300_LOC_Os04g09900	-2.53449734452773	0.00829545641241645
Os03g0283100_LOC_Os03g17470	-1.76584790604728	2.63858674227143e-11
Os10g0531400_LOC_Os10g38780	-2.0194375050951	1.72296519365107e-08
Os10g0530500_LOC_Os10g38710	-2.1956711894488	4.41093376387996e-07
Os03g0283200_LOC_Os03g17480	-1.58343807190381	5.12416353954709e-07
Os06g0115400_LOC_Os06g02500	-1.79068495897059	1.13640351769734e-06
Os02g0115700_LOC_Os02g02400	-1.43910448570118	0.000306091622687086
Os10g0529300_LOC_Os10g38580	-1.29813707688405	0.000727436234677145
Os09g0538600_LOC_Os09g36750	-1.01106780987086	0.00316975379812447
Os01g0192900_LOC_Os01g09700	-3.13125553755072	1.15539686097752e-11
Os04g0469800_LOC_Os04g39430	-1.73789122685712	4.22897673309733e-10
Os02g0817600_LOC_Os02g57250	-1.62637310046566	4.29290750812091e-08
Os01g0134500_LOC_Os01g04260	-1.69104211689537	2.68531788646761e-07
Os12g0139300_LOC_Os12g04480	-1.77738411784213	2.53002931342121e-05
Os05g0563400_LOC_Os05g48870	-1.00362414569891	0.000216371522014435
Os01g0388000_LOC_Os01g29150	-1.86789065461849	0.000219579777679542
Os05g0207500_LOC_Os05g11730	-1.23572677600378	0.000564670812474303
None_ChrUn.fgenesh.gene.96	-1.01572572359171	1.59104861132532e-06
None_ChrSy.fgenesh.gene.74	-1.02640383555576	8.59945964341951e-06
None_ChrSy.fgenesh.gene.50	-1.10501754054181	0.00146571125163769
None_ChrUn.fgenesh.gene.76	-9.94273130230212	0.00247588928656712
Os01g0221100_LOC_Os01g12160	-2.25691689113021	1.74149582833629e-17
Os02g0320300_LOC_Os02g21520	-1.20877455095917	0.000448397838374919
Os08g0203400_LOC_Os08g10310	-1.91577950363243	3.63423418185938e-13
Os05g0217800_LOC_Os05g12640	-1.74727484423953	3.0418400509533e-05
Os07g0539900_LOC_Os07g35560	-1.01710741829831	0.0011677893888077
Os07g0471300_LOC_Os07g28850	-1.07454286605806	0.00144311602851179
Os02g0689900_LOC_Os02g46460	-4.28069704117109	5.89093367762188e-47
Os05g0256500_LOC_Os05g16740	-3.36433851269854	5.491063546399e-44
Os12g0210400_LOC_Os12g10740	-1.90752997840145	1.24786736853007e-43
Os09g0369400_LOC_Os09g20390	-2.29486526633881	1.5065357292854e-40
Os06g0110000_LOC_Os06g02019	-2.28706930148122	7.824092169198e-40
Os07g0537500_LOC_Os07g35310	-2.06796293409427	1.06991857416991e-32
Os02g0787600_LOC_Os02g54640	-2.69311372417166	1.11936096851212e-31
Os01g0579600_LOC_Os01g39770	-2.63124199752014	1.46114398125724e-31
Os08g0103000_LOC_Os08g01270	-2.15449230537267	3.02245482339778e-29
Os11g0438600_LOC_Os11g25160	-2.62402047225003	6.51807117926825e-29
Os04g0665600_LOC_Os04g56990	-1.96592346053757	1.31495775571951e-28
Os05g0429500_LOC_Os05g35470	-2.67443980146307	3.36685604029025e-28
Os12g0601800_LOC_Os12g40920	-3.75239386303531	4.04626928061805e-28
Os08g0476100_LOC_Os08g37115	-2.83898245129336	4.36670465920777e-28
Os01g0628700_LOC_Os01g43844	-1.50582681118487	1.14104519115319e-27
Os03g0364700_LOC_Os03g24950	-2.75936664367911	2.37180641506673e-27
Os03g0799000_LOC_Os03g58470	-1.75815546496745	3.28310418787378e-27
Os06g0708700_LOC_Os06g49500	-1.88798813816094	1.80167713136155e-26
Os02g0258900_LOC_Os02g15870	-1.38065340453482	2.35963794580164e-26
Os03g0703300_LOC_Os03g49630	-2.0115952703331	2.39309117218826e-26
Os01g0813800_LOC_Os01g59840	-2.3587837824236	1.72608382411399e-25
Os11g0102200_LOC_Os11g01140	-2.13405082965207	2.63764727560126e-25
Os11g0569600_LOC_Os11g36160	-2.95927085286491	3.80856398160278e-25
Os08g0503700_LOC_Os08g39370	-1.68340391629878	4.5429601333352e-25
Os08g0398400_LOC_Os08g30790	-1.79708909822756	6.33307303466413e-25
Os10g0180800_LOC_Os10g10130	-3.89458123391876	2.17390480447901e-24
Os03g0226400_LOC_Os03g12530	-3.16010431217134	8.81159375595499e-24
Os06g0326400_LOC_Os06g22060	-2.24810853005297	2.80196026198996e-23
Os07g0598200_LOC_Os07g40710	-1.55610834161115	1.44584218218955e-22
Os10g0557900_LOC_Os10g40830	-2.49985338607092	6.19452979405444e-22
Os03g0790700_LOC_Os03g57680	-1.54249772665561	1.47402369411196e-21
Os06g0136600_LOC_Os06g04510	-1.88420031404471	1.73912469134863e-21
Os03g0405500_LOC_Os03g29190	-2.28567525165252	2.04863403383013e-21
Os03g0401100_LOC_Os03g28300	-1.71290178421705	3.18363476832398e-21
Os08g0452900_LOC_Os08g35160	-2.28005286316103	3.80986044632595e-21
Os11g0300400_LOC_Os11g19460	-1.65079386193686	5.38144955661436e-21
Os02g0818000_LOC_Os02g57280	-1.88345194442663	1.59123592813079e-20
Os08g0318400_LOC_Os08g22852	-1.48432460468417	1.60057371525399e-20
Os08g0130100_LOC_Os08g03610	-3.49631295372662	7.39637857002445e-20
Os01g0655500_LOC_Os01g46720	-1.4768447215673	9.40206878619791e-20
Os01g0872800_LOC_Os01g65230	-1.41313147976463	1.00232938435613e-19
Os03g0192500_LOC_Os03g09220	-1.77939777364583	2.52859572908444e-19
Os01g0681000_LOC_Os01g48874	-3.42300855520421	2.8310640472151e-19
Os03g0326500_LOC_Os03g21000	-1.49208384644751	7.89146484762764e-19
Os02g0522300_LOC_Os02g32250	-1.54903383477547	9.4422905880896e-19
Os01g0559600_LOC_Os01g37910	-1.72363690283859	1.08119567983246e-18
Os02g0437300_None	-2.18202261351608	1.4931169734143e-18
Os03g0762300_LOC_Os03g55410	-2.38048857460186	1.50340007423123e-18
Os09g0410400_LOC_Os09g24460	-2.04783563576012	2.89714105098768e-18
Os07g0689600_LOC_Os07g48980	-3.71503326354058	2.90105054491287e-18
Os11g0626700_LOC_Os11g41034	-3.41872734313253	3.41302536230812e-18
Os11g0700500_LOC_Os11g47460	-3.22104425955275	4.26361999193573e-18
Os01g0873100_LOC_Os01g65260	-2.04914413051445	6.60684363678275e-18
Os11g0625900_LOC_Os11g40970	-3.65137613261575	8.45965266076145e-18
Os07g0187400_LOC_Os07g08970	-1.47491040894076	1.07368571615954e-17
Os12g0429200_LOC_Os12g24170	-1.63473752812944	3.11855565028748e-17
Os01g0975300_LOC_Os01g74410	-2.20862376324478	3.2788394823805e-17
Os03g0427000_LOC_Os03g31310	-1.52663767732389	3.74160951345518e-17
Os11g0484000_LOC_Os11g29370	-1.31725424154371	4.24935006279097e-17
Os04g0555300_LOC_Os04g46880	-2.56738385889257	6.46447164728336e-17
Os03g0388900_LOC_Os03g27120	-1.60290880564941	7.04689793566514e-17
Os11g0226933_LOC_Os11g11960	-1.87293236482296	1.06045939057104e-16
Os02g0124800_LOC_Os02g03230	-1.21960011396579	1.20903743038904e-16
Os12g0604000_LOC_Os12g41124	-1.85845609856667	2.15729551478696e-16
Os01g0900900_LOC_Os01g67490	-1.82547582688003	2.32042799364618e-16
Os04g0444800_LOC_Os04g36720	-2.53104946647158	2.56226101771216e-16
Os11g0222900_LOC_Os11g11550	-1.89781552956491	2.87569488057079e-16
Os02g0141300_LOC_Os02g04840	-2.11995113370954	3.83417413364778e-16
Os02g0105400_LOC_Os02g01510	-1.53402187770688	4.05488362322277e-16
Os05g0143300_LOC_Os05g05140	-1.40289596273688	4.24747796630589e-16
Os01g0727800_LOC_Os01g52750	-2.26329326625429	5.0467573160853e-16
Os10g0437600_LOC_Os10g30156	-1.43021551303202	6.21658197151603e-16
Os02g0591000_LOC_Os02g37834	-1.89305479238873	6.28440445299375e-16
Os03g0146500_LOC_Os03g05320	-1.3188568558417	7.65680962799598e-16
Os01g0826900_LOC_Os01g61120	-1.88742283895712	9.66808778198195e-16
Os08g0562700_LOC_Os08g44860	-1.51638897231533	9.90704825451741e-16
Os08g0439100_LOC_Os08g34060	-1.23133903966939	1.06650400273115e-15
Os06g0611900_LOC_Os06g40940	-1.9872110046112	1.21216591250553e-15
Os02g0582100_LOC_Os02g37120	-1.62515425169979	1.63341472543474e-15
Os12g0108500_LOC_Os12g01760	-1.87256106114104	1.67227321194513e-15
Os04g0453200_LOC_Os04g37990	-2.05128314144685	1.76252045648492e-15
Os12g0101800_LOC_Os12g01140	-1.75246712164164	2.25515099053713e-15
Os11g0108932_LOC_Os11g01780	-1.64667885685917	4.81102012485116e-15
Os04g0495800_LOC_Os04g41850	-1.32103304424299	5.67247911235273e-15
Os12g0611100_LOC_Os12g41710	-1.5312624945883	6.15798713881449e-15
Os03g0689100_LOC_Os03g48300	-1.60657411528466	6.36923945287278e-15
Os08g0495500_LOC_Os08g38700	-1.31732876836642	6.87971900573316e-15
Os12g0625000_LOC_Os12g42980	-1.456677054333	6.96177075798487e-15
Os05g0114700_LOC_Os05g02420	-1.60562972601733	8.75133850422298e-15
Os08g0507702_LOC_Os08g39694	-2.145340837222	9.25892186584429e-15
Os04g0525900_LOC_Os04g44430	-1.21279906259495	9.29265159417489e-15
Os03g0152600_LOC_Os03g05800	-1.51632890558369	1.34105098267461e-14
Os12g0596900_LOC_Os12g40500	-1.41662948495925	1.46415169060345e-14
Os06g0318600_LOC_Os06g21380	-1.38220908864339	1.61908010971038e-14
Os03g0777700_LOC_Os03g56630	-1.20391491799289	1.90679863710644e-14
Os03g0125800_LOC_Os03g03430	-1.26739874702171	2.27855347069027e-14
Os07g0245200_LOC_Os07g14160	-1.51492522705812	3.05088492638009e-14
Os05g0304600_LOC_Os05g23880	-2.27572520476738	3.17268541101399e-14
Os04g0253000_LOC_Os04g18090	-1.69465925112431	3.39466153388711e-14
Os02g0704300_LOC_Os02g47560	-1.54989222791146	3.46474487301557e-14
Os09g0356800_LOC_Os09g19229	-3.32712719997919	4.70547942006477e-14
Os03g0790900_LOC_Os03g57690	-1.50758954063701	4.85568078977569e-14
Os03g0364500_LOC_Os03g24940	-2.0328057002335	5.15560505067658e-14
Os08g0440100_LOC_Os08g34150	-1.36728194934551	5.667556652246e-14
Os01g0873200_None	-2.06159072902911	5.98564567836579e-14
Os06g0698785_LOC_Os06g48510	-1.39810813128871	6.17480988667618e-14
Os05g0537200_LOC_Os05g46030	-1.83302463440098	6.17480988667618e-14
Os07g0419500_LOC_Os07g23740	-1.87394991868322	6.85676699503588e-14
Os02g0606200_LOC_Os02g39360	-1.23038676944274	7.31143217696404e-14
Os01g0239200_LOC_Os01g13770	-1.71283135352959	7.43230859659646e-14
Os01g0813900_LOC_Os01g59850	-1.1983727987689	7.92105882578597e-14
Os03g0678400_LOC_Os03g47500	-1.66370601946157	9.72952270588352e-14
Os06g0608800_LOC_Os06g40650	-1.51179042979504	9.82423661592668e-14
Os09g0272900_LOC_Os09g10054	-1.72191549269066	1.70829492942926e-13
Os02g0635000_LOC_Os02g42330	-1.44671926347003	1.79896607120498e-13
Os04g0525000_LOC_Os04g44340	-1.30209884568514	1.91786883656681e-13
Os05g0105600_LOC_Os05g01520	-1.26801948810686	1.94737859629301e-13
Os04g0489600_LOC_Os04g41229	-1.59002514164584	2.00503039686526e-13
Os05g0241200_LOC_Os05g15160	-1.41358167939479	2.01677510722048e-13
Os06g0699050_None	-3.26209094250725	2.14067576509796e-13
Os09g0287000_LOC_Os09g11480	-2.04772987887267	2.14914030349276e-13
Os02g0597000_LOC_Os02g38350	-1.49717933337433	2.18364097905318e-13
Os05g0429400_LOC_Os05g35460	-1.88731535630541	2.21386748510467e-13
Os02g0677600_LOC_Os02g45460	-2.18922370105585	2.45018200280807e-13
Os09g0394500_LOC_Os09g23110	-1.38451852067939	2.58466638239201e-13
Os01g0281100_LOC_Os01g17396	-1.15428384299918	2.80847669868032e-13
Os04g0502900_LOC_Os04g42430	-1.20591583084737	3.05664918816509e-13
Os03g0367101_LOC_Os03g25150	-1.40909735646328	3.29982924066785e-13
Os07g0686500_LOC_Os07g48690	-1.59638730665846	3.30986436647677e-13
Os01g0852100_LOC_Os01g63280	-1.43935287898579	3.57187229172103e-13
Os01g0604500_LOC_Os01g41990	-1.50627119278447	3.84896060352109e-13
Os03g0638200_LOC_Os03g43720	-1.39926912810124	3.86434946635363e-13
Os05g0477600_LOC_Os05g39990	-2.1180074300547	4.01250059423145e-13
Os04g0231800_None	-1.42343879731051	4.32085495500008e-13
Os03g0146600_LOC_Os03g05330	-1.33060375481548	4.61196990054075e-13
Os04g0644750_None	-1.23342606171342	5.33541430456238e-13
Os08g0359200_LOC_Os08g27040	-1.33803697045088	5.67248971942244e-13
Os08g0120500_LOC_Os08g02690	-1.46368765051359	6.0067036192413e-13
Os04g0598000_LOC_Os04g50970	-2.0494847859323	6.43236095513955e-13
Os07g0544900_LOC_Os07g36090	-1.75805062567255	6.75538908064731e-13
Os10g0485300_LOC_Os10g34400	-1.11006157351932	6.78360601274908e-13
Os01g0897200_LOC_Os01g67180	-1.18428950558015	6.78653587952692e-13
Os11g0671100_None	-1.78397060570517	7.72388389318581e-13
Os03g0305000_LOC_Os03g19240	-1.50029683714886	8.01351206395513e-13
Os05g0134000_LOC_Os05g04340	-1.05464688493604	8.14257890682774e-13
Os01g0208700_LOC_Os01g11054	-1.25750569186755	8.38412410086788e-13
Os03g0320100_LOC_Os03g20420	-1.7465081025312	8.54591595817828e-13
Os10g0506900_LOC_Os10g36260	-1.65830184531325	1.02368650248472e-12
Os04g0269600_LOC_Os04g20164	-1.21287296753958	1.05787138658827e-12
Os05g0441500_LOC_Os05g36994	-1.34049635294929	1.07797250937574e-12
Os11g0461000_LOC_Os11g27329	-2.46096014855543	1.09078522254427e-12
Os04g0503500_LOC_Os04g42470	-1.26094092311106	1.37973864561704e-12
Os11g0671000_LOC_Os11g44810	-1.48635535279564	1.52703291433801e-12
Os08g0172200_LOC_Os08g07540	-1.1828765931383	1.54221446946755e-12
Os04g0603000_LOC_Os04g51390	-1.76827013955618	1.58996214320964e-12
Os03g0251350_LOC_Os03g14669	-1.28293715375554	1.68471311639172e-12
Os01g0215800_LOC_Os01g11720	-1.36466901564032	1.72432977742623e-12
Os01g0862200_LOC_Os01g64270	-1.56558017191681	1.73293730451876e-12
Os02g0672200_LOC_Os02g45070	-1.35405064101513	1.79977949432484e-12
Os10g0124100_LOC_Os10g03550	-1.14096686458812	1.9491773023806e-12
Os10g0486100_LOC_Os10g34480	-2.7039610465051	2.10162171074462e-12
Os06g0274300_LOC_Os06g16300	-1.67473905550965	2.26861974666519e-12
Os04g0667700_LOC_Os04g57210	-1.21940166081656	2.47093306082247e-12
Os07g0175300_LOC_Os07g07900	-2.25413275821318	2.83457290035492e-12
Os08g0276100_LOC_Os08g17390	-1.78296664177462	3.07358087716194e-12
Os02g0159200_LOC_Os02g06430	-1.58291158570975	3.16556074759869e-12
Os06g0704700_LOC_Os06g49120	-1.45140109914951	4.29938792585324e-12
Os05g0468600_LOC_Os05g39230	-1.7350652752808	4.44955087568032e-12
Os03g0297600_LOC_Os03g18600	-1.4758269453046	4.65541428051423e-12
Os10g0540100_LOC_Os10g39460	-1.49075876623153	4.84885552543561e-12
Os02g0739000_LOC_Os02g50560	-1.42150257267324	5.04398522614898e-12
Os06g0130800_LOC_Os06g04020	-1.26979562079937	5.78775270028336e-12
Os03g0708400_LOC_Os03g50070	-1.41747503849555	5.84667211916518e-12
Os05g0199700_LOC_Os05g11064	-1.79313744599229	6.09228203246437e-12
Os05g0397300_LOC_Os05g32970	-2.18883124794845	6.76409058383982e-12
Os08g0378000_LOC_Os08g29020	-3.59276349369188	7.00315166717855e-12
Os01g0874700_LOC_Os01g65380	-1.33083931295874	7.58390632463584e-12
Os09g0351700_LOC_Os09g18230	-2.59431969591029	7.60551386506072e-12
Os01g0743800_LOC_Os01g54050	-1.24540550077961	8.558068109428e-12
Os01g0368900_LOC_Os01g27140	-1.46236526709383	8.56173397745944e-12
Os10g0330000_LOC_Os10g18340	-1.89596893587189	8.93807707754161e-12
Os02g0585200_LOC_Os02g37330	-3.22795762198745	9.72182409898554e-12
Os07g0581300_LOC_Os07g39300	-1.15273134759519	1.07523641800009e-11
Os04g0549600_LOC_Os04g46390	-1.11183943605366	1.07932184430194e-11
Os02g0115600_LOC_Os02g02390	-1.27239208649051	1.15361831598581e-11
Os02g0798600_LOC_Os02g55520	-1.00763523668681	1.15775134782726e-11
Os03g0843200_LOC_Os03g62610	-1.3339373770784	1.19723207922139e-11
Os02g0137700_LOC_Os02g04510	-1.56506824200341	1.30222884575724e-11
Os03g0848700_LOC_Os03g63150	-2.28317087903789	1.3360958826064e-11
Os09g0481700_LOC_Os09g30400	-1.31622709881544	1.34039001319706e-11
Os11g0629300_LOC_Os11g41140	-1.36918016843659	1.42803498270737e-11
Os01g0306900_LOC_Os01g20120	-1.59606995239982	1.46471607878322e-11
Os01g0102900_LOC_Os01g01340	-2.02731682485282	1.55105719558983e-11
Os07g0537000_LOC_Os07g35260	-1.67762277685019	1.79557960939364e-11
Os10g0548200_None	-1.35533027963401	1.95115669633025e-11
Os02g0833050_LOC_Os02g58620	-1.84329833647721	2.09697436998187e-11
Os03g0773800_LOC_Os03g56280	-1.54679454422479	2.15063554767531e-11
Os01g0734600_LOC_Os01g53330	-1.67736331969466	2.2189045671514e-11
Os01g0228400_LOC_Os01g12810	-1.16147863666909	2.42147650548397e-11
Os09g0530000_LOC_Os09g36040	-1.33167156323056	2.58539648123598e-11
Os10g0181100_LOC_Os10g10149	-3.42285575577754	2.6104086278808e-11
Os03g0315800_LOC_Os03g20100	-1.41425507545547	2.64579875565643e-11
Os05g0519200_LOC_Os05g44290	-1.12776084693211	2.68978196877516e-11
Os11g0256900_LOC_Os11g15040	-1.47411667134552	2.76627616198248e-11
Os11g0131900_LOC_Os11g03730	-1.21379524776434	2.77066178771564e-11
Os01g0866400_LOC_Os01g64660	-1.61761504345533	2.86380563326565e-11
Os02g0262800_LOC_Os02g16270	-1.58939086223669	3.32332791872792e-11
Os01g0233000_LOC_Os01g13210	-1.18549167075502	3.59846861787584e-11
Os03g0778100_LOC_Os03g56670	-1.58969212748015	3.59846861787584e-11
Os04g0382300_LOC_Os04g31340	-1.48545944923945	3.68754687813729e-11
Os07g0570700_LOC_Os07g38300	-1.07535790032883	5.05341817842337e-11
Os06g0612800_LOC_Os06g41010	-1.10410201383709	5.07881114687208e-11
Os12g0550600_None	-1.26556841748525	5.82923082693705e-11
Os08g0101700_LOC_Os08g01140	-2.13076515094354	5.82923082693705e-11
Os03g0321300_LOC_Os03g20500	-2.12371176237706	6.01264115837698e-11
Os11g0569500_LOC_Os11g36150	-2.20173284647992	6.05277159256280e-11
Os10g0465000_LOC_Os10g32770	-1.17580761000352	6.07735265209601e-11
Os01g0221600_LOC_Os01g12210	-1.18470424184713	6.48006276000101e-11
Os12g0498500_LOC_Os12g31460	-1.3712804327919	6.85975152261119e-11
Os05g0495600_LOC_Os05g41580	-1.65413498422151	7.46778874804911e-11
Os06g0320500_LOC_Os06g21590	-1.73345957903797	8.00177949377128e-11
Os10g0503800_LOC_Os10g36000	-2.41497165663067	8.09648408950732e-11
Os12g0420400_LOC_Os12g23200	-1.7221765081597	8.12338989529049e-11
Os06g0208700_LOC_Os06g10650	-1.26096567167283	8.19930911175805e-11
Os06g0688100_LOC_Os06g47350	-1.02651462988904	8.97112192994214e-11
Os08g0355500_LOC_Os08g26700	-1.11419345451952	9.11615315415598e-11
Os01g0687300_LOC_Os01g49310	-2.19624639852258	9.65542396159311e-11
Os03g0751100_LOC_Os03g54000	-1.35261930245294	9.66748789632762e-11
Os09g0532700_LOC_Os09g36240	-1.58097620937326	1.01418047814852e-10
Os12g0576700_LOC_Os12g38760	-1.212823549733	1.02199161120457e-10
Os09g0548400_LOC_Os09g37620	-1.75051102735262	1.03029780518693e-10
Os04g0490500_LOC_Os04g41310	-1.79646357941097	1.06777687042914e-10
Os01g0510600_LOC_Os01g32730	-1.27053937961614	1.10282304752388e-10
Os07g0669100_LOC_Os07g47290	-1.04020542651227	1.14855121666245e-10
Os11g0625801_None	-2.76256720118999	1.15834970690652e-10
Os01g0966700_LOC_Os01g73580	-1.11362824355132	1.22033665101482e-10
Os07g0617000_LOC_Os07g42510	-1.43376203059966	1.23289998950168e-10
Os07g0188800_LOC_Os07g09060	-1.23857070990254	1.3695522573584e-10
Os05g0560900_LOC_Os05g48700	-2.38782896070068	1.39967035375019e-10
Os03g0141200_LOC_Os03g04770	-1.09414971496265	1.50934239130457e-10
Os01g0495900_LOC_Os01g31110	-1.35426929734468	1.55094466079173e-10
Os01g0749200_LOC_Os01g54540	-1.175427643653	1.57720638972469e-10
Os10g0509000_LOC_Os10g36530	-1.63544947201456	1.57783506028437e-10
Os08g0522600_LOC_Os08g41110	-1.01476862018357	1.64290763916867e-10
Os01g0627933_LOC_Os01g43760	-1.43502756710849	1.64290763916867e-10
Os04g0370900_LOC_Os04g30240	-2.56510063168038	1.70788466167989e-10
Os11g0305300_None	-1.76964338698741	1.74238656855266e-10
Os07g0679700_LOC_Os07g48200	-1.29725257300668	1.76064446116288e-10
Os06g0699100_LOC_Os06g48560	-3.25721206834488	1.77212022166612e-10
Os08g0224300_LOC_Os08g12780	-2.52534771339769	1.79573956543236e-10
Os01g0896500_LOC_Os01g67120	-1.11058278040913	1.86253636057919e-10
Os02g0639900_LOC_Os02g42700	-1.14966801771398	1.95010557673974e-10
Os11g0456100_LOC_Os11g26890	-1.3058924962063	2.11496768283034e-10
Os05g0557200_LOC_Os05g48340	-1.28324987305248	2.13257670076651e-10
Os02g0564400_LOC_Os02g35630	-1.30003501490382	2.14113155363077e-10
Os08g0242800_LOC_Os08g14450	-1.58711671999476	2.21917647373527e-10
Os07g0691200_LOC_Os07g49110	-1.55900054606885	2.34517348623125e-10
Os07g0658400_LOC_Os07g46460	-1.46422122045911	2.34941713372613e-10
Os10g0447100_LOC_Os10g31000	-1.03506141958867	2.34941713372613e-10
Os01g0928800_LOC_Os01g70380	-1.12245320225203	2.37512676433891e-10
Os01g0966200_LOC_Os01g73540	-2.30816164757766	2.43761902520269e-10
Os04g0452700_LOC_Os04g37980	-2.68274669618731	2.49620603103932e-10
Os02g0694800_LOC_Os02g46750	-1.76811926828349	2.55866138771452e-10
Os12g0292900_LOC_Os12g19530	-1.30482595833552	2.72134640783884e-10
Os01g0690800_LOC_Os01g49614	-2.32313995307987	2.74283597365267e-10
Os11g0525600_LOC_Os11g32260	-1.36205068550904	2.90080840441891e-10
Os09g0569100_LOC_Os09g39560	-1.11437237227076	3.05487934774154e-10
Os04g0118100_LOC_Os04g02780	-1.2893133464431	3.09946853445041e-10
Os04g0639300_LOC_Os04g54640	-1.71880401333772	3.10388934844103e-10
Os04g0380300_LOC_Os04g31120	-2.07470461691668	3.12933164569727e-10
Os02g0170000_LOC_Os02g07360	-1.57510387338513	3.13253316917059e-10
Os03g0370000_LOC_Os03g25400	-1.02456415337348	3.1732135934724e-10
Os01g0919800_LOC_Os01g69070	-1.80506686988588	3.34932450853254e-10
Os07g0642600_LOC_Os07g44820	-1.08693932959031	3.51303114673754e-10
Os07g0236200_LOC_Os07g13234	-1.08856099745218	3.80312901127365e-10
Os11g0706200_LOC_Os11g47920	-1.17138589602027	4.29380487038326e-10
Os06g0225300_LOC_Os06g12120	-1.37469139376023	4.37940843352244e-10
Os10g0348900_None	-3.26958655213032	4.44307013350921e-10
Os02g0681000_LOC_Os02g45690	-1.89662545892007	4.69921958133349e-10
Os10g0541000_LOC_Os10g39520	-1.2590030099541	4.81656188866724e-10
Os01g0256800_LOC_Os01g15300	-1.92349667505503	5.23243209138771e-10
Os01g0557500_LOC_Os01g37690	-1.88734863124607	5.60823983649257e-10
Os03g0701600_LOC_Os03g49490	-1.06911279525208	5.68683370466149e-10
Os02g0744000_LOC_Os02g51020	-1.76221677149975	6.07283885390663e-10
Os04g0659100_LOC_Os04g56400	-1.05651528618965	6.15016519475233e-10
Os04g0559400_LOC_Os04g47190	-1.3437731701927	6.41698509024355e-10
Os01g0910500_None	-2.11243875068727	6.62531414923741e-10
Os01g0598900_LOC_Os01g41565	-1.19153492605584	6.96316657999337e-10
Os06g0349800_LOC_Os06g24190	-1.94964236819302	7.05538412092079e-10
Os02g0625000_LOC_Os02g41550	-1.18441635556102	7.21747489455131e-10
Os02g0229800_LOC_Os02g13600	-2.5514207250336	7.46485702168789e-10
Os02g0208675_None	-2.45995099564436	7.60485072057563e-10
Os06g0336200_LOC_Os06g22960	-1.54640944143634	7.91530119626993e-10
Os02g0793900_LOC_Os02g55080	-1.11505565431284	7.95092973680565e-10
Os11g0153400_LOC_Os11g05540	-1.64894111787115	8.25360963766922e-10
Os04g0307500_LOC_Os04g24220	-1.79615058101428	8.25360963766922e-10
Os04g0414700_LOC_Os04g33830	-1.75770044338534	8.29055322215055e-10
Os04g0324100_LOC_Os04g25800	-2.20797120303753	8.36149335557019e-10
Os09g0315000_LOC_Os09g14600	-1.39491764022302	8.45919176699878e-10
Os01g0237100_LOC_Os01g13570	-1.5653677790878	9.25614502571728e-10
Os01g0859500_LOC_Os01g64020	-1.75373035778736	9.38389485888569e-10
Os10g0377800_LOC_Os10g23120	-1.05284872447787	9.429317035794e-10
Os04g0488600_LOC_Os04g41150	-1.46343227135129	9.43518688941664e-10
Os09g0400000_LOC_Os09g23540	-1.77639694891048	9.81129202782131e-10
Os02g0101500_LOC_Os02g01150	-1.37442691246922	1.02439299344416e-09
Os11g0236100_LOC_Os11g12810	-1.20394544490993	1.12225313905434e-09
Os03g0583800_LOC_Os03g38730	-1.44102206239284	1.14294910248796e-09
Os06g0248400_LOC_Os06g13860	-1.15300694624585	1.24872246030968e-09
Os02g0639100_LOC_Os02g42620	-1.54494459310072	1.28659272472866e-09
Os02g0208700_LOC_Os02g11790	-2.40512722613901	1.37398059647273e-09
Os04g0583101_LOC_Os04g49350	-1.02155884252028	1.42408502868848e-09
Os03g0226200_LOC_Os03g12510	-2.79745165510798	1.42983457297012e-09
Os03g0271100_LOC_Os03g16430	-1.28100521356899	1.43467761225474e-09
Os10g0506200_LOC_Os10g36210	-1.90663200871896	1.53495006002367e-09
Os06g0483500_LOC_Os06g28840	-1.36521555139939	1.53894865631588e-09
Os08g0357000_LOC_Os08g26870	-1.27846686534857	1.55535179129431e-09
Os02g0255700_LOC_Os02g15660	-1.79836231795939	1.55660754206007e-09
Os01g0142100_LOC_Os01g04900	-1.51320896092377	1.5721787320009e-09
Os03g0738400_LOC_Os03g52840	-1.28355705247684	1.60279311292328e-09
Os11g0302700_LOC_Os11g19720	-1.04463628287767	1.60325496017421e-09
Os08g0237200_LOC_Os08g13930	-1.19060683107695	1.60736284968433e-09
Os10g0394700_None	-1.65821621131901	1.66582082125593e-09
Os02g0154600_LOC_Os02g06010	-1.05835661036442	1.70819978873547e-09
Os11g0106200_LOC_Os11g01490	-1.16871901849558	1.72020825491121e-09
Os01g0882500_LOC_Os01g66000	-1.62400374229774	1.7505124058871e-09
Os03g0177000_LOC_Os03g07990	-1.07368842017056	1.75337776944858e-09
Os01g0841800_LOC_Os01g62440	-1.05512559738413	1.77198146472629e-09
Os02g0697550_None	-1.24849742937417	1.77932056127823e-09
Os02g0579800_LOC_Os02g36940	-1.96837647290302	1.79414019982087e-09
Os02g0197600_LOC_Os02g10390	-1.7343111055222	1.94688566853394e-09
Os01g0950866_LOC_Os01g72205	-1.34029040426934	2.04715172546747e-09
Os05g0517500_LOC_Os05g44130	-1.4021744613883	2.06911756556794e-09
Os02g0468400_LOC_Os02g26860	-1.28769687836433	2.08586480623784e-09
Os01g0856900_LOC_Os01g63810	-1.35135186480902	2.15913010323695e-09
Os03g0684700_LOC_Os03g48030	-1.52837333006454	2.32416616772805e-09
Os02g0154200_LOC_Os02g05980	-1.94901240749771	2.44504386514742e-09
Os06g0125800_LOC_Os06g03580	-1.71805740318639	2.58294844714531e-09
Os08g0300200_LOC_Os08g20544	-1.12633648531947	2.61354835897444e-09
Os04g0340800_LOC_Os04g27250	-1.08487558204316	2.62402094338545e-09
Os09g0506450_LOC_Os09g32870	-1.77217022212859	2.6529282807419e-09
Os12g0583300_LOC_Os12g39360	-2.52582952712017	2.66356938889056e-09
Os11g0227000_LOC_Os11g11980	-1.18799369088167	2.66733707602776e-09
Os04g0635650_None	-1.86802635315271	2.68294388898745e-09
Os05g0390100_LOC_Os05g32390	-1.49937966621011	2.68757369617562e-09
Os02g0777100_LOC_Os02g53700	-1.0728970477936	3.00676777468646e-09
Os10g0563000_LOC_Os10g41340	-1.00759207732596	3.19724178214136e-09
Os04g0608600_LOC_Os04g51920	-1.52612532011773	3.28569544398416e-09
Os07g0420000_LOC_Os07g23810	-1.77846639947429	3.5184712644043e-09
Os06g0691600_LOC_Os06g47640	-1.4510863246101	3.65632432005233e-09
Os03g0685000_LOC_Os03g48040	-1.59473538023847	3.66456226316105e-09
Os04g0489100_LOC_Os04g41200	-1.07541246521247	3.75047806397059e-09
Os08g0566100_LOC_Os08g45170	-3.04694490382888	3.96719948589959e-09
Os05g0508800_LOC_Os05g43300	-1.02461164127918	3.98983492684514e-09
Os02g0298100_None	-1.30952883623026	4.01714008188028e-09
Os01g0719100_LOC_Os01g52110	-1.53800511150241	4.02709362611734e-09
Os05g0361200_LOC_Os05g29760	-1.04861453341583	4.09915504566729e-09
Os04g0388700_LOC_Os04g31924	-1.2092393125873	4.18545367492407e-09
Os02g0232500_LOC_Os02g13850	-1.0245911127857	4.26508398825596e-09
Os01g0798500_LOC_Os01g58470	-1.2759919195543	4.42122084352492e-09
Os01g0111100_LOC_Os01g02080	-2.4884714566304	4.57133270143645e-09
Os07g0180300_LOC_Os07g08290	-1.43753125250305	4.6317745336105e-09
Os11g0533800_LOC_Os11g32940	-1.1907864267941	4.78714005267759e-09
Os02g0633300_LOC_Os02g42220	-1.08993158642051	4.8712252451943e-09
Os12g0541500_LOC_Os12g35630	-1.38901614899699	5.19404860175188e-09
Os03g0752100_LOC_Os03g54084	-1.16146766133697	5.22874348731101e-09
Os08g0435900_LOC_Os08g33820	-1.50899193149936	5.25388649267284e-09
Os10g0101000_LOC_Os10g01100	-1.14176925264445	5.28681048697567e-09
Os12g0186600_LOC_Os12g08564	-1.90695884986717	5.40819668842493e-09
Os03g0214000_LOC_Os03g11530	-1.26942272107278	5.78866054527777e-09
Os08g0536350_None	-1.47974769588625	6.13842250307535e-09
Os05g0132100_LOC_Os05g04170	-1.19502201721904	6.15097135106086e-09
Os03g0362200_LOC_Os03g24730	-1.63087131194018	6.35907983379816e-09
Os07g0100300_LOC_Os07g01030	-1.4033341077824	6.54715760411058e-09
Os05g0158500_LOC_Os05g06660	-1.86947421854687	7.09711871499713e-09
Os08g0502700_LOC_Os08g39300	-1.3213184789923	7.18068789028745e-09
Os04g0599000_LOC_Os04g51050	-1.20171124875203	7.55846208550067e-09
Os02g0530100_LOC_Os02g32814	-1.21232224926754	7.58259384281468e-09
Os10g0578950_LOC_Os10g42800	-2.25799744860662	7.62385092214109e-09
Os12g0596800_LOC_Os12g40490	-1.20351045164506	7.89191023049828e-09
Os01g0205300_LOC_Os01g10810	-1.93817686933683	8.0746942070266e-09
Os09g0419200_LOC_Os09g25150	-1.60702026062474	8.32412305642556e-09
Os12g0197700_LOC_Os12g09590	-1.3289277257331	8.34950366548589e-09
Os03g0805600_LOC_Os03g59090	-1.1664488255934	8.36189903757881e-09
Os06g0641866_None	-1.55586427089533	8.43958823473227e-09
Os03g0834050_LOC_Os03g61829	-2.65818278522466	8.52301278355188e-09
Os06g0641800_LOC_Os06g43430	-1.52597027831791	8.52301278355188e-09
Os08g0345800_LOC_Os08g25734	-1.03482501774188	8.75669221131263e-09
Os06g0188800_LOC_Os06g08910	-1.33186629736262	8.76791947980497e-09
Os08g0442400_LOC_Os08g34360	-2.79472269653139	8.79050987779446e-09
Os02g0259600_LOC_Os02g15900	-1.10436311849384	9.00758334279083e-09
Os05g0235300_None	-1.06742543648337	9.05911484360779e-09
Os11g0439300_None	-1.09713554808478	9.49651705216677e-09
Os03g0781400_LOC_Os03g56869	-1.34026274880726	9.60509016791739e-09
Os05g0244500_LOC_Os05g15510	-1.25183001485439	1.01330684499401e-08
Os02g0697500_LOC_Os02g46980	-1.23048529893393	1.02107374803939e-08
Os05g0105800_LOC_Os05g01530	-1.63396358171568	1.04687237286958e-08
Os02g0129300_LOC_Os02g03670	-2.2194213777969	1.07550294638531e-08
Os03g0681700_LOC_Os03g47780	-1.23245984349801	1.09045587699874e-08
Os04g0636300_LOC_Os04g54380	-1.67540580200828	1.10284014499186e-08
Os03g0790600_LOC_Os03g57660	-1.4841696021053	1.11512738925498e-08
Os06g0207700_LOC_Os06g10580	-1.5083906664322	1.12291805336128e-08
Os12g0601400_LOC_Os12g40900	-2.38109126553762	1.15233355345962e-08
Os05g0128100_LOC_Os05g03750	-1.4582122316086	1.15324496504187e-08
Os08g0119800_LOC_Os08g02630	-1.33374843811291	1.17672000023923e-08
Os01g0805000_LOC_Os01g59060	-1.0231862896493	1.20555810165383e-08
Os01g0762300_LOC_Os01g55670	-1.09212099716932	1.24014919076278e-08
Os04g0227500_LOC_Os04g15690	-2.07691132222058	1.24276570553462e-08
Os01g0581300_LOC_Os01g39960	-1.57029923632991	1.28681935611618e-08
Os02g0326700_LOC_Os02g22100	-1.94944016377746	1.29350066358663e-08
Os06g0610800_LOC_Os06g40818	-2.03867452549067	1.31498598292067e-08
Os07g0520100_LOC_Os07g33610	-3.1244016385276	1.34291635258589e-08
Os07g0420700_LOC_Os07g23880	-1.22688272035449	1.37498797703399e-08
Os03g0223400_LOC_Os03g12290	-1.18026061621833	1.39406274200359e-08
Os02g0814400_LOC_Os02g56940	-1.72007329539347	1.41481549441335e-08
Os04g0597400_LOC_Os04g50930	-1.51170361969319	1.41787447890206e-08
Os04g0683600_LOC_Os04g58700	-1.26174281827619	1.45232428752774e-08
Os01g0757900_LOC_Os01g55310	-1.76924920946529	1.45987519326658e-08
Os06g0151900_LOC_Os06g05860	-1.09094712578159	1.51350892066642e-08
Os10g0417600_LOC_Os10g28200	-1.00957401701717	1.68033981376105e-08
Os10g0555900_LOC_Os10g40720	-2.04412339714827	1.69117836197919e-08
Os07g0251200_LOC_Os07g14740	-2.39225044447677	1.70499432813077e-08
Os01g0919400_LOC_Os01g69030	-1.05429520839045	1.70868307942155e-08
Os06g0618700_LOC_Os06g41450	-1.64549063008573	1.73972932845074e-08
Os05g0204600_LOC_Os05g11510	-1.40827541895508	1.73972932845074e-08
Os03g0169800_LOC_Os03g07370	-1.04161315991451	1.84205716487815e-08
Os02g0708100_LOC_Os02g47850	-1.23610264436985	1.86729241798805e-08
Os09g0400300_LOC_Os09g23550	-1.34534132676943	1.88413489476099e-08
Os01g0264000_LOC_Os01g15900	-1.21071693056289	1.90675250957531e-08
Os02g0765900_LOC_Os02g52730	-1.8492330577465	1.92697445237966e-08
Os01g0332800_LOC_Os01g22980	-1.49350754621854	1.93065686239126e-08
Os09g0294000_LOC_Os09g12290	-1.3002444024986	1.9551251577745e-08
Os10g0127900_LOC_Os10g03850	-1.78712911249122	1.99346847945657e-08
Os03g0617500_LOC_Os03g42070	-1.95247202290465	2.01423514470666e-08
Os10g0562100_LOC_Os10g41260	-1.11661714167321	2.0704835731949e-08
Os01g0850700_LOC_Os01g63190	-1.33918760858582	2.1601559478179e-08
Os12g0117400_LOC_Os12g02530	-1.53688735330554	2.22761836340526e-08
Os06g0188600_LOC_Os06g08890	-1.26405171364326	2.27461675560219e-08
Os05g0157300_LOC_Os05g06510	-1.90345967955775	2.31355763807227e-08
Os03g0364400_LOC_Os03g24930	-1.94584192186114	2.32678446483042e-08
Os12g0134200_LOC_Os12g04030	-1.18736280941043	2.34734700554913e-08
Os02g0555600_LOC_Os02g34990	-1.47240314720038	2.37429182613842e-08
Os06g0267600_LOC_Os06g15700	-1.15718388225291	2.38013999399128e-08
Os01g0215750_None	-1.75319998431283	2.512071860311e-08
Os11g0171400_LOC_Os11g07030	-1.41525177496837	2.56407406742654e-08
Os11g0580800_LOC_Os11g37130	-1.01837341350799	2.58559548904828e-08
Os10g0578800_LOC_Os10g42780	-1.07206551507097	2.66737423975919e-08
Os02g0729400_LOC_Os02g49680	-1.21775143580539	2.67811510619533e-08
Os09g0428500_LOC_Os09g25934	-1.41808193220916	2.99796406464382e-08
Os06g0655100_LOC_Os06g44460	-1.2405396313289	3.11144446906926e-08
Os01g0959900_LOC_Os01g72950	-1.05155722897003	3.30692379617418e-08
Os02g0298200_LOC_Os02g19550	-1.56978239839188	3.3103787682391e-08
Os05g0393100_LOC_Os05g32660	-1.1161895450009	3.4083117068864e-08
Os07g0538200_LOC_Os07g35370	-1.07456160027069	3.45993338586194e-08
Os02g0680700_LOC_Os02g45670	-1.08840908552119	3.46813254901771e-08
Os02g0750100_LOC_Os02g51470	-1.31479260734987	3.51003906303199e-08
Os01g0127900_LOC_Os01g03710	-1.19214851367366	3.53520029025227e-08
Os02g0699400_LOC_Os02g47120	-1.20480029135086	3.56475062421186e-08
Os04g0226600_LOC_Os04g15580	-1.16991888549961	3.60623167668147e-08
Os04g0438600_LOC_Os04g35790	-1.61569536479216	3.606539635818e-08
Os05g0530300_LOC_Os05g45400	-1.04417968066763	3.67315705812729e-08
Os08g0183900_LOC_Os08g08500	-1.80132169603246	3.73222675184512e-08
Os03g0723600_LOC_Os03g51380	-1.01605293126623	3.82266720946424e-08
Os01g0633100_LOC_Os01g44220	-1.15704976583513	3.84174178473592e-08
Os06g0326700_LOC_Os06g22080	-1.02657034090779	3.96901956284073e-08
Os10g0525101_None	-1.526438982414	3.99441245875452e-08
Os05g0440250_LOC_Os05g36920	-1.45184037468592	4.0042398387633e-08
Os06g0133200_LOC_Os06g04210	-1.74546512113058	4.12096472611949e-08
Os05g0278500_LOC_Os05g19910	-2.28839826514677	4.14335916080733e-08
Os12g0555400_LOC_Os12g36870	-2.81723053293109	4.14474236935784e-08
Os12g0297500_LOC_Os12g20150	-1.11689509471827	4.21371683276116e-08
Os04g0678200_LOC_Os04g58160	-1.07837118534276	4.31712721740067e-08
Os01g0827500_LOC_Os01g61180	-1.0568906945274	4.50634895702428e-08
Os01g0536000_LOC_Os01g35184	-1.08421031447997	4.58811663347614e-08
Os01g0310550_None	-1.67849718430914	4.64065334175332e-08
Os02g0588600_LOC_Os02g37600	-1.45688447465399	4.74052136223292e-08
Os09g0515400_LOC_Os09g34000	-1.2083074587756	4.82570864365384e-08
Os06g0295900_LOC_Os06g19200	-1.85125091637102	4.97397703046606e-08
Os02g0651300_LOC_Os02g43500	-1.04502709159401	5.19471539892274e-08
Os02g0683800_LOC_Os02g45860	-3.07987106787385	5.20547836827838e-08
Os11g0692500_LOC_Os11g47030	-1.76759711812322	5.22515080039071e-08
Os04g0578200_None	-1.21204289359899	5.72991815240977e-08
Os03g0634000_LOC_Os03g43430	-1.0545902975675	5.73158293492935e-08
Os12g0222900_LOC_Os12g12130	-2.30398164448199	5.93016512878645e-08
Os05g0560000_LOC_Os05g48630	-1.65773355175763	5.95020001155636e-08
Os07g0100500_LOC_Os07g01060	-1.04782271855065	5.96511842945609e-08
Os11g0118300_LOC_Os11g02610	-1.39442355475563	6.02349310855684e-08
Os01g0711400_LOC_Os01g51410	-1.31757675586004	6.06740222913343e-08
Os03g0844000_LOC_Os03g62690	-1.84504316002512	6.14131415496189e-08
Os08g0109400_LOC_Os08g01780	-1.34292379743873	6.19987303204992e-08
Os12g0106200_LOC_Os12g01550	-1.47099732353025	6.2264305132852e-08
Os09g0560800_LOC_Os09g38777	-1.04367147088603	6.29890984907713e-08
Os12g0189400_LOC_Os12g08770	-1.30988531380798	6.40621141401144e-08
Os08g0526300_LOC_Os08g41460	-1.01756118608484	6.46220486514053e-08
Os08g0382400_LOC_Os08g29370	-1.5157633130981	6.48054902789584e-08
Os12g0438400_LOC_Os12g25180	-1.85923845185557	6.62843691259025e-08
Os01g0175600_LOC_Os01g08020	-3.85620227811478	6.74259804464113e-08
Os01g0535900_LOC_Os01g35170	-1.05174411878545	6.83823238132238e-08
Os07g0141400_LOC_Os07g04840	-1.6301809229833	6.83823238132238e-08
Os03g0594900_LOC_Os03g39760	-1.6492849599064	6.84816822498996e-08
Os04g0470700_LOC_Os04g39489	-1.14718017738025	6.87251041817288e-08
Os01g0114300_LOC_Os01g02400	-1.72659243495491	7.02138418067786e-08
Os03g0196600_LOC_Os03g10050	-1.02894306353471	7.09938255506364e-08
Os02g0104700_LOC_Os02g01440	-1.1161946029319	7.28705543194284e-08
Os08g0545700_LOC_Os08g43230	-1.25480349995667	7.42899173239825e-08
Os04g0584100_LOC_Os04g49460	-2.3198770398698	7.6219706345315e-08
Os05g0148600_LOC_Os05g05590	-1.1921240527975	7.64218903935397e-08
Os05g0390800_LOC_Os05g32460	-1.7663302879205	7.71537312436344e-08
Os05g0594500_LOC_Os05g51620	-1.82256236173385	7.76691246093394e-08
Os06g0661800_LOC_Os06g45100	-1.70799857218537	7.82112302755855e-08
Os01g0617900_LOC_Os01g43070	-1.28503779375911	7.92978506245075e-08
Os04g0603200_LOC_Os04g51400	-1.09152376559952	7.93464859966023e-08
Os03g0232600_LOC_Os03g13010	-1.38234709722592	8.10609678095623e-08
Os05g0551000_LOC_Os05g47780	-1.13638841085543	8.45652366900556e-08
Os11g0597400_LOC_Os11g38440	-3.23296001104202	8.57201129937006e-08
Os01g0349600_LOC_Os01g24764	-1.09940363285065	8.87178014318781e-08
Os11g0429900_None	-1.2844181061106	9.07761173047498e-08
Os03g0837900_LOC_Os03g62170	-1.43669244034822	9.20040920793966e-08
Os12g0233300_LOC_Os12g13120	-1.27093788094627	9.35481786917287e-08
Os01g0260800_LOC_Os01g15610	-2.17186837064021	9.56978679404891e-08
Os05g0365600_LOC_Os05g30250	-1.22200971841302	9.70054269897697e-08
Os04g0565400_LOC_Os04g47770	-1.74061663227238	1.02466030065554e-07
Os07g0437500_LOC_Os07g25590	-1.21541760807965	1.02968984190125e-07
Os08g0397900_LOC_Os08g30730	-1.11183986876984	1.0303499704152e-07
Os02g0821400_LOC_Os02g57560	-2.12758957678037	1.04172006110618e-07
Os05g0473000_LOC_Os05g39580	-1.47260220414563	1.08704228019579e-07
Os04g0624000_LOC_Os04g53240	-1.43262278444561	1.08847529882443e-07
Os12g0291733_None	-2.0442079828542	1.10265774064895e-07
Os04g0387900_LOC_Os04g31870	-1.87139124048775	1.11696314926186e-07
Os01g0905200_LOC_Os01g67810	-2.30177253140251	1.12743818960619e-07
Os03g0249700_LOC_Os03g14570	-1.22666689610228	1.1296310581524e-07
Os03g0828100_LOC_Os03g61260	-1.13815103402269	1.15575653840221e-07
Os01g0763700_LOC_Os01g55799	-1.01408416562419	1.1634508206202e-07
Os09g0494600_LOC_Os09g32100	-2.35790361573712	1.24749224777557e-07
Os02g0581100_LOC_Os02g37060	-1.63329124100098	1.26161969424944e-07
Os01g0710800_LOC_Os01g51370	-1.05657481188394	1.26414573580523e-07
Os01g0357100_LOC_Os01g25484	-1.70421593871182	1.29322486388824e-07
Os03g0382350_None	-1.11800010608408	1.29939125475562e-07
Os06g0647400_LOC_Os06g43930	-1.15993038657082	1.30146998921446e-07
Os04g0403701_LOC_Os04g33080	-1.16581159092156	1.31620521386634e-07
Os01g0704300_LOC_Os01g50840	-1.91517923389832	1.322545647155e-07
Os07g0108300_LOC_Os07g01760	-1.28731590001655	1.34106912748338e-07
Os04g0611400_LOC_Os04g52190	-1.66992652845773	1.34418163063033e-07
Os10g0572300_LOC_Os10g42190	-1.16251918439937	1.37912270073979e-07
Os04g0381600_LOC_Os04g31270	-1.16461908194411	1.3897662082376e-07
Os12g0171250_LOC_Os12g07370	-1.46751854739261	1.41342585636444e-07
Os02g0465900_LOC_Os02g26700	-2.1460546589415	1.43154260314483e-07
Os07g0669200_LOC_Os07g47300	-1.85437999736502	1.44787534972949e-07
Os02g0278400_LOC_Os02g17760	-2.13088582646815	1.44810352227547e-07
Os06g0238300_LOC_Os06g13100	-1.27678644739551	1.48745597725627e-07
Os06g0665500_LOC_Os06g45480	-1.24764082247104	1.55049295546227e-07
Os11g0432900_LOC_Os11g24510	-1.1421346748051	1.55830622056944e-07
Os10g0181200_LOC_Os10g10170	-1.26762098788587	1.58539780424998e-07
Os01g0185200_LOC_Os01g09000	-1.12618428363746	1.60189792238689e-07
Os03g0238300_LOC_Os03g13520	-1.49192075302349	1.60866646303325e-07
Os11g0153600_LOC_Os11g05552	-1.33227380304018	1.61742291358794e-07
Os06g0717200_LOC_Os06g50340	-1.56318107091603	1.67850387815953e-07
Os04g0615500_LOC_Os04g52520	-1.16526031906197	1.71669050828616e-07
Os12g0254601_None	-1.24886990734313	1.73542450427469e-07
Os01g0873800_LOC_Os01g65320	-1.28374346393035	1.75153788984786e-07
Os02g0122900_LOC_Os02g03050	-1.28557092315909	1.77076834410029e-07
Os05g0137200_LOC_Os05g04610	-1.63159391929096	1.78355631999768e-07
Os05g0401100_LOC_Os05g33280	-1.46150213004646	1.93787518404172e-07
Os03g0195450_LOC_Os03g09940	-1.46340138075248	1.99586140093809e-07
Os03g0125000_LOC_Os03g03360	-1.09546823524747	2.00879619949489e-07
Os07g0143200_LOC_Os07g05010	-1.10534746144838	2.08984753957845e-07
Os04g0626400_LOC_Os04g53490	-1.4792354075067	2.13624843957199e-07
Os12g0169400_LOC_Os12g07190	-1.17629031853426	2.14869014131934e-07
Os03g0592500_LOC_Os03g39610	-1.50373597359808	2.1983260160729e-07
Os05g0243200_LOC_Os05g15360	-1.10269847407195	2.20872590471273e-07
Os09g0109800_LOC_Os09g02214	-1.06274443001859	2.22824899185423e-07
Os08g0176900_LOC_Os08g07970	-1.92632986454109	2.27310766542373e-07
Os04g0403500_LOC_Os04g33060	-1.03388451175828	2.28867995208485e-07
Os03g0735000_LOC_Os03g52460	-1.18927264083113	2.30067823789421e-07
Os03g0603600_LOC_Os03g40670	-1.89887887079882	2.32473567928865e-07
Os05g0490900_LOC_Os05g41190	-1.35148299397392	2.33206675570924e-07
Os01g0678000_LOC_Os01g48620	-2.95344766730045	2.44875864720911e-07
Os06g0360300_LOC_Os06g25439	-1.24239094443947	2.48856129437603e-07
Os01g0958800_LOC_Os01g72870	-1.11862005619686	2.51743322409707e-07
Os01g0761000_LOC_Os01g55570	-1.24408399545007	2.51750116567089e-07
Os11g0697350_LOC_Os11g47453	-1.57838960000324	2.58813101705364e-07
Os11g0655900_LOC_Os11g43520	-1.67009699802602	2.68531788646761e-07
Os04g0657900_None	-1.45452914519579	2.77361498065883e-07
Os01g0281000_LOC_Os01g17390	-1.04773030445443	2.83995476755552e-07
Os06g0217600_LOC_Os06g11380	-1.17474675651181	2.86465942357726e-07
Os01g0290000_LOC_Os01g18630	-1.29580375185625	2.92963770443293e-07
Os12g0612100_LOC_Os12g41800	-1.00743311608016	2.94626276239179e-07
Os08g0504500_LOC_Os08g39430	-1.60566313825572	2.95278810364818e-07
Os02g0815700_LOC_Os02g57060	-1.10065170387321	2.98232795846787e-07
Os03g0173700_LOC_Os03g07750	-1.04340855346291	2.99981998449942e-07
Os01g0278900_LOC_Os01g17150	-1.03393416089868	3.02370679444594e-07
Os09g0527600_LOC_Os09g35860	-1.31438572848616	3.0310366727235e-07
Os06g0306300_LOC_Os06g20150	-3.04330245624953	3.19531931100101e-07
Os09g0528000_LOC_Os09g35890	-1.82162593302275	3.21257890347304e-07
Os10g0511200_LOC_Os10g36740	-1.70278699249947	3.3229087786771e-07
Os05g0380300_LOC_Os05g31570	-1.32454373486344	3.35185076737844e-07
Os07g0583200_LOC_Os07g39430	-1.25680600261576	3.36048166606157e-07
Os02g0228300_LOC_Os02g13510	-1.25621440040834	3.43561664634681e-07
Os01g0920300_LOC_Os01g69120	-1.04355964795428	3.4604780016834e-07
Os01g0352100_LOC_Os01g25010	-1.40178886817117	3.49031432148771e-07
Os05g0373000_LOC_Os05g30950	-1.00207649622519	3.55139213279107e-07
Os10g0548000_LOC_Os10g40030	-1.43053850421195	3.64369751260532e-07
Os06g0175400_LOC_Os06g07820	-1.02491895539738	3.70368245018744e-07
Os03g0570800_LOC_Os03g37411	-1.5839494582431	3.80767271488435e-07
Os05g0165900_LOC_Os05g07300	-1.17223372119097	3.98648109271897e-07
Os06g0486800_LOC_Os06g29180	-1.01180269722401	3.99676315869587e-07
Os05g0451200_None	-1.44475253103693	4.05717780147552e-07
Os01g0710700_LOC_Os01g51360	-1.03232769760729	4.226515661199e-07
Os06g0185900_LOC_Os06g08670	-1.13714031964306	4.27712603781324e-07
Os05g0423500_LOC_Os05g34950	-1.3165763994386	4.30033033568439e-07
Os03g0356300_LOC_Os03g24020	-1.21320809835989	4.35758490306354e-07
Os01g0775100_LOC_Os01g56780	-1.14953525705743	4.45022624018024e-07
Os02g0822100_LOC_Os02g57620	-1.40705242652269	4.47291674798321e-07
Os02g0169900_LOC_Os02g07350	-1.12945905856374	4.48570010812302e-07
Os07g0553700_LOC_Os07g36800	-1.35992355439583	4.50878313225965e-07
Os04g0103700_LOC_Os04g01320	-1.00504706011696	4.60969114220901e-07
Os05g0224700_LOC_Os05g13770	-1.42038804997962	4.63348912694467e-07
Os02g0557700_LOC_Os02g35170	-1.01605575543873	4.93602478020597e-07
Os07g0484800_LOC_Os07g30150	-1.17355551805577	5.07426892510172e-07
Os04g0234600_LOC_Os04g16680	-1.08562712284809	5.34754666423299e-07
Os03g0164300_LOC_Os03g06850	-1.25582229085973	5.61560000054561e-07
Os05g0568900_LOC_Os05g49380	-1.10647705437163	5.61560000054561e-07
Os09g0306400_LOC_Os09g13570	-1.19680135565112	5.6657575942705e-07
Os12g0194900_LOC_Os12g09300	-1.54116819447862	6.06025512798459e-07
Os05g0261700_LOC_Os05g17604	-1.94925438106162	6.08948144235682e-07
Os02g0317500_LOC_Os02g21260	-1.21261173554838	6.11750508031663e-07
Os11g0251400_LOC_Os11g14544	-1.12469384689288	6.16269681888535e-07
Os06g0528600_LOC_Os06g33710	-1.14028560840694	6.24568082860591e-07
Os08g0398700_LOC_Os08g30810	-1.01343763784617	6.27313349817183e-07
Os03g0845500_LOC_Os03g62850	-1.05942418079448	6.51647279966764e-07
Os05g0557400_LOC_Os05g48360	-1.66944774503241	6.53326225276298e-07
Os10g0556100_LOC_Os10g40730	-2.39703007798156	6.56355343351872e-07
Os06g0308000_LOC_Os06g20320	-1.02321033878912	6.57352114196136e-07
Os08g0453200_LOC_Os08g35190	-1.28820667258758	6.58004889772587e-07
Os03g0375200_LOC_Os03g25850	-1.79946340164828	6.62157626212847e-07
Os05g0502000_LOC_Os05g42250	-1.66603949409227	6.73126105479134e-07
Os07g0518500_LOC_Os07g33480	-2.50391036850705	6.90603453305183e-07
Os02g0604500_LOC_Os02g39210	-4.34491369266058	6.90603453305183e-07
Os06g0101600_LOC_Os06g01210	-1.40344952349569	6.92445955111539e-07
Os12g0638700_LOC_Os12g44150	-1.04899088268854	7.00632596186848e-07
Os11g0597700_LOC_Os11g38480	-2.8661454889084	7.15792058295766e-07
Os04g0469000_LOC_Os04g39350	-2.20231020008729	7.23688954994785e-07
Os01g0960400_LOC_Os01g72990	-1.57947565947712	7.27913160579652e-07
Os02g0613200_LOC_Os02g39970	-1.28917562265366	7.27913160579652e-07
Os04g0467100_LOC_Os04g39240	-1.05069701279221	7.37710788076084e-07
Os06g0133000_LOC_Os06g04200	-1.82562279240762	7.72910919320532e-07
Os03g0229500_LOC_Os03g12790	-1.77796107354178	7.79081714198625e-07
Os11g0432400_LOC_Os11g24450	-1.36231643817729	7.80302209063369e-07
Os01g0178400_LOC_Os01g08310	-2.18710980019024	7.81700788144174e-07
Os01g0542000_LOC_Os01g36090	-1.89561324907736	7.8495437595805e-07
Os02g0664300_LOC_Os02g44520	-1.13641536261906	7.85065681105649e-07
Os01g0501800_LOC_Os01g31690	-1.35754495205255	8.24090990960839e-07
Os06g0248600_LOC_Os06g13880	-8.33378338974098	8.26027111801788e-07
Os01g0234900_LOC_Os01g13370	-1.13617385390429	8.27883747603258e-07
Os03g0131900_LOC_Os03g03990	-1.49735628333685	8.35037676070587e-07
Os12g0204500_LOC_Os12g10320	-1.23945121584089	8.46588146285162e-07
Os04g0202500_LOC_Os04g12580	-1.9056198013982	8.4821709340014e-07
Os03g0651900_None	-1.8689484196363	8.54387250869027e-07
Os07g0577600_LOC_Os07g38960	-1.54121170822601	8.65866036616184e-07
Os04g0684100_LOC_Os04g58734	-1.05955717410195	8.76118717427423e-07
Os10g0465700_LOC_Os10g32810	-2.85630183271094	8.78904525567717e-07
Os09g0271100_LOC_Os09g09830	-1.69080149694678	8.78904525567717e-07
Os09g0276600_None	-1.78363498081238	8.91962585931673e-07
Os04g0420700_None	-1.54850252960735	8.9946326276064e-07
Os03g0175200_LOC_Os03g07890	-1.10010342893199	9.1695484277137e-07
Os04g0442200_LOC_Os04g36062	-1.34836846094712	9.20792233835897e-07
Os03g0132200_LOC_Os03g04020	-1.34222136974734	9.46827853224499e-07
Os07g0562700_LOC_Os07g37550	-1.32719289596852	9.50080568292504e-07
Os01g0142300_LOC_Os01g04920	-1.90731142268145	9.50136071319974e-07
Os01g0881900_LOC_Os01g65920	-1.11156632092757	9.61362825922082e-07
Os05g0380250_None	-1.68417968807712	9.75464903458528e-07
Os08g0288200_LOC_Os08g19140	-1.56692327923579	9.8605121531569e-07
Os12g0132800_LOC_Os12g03860	-1.4208708765332	9.900397564258e-07
Os03g0285100_LOC_Os03g17660	-1.10163725419759	1.02196290412914e-06
Os08g0483200_LOC_Os08g37700	-1.08391120600074	1.02614399384277e-06
Os02g0769800_LOC_Os02g53040	-2.34603540204743	1.0317714306168e-06
Os04g0684500_LOC_Os04g58780	-1.04812420346174	1.03604681379151e-06
Os05g0438600_LOC_Os05g36270	-1.08093645887707	1.06703673330139e-06
Os01g0827800_LOC_Os01g61210	-2.04837394446142	1.07019779907777e-06
Os09g0381100_LOC_Os09g21340	-1.26277740580971	1.07511056797638e-06
Os09g0345700_LOC_Os09g17680	-1.27208792063114	1.11255310987185e-06
Os01g0503400_LOC_Os01g31870	-1.3627572863994	1.12650755697759e-06
Os06g0564500_LOC_Os06g36840	-1.16173698788037	1.13045497846603e-06
Os02g0600200_LOC_Os02g38820	-1.01935658836451	1.13640351769734e-06
Os02g0581500_LOC_Os02g37090	-1.37706949002527	1.20075469525092e-06
Os02g0124866_None	-1.24693507865017	1.20098401074782e-06
Os03g0122000_LOC_Os03g02980	-1.12185267439614	1.24811859325014e-06
Os08g0536341_None	-2.78089476365698	1.26596689906221e-06
Os05g0365300_LOC_Os05g30220	-1.29283831634961	1.27519638424129e-06
Os09g0572000_LOC_Os09g39850	-2.5013755927103	1.30738171981617e-06
Os03g0135400_LOC_Os03g04270	-1.04224481238166	1.31951143545879e-06
Os03g0821250_LOC_Os03g60639	-1.07505523494362	1.33609311718451e-06
Os11g0216100_LOC_Os11g10990	-1.23287428853642	1.33903912456979e-06
Os05g0460600_LOC_Os05g38570	-1.19514079283165	1.362679508555e-06
Os06g0597900_LOC_Os06g39690	-1.09781109205533	1.36291606804259e-06
Os04g0647900_LOC_Os04g55420	-1.37652834340507	1.38446369412697e-06
Os05g0291700_LOC_Os05g22614	-1.3416685946122	1.43680459097048e-06
Os01g0745000_LOC_Os01g54170	-2.26533202915818	1.45195085024441e-06
Os01g0376700_LOC_Os01g27880	-1.29869408441091	1.46324533802374e-06
Os03g0806600_LOC_Os03g59180	-1.04654605816305	1.46366643815545e-06
Os07g0213300_LOC_Os07g11280	-1.63520384153211	1.50354091721727e-06
Os02g0213450_LOC_Os02g12200	-1.85851901590562	1.50469993687318e-06
Os06g0591200_LOC_Os06g39110	-1.9007492735779	1.51709970529216e-06
Os05g0375600_LOC_Os05g31160	-2.07896313551731	1.51709970529216e-06
Os04g0306800_LOC_Os04g24170	-1.07476524682627	1.56122064930552e-06
Os04g0603100_None	-1.1930140104733	1.58619573745595e-06
Os11g0559200_LOC_Os11g35500	-2.83035746730712	1.60625470567296e-06
Os04g0509100_LOC_Os04g43030	-1.0552822236603	1.63843918886135e-06
Os04g0520700_LOC_Os04g43990	-1.7386978840768	1.6614059642835e-06
Os04g0618800_None	-10.1939234787956	1.74614312552406e-06
Os12g0112200_LOC_Os12g02094	-1.14494873678047	1.74833734598414e-06
Os03g0635000_LOC_Os03g43470	-1.67171591181497	1.77131763391887e-06
Os09g0274900_LOC_Os09g10274	-1.0546517533576	1.79045789732303e-06
Os09g0532400_LOC_Os09g36220	-1.41323170628604	1.83900354103837e-06
Os05g0170950_LOC_Os05g07870	-1.1002910227447	1.87300183911193e-06
Os01g0673800_LOC_Os01g48300	-1.17518159450235	1.89683879433239e-06
Os02g0816300_LOC_Os02g57120	-1.70611397716048	1.92533313578015e-06
Os06g0717900_LOC_Os06g50390	-1.94853518950596	1.94616493313969e-06
Os02g0326500_LOC_Os02g22084	-1.08054905582029	2.04487863328993e-06
Os03g0792400_LOC_Os03g57840	-1.00108648236504	2.07783176973988e-06
Os06g0218500_LOC_Os06g11500	-1.1253817344599	2.10308464266867e-06
Os05g0460800_LOC_Os05g38590	-1.01296122695401	2.15019202780796e-06
Os04g0364800_LOC_Os04g29550	-1.2418091579723	2.26358818188753e-06
Os01g0912700_LOC_Os01g68450	-1.49516746962903	2.27229115995273e-06
Os01g0857500_LOC_Os01g63870	-1.97431579823518	2.27229115995273e-06
Os03g0152700_LOC_Os03g05806	-1.38815565676945	2.28086490671228e-06
Os05g0589200_LOC_Os05g51150	-1.83199325088806	2.32125677348055e-06
Os01g0268600_LOC_Os01g16310	-1.44795281031986	2.33611068727408e-06
Os05g0410750_LOC_Os05g34010	-1.89015266247049	2.34551306915879e-06
Os03g0400800_LOC_Os03g28270	-2.05515828648868	2.37384214077832e-06
Os10g0130500_LOC_Os10g04050	-1.53451339624327	2.44304487739359e-06
Os04g0186400_LOC_Os04g10750	-1.64577416199183	2.47373371938149e-06
Os01g0952600_LOC_Os01g72340	-1.03234199231742	2.51999802320198e-06
Os07g0134000_LOC_Os07g04180	-2.10091392681714	2.54110927657631e-06
Os02g0211000_LOC_Os02g11960	-1.76337063387088	2.54647259525861e-06
Os02g0195500_LOC_Os02g10190	-1.16758142685278	2.55142357276856e-06
Os04g0417800_LOC_Os04g34080	-1.08781366021865	2.5557201468275e-06
Os03g0268300_LOC_Os03g16140	-1.46084450434021	2.57175558545074e-06
Os05g0430400_LOC_Os05g35540	-1.61640692744761	2.57362857320175e-06
Os09g0357400_LOC_Os09g19280	-1.25899850961994	2.58416067647017e-06
Os07g0435300_LOC_Os07g25430	-1.20339860562472	2.60115329759556e-06
Os02g0103800_LOC_Os02g01340	-1.07198586687961	2.68704469332804e-06
Os08g0231400_LOC_Os08g13440	-1.51966875533758	2.72241878812229e-06
Os02g0581900_LOC_Os02g37109	-2.15689546242264	2.73785080593924e-06
Os01g0678900_None	-2.4904029800502	2.81903654100111e-06
Os03g0128100_LOC_Os03g03610	-1.18455885636273	2.82974200591579e-06
Os03g0773100_LOC_Os03g56234	-1.23383752664378	2.89925283999936e-06
Os08g0254500_LOC_Os08g15460	-1.4839544950849	3.01318929745314e-06
Os07g0464600_LOC_Os07g28090	-1.44188303291294	3.03510350425593e-06
Os11g0488600_LOC_Os11g29700	-1.09030231969616	3.08808413553266e-06
Os01g0635200_LOC_Os01g44390	-2.16289934440588	3.11446016320578e-06
Os06g0339500_LOC_Os06g23190	-1.55422458325873	3.12166018474317e-06
Os06g0188700_LOC_Os06g08900	-1.8869541890878	3.1549924462769e-06
Os03g0226300_LOC_Os03g12520	-3.89521096346169	3.16735209528498e-06
Os01g0727820_None	-2.26845519907124	3.17784481605729e-06
Os04g0117900_LOC_Os04g02754	-1.28691110542239	3.23002189329372e-06
Os11g0170900_LOC_Os11g06980	-3.03714125318148	3.30263143992213e-06
Os05g0232200_LOC_Os05g14270	-1.16290156852195	3.33268426981166e-06
Os01g0190000_LOC_Os01g09430	-1.48202950630026	3.37040246500324e-06
Os03g0563300_LOC_Os03g36540	-1.52980479978578	3.39694808258297e-06
Os01g0677900_LOC_Os01g48610	-2.33504093162696	3.39962143385435e-06
Os08g0503600_None	-1.31345763958191	3.43800255412172e-06
Os01g0764500_LOC_Os01g55880	-1.05659169898836	3.45469168972124e-06
Os06g0626200_LOC_Os06g42060	-1.09466614091433	3.51390000724074e-06
Os09g0346600_LOC_Os09g17750	-1.09007373254528	3.57282033410113e-06
Os10g0460900_LOC_Os10g32300	-1.21688650709444	3.65209205694233e-06
Os05g0196400_LOC_Os05g10754	-1.15753332617673	3.65959804582678e-06
Os06g0258000_LOC_Os06g14670	-2.73689120282194	3.74652645610159e-06
Os10g0573000_LOC_Os10g42240	-1.31125951736718	3.7785803122027e-06
Os03g0214400_LOC_Os03g11560	-1.30985920099972	3.83941607206076e-06
Os11g0242800_LOC_Os11g13890	-1.56034920025324	3.88357721143868e-06
Os02g0745100_LOC_Os02g51110	-1.23046766564978	3.95950222970991e-06
Os05g0353300_LOC_Os05g28500	-1.09261457037378	4.04964733867209e-06
Os01g0951500_LOC_Os01g72260	-1.11003364185847	4.05930065725924e-06
Os04g0632100_LOC_Os04g53998	-1.3880777653043	4.14600916059077e-06
Os03g0108600_LOC_Os03g01830	-1.01597023569711	4.19566256027493e-06
Os11g0106900_LOC_Os11g01550	-1.26146891730046	4.19994088951349e-06
Os07g0637000_LOC_Os07g44290	-1.04856071201437	4.20589231370075e-06
Os03g0319400_LOC_Os03g20380	-1.36437228176689	4.36221447218325e-06
Os01g0136800_LOC_Os01g04450	-1.16203624497703	4.39104661935585e-06
Os08g0102000_LOC_Os08g01170	-1.3637951971305	4.40536747874888e-06
Os01g0840900_LOC_Os01g62360	-2.20193223998744	4.43763410368902e-06
Os03g0322600_LOC_Os03g20640	-1.13599046763048	4.45980535228928e-06
Os07g0409200_LOC_Os07g22650	-1.23667231974308	4.47185649200302e-06
Os06g0608700_LOC_Os06g40640	-1.30327225532641	4.47525019130369e-06
Os01g0212400_LOC_Os01g11414	-1.37013236537366	4.63855458588018e-06
Os09g0286600_LOC_Os09g11460	-1.19117643421385	4.7240130331227e-06
Os03g0762200_None	-2.22970019975551	4.8188329449161e-06
Os04g0616700_LOC_Os04g52640	-1.12250813234981	4.93388563251795e-06
Os03g0795200_LOC_Os03g58100	-1.60739203638814	5.00340717456807e-06
Os01g0730500_LOC_Os01g53020	-1.00420132028033	5.13331459230717e-06
Os09g0308900_LOC_Os09g13870	-1.15757836912563	5.18451529628818e-06
Os07g0544800_LOC_Os07g36080	-1.14584163050219	5.30936308363687e-06
Os11g0565000_LOC_Os11g35850	-4.15663735493332	5.34374164376129e-06
Os08g0202300_LOC_Os08g10244	-1.27938065738633	5.39856962490558e-06
Os03g0351200_LOC_Os03g22780	-1.26516274779413	5.43953853208361e-06
Os03g0698500_LOC_Os03g49150	-1.03816885134525	5.44173577590876e-06
Os05g0501200_LOC_Os05g42180	-1.7178356134949	5.54955805467936e-06
Os08g0485900_LOC_Os08g37940	-2.544059624795	5.55380991436145e-06
Os01g0931100_LOC_Os01g70550	-1.75910093631907	5.67911897520768e-06
Os04g0419900_LOC_Os04g34270	-1.49846985532805	5.74173313524661e-06
Os03g0271350_LOC_Os03g16460	-1.11772345224018	5.77499616963772e-06
Os01g0618800_LOC_Os01g43150	-1.07224328028805	5.80370923302421e-06
Os06g0506200_LOC_Os06g30950	-1.23635865476463	5.83832336592724e-06
Os05g0164100_LOC_Os05g07130	-1.19034482027438	5.84725549983829e-06
Os06g0591400_LOC_Os06g39120	-1.25835252058863	5.93972859862707e-06
Os03g0835100_LOC_Os03g61890	-1.12881406052132	5.97628374003001e-06
Os09g0116600_LOC_Os09g02814	-1.0204867083654	6.17838934524879e-06
Os01g0553600_LOC_Os01g37280	-1.11274391802138	6.18609532343995e-06
Os03g0575200_LOC_Os03g37840	-1.10726868488379	6.23698681167488e-06
Os06g0141200_LOC_Os06g04920	-2.71083792245751	6.24699736106212e-06
Os04g0355401_None	-1.3766670202332	6.34476930496836e-06
Os10g0456800_LOC_Os10g31850	-1.22380723826459	6.39489319574092e-06
Os08g0476050_None	-2.27939322909218	6.39549253782725e-06
Os06g0639500_LOC_Os06g43270	-1.08736314575988	6.45556862555633e-06
Os02g0580300_LOC_Os02g36974	-1.12241978388406	6.49347540423484e-06
Os09g0481800_LOC_Os09g30410	-1.39704125474013	6.53457859843158e-06
Os01g0685500_LOC_Os01g49180	-1.07972660700628	6.62465528707421e-06
Os06g0172000_LOC_Os06g07550	-1.39118513183385	6.64365985467042e-06
Os02g0325600_LOC_Os02g22020	-1.62402484048844	6.67385618878303e-06
Os01g0221000_None	-1.86449299491849	6.71036988385873e-06
Os12g0596300_LOC_Os12g40470	-1.78494391985886	6.76154835756352e-06
Os01g0357150_None	-2.99928340208566	6.85107229460268e-06
Os10g0394100_LOC_Os10g25430	-1.14493829731377	6.86557371603251e-06
Os01g0853600_LOC_Os01g63444	-2.04224122141794	6.89576996866299e-06
Os01g0669100_LOC_Os01g47900	-1.18333729980508	6.96666219410236e-06
Os02g0593500_LOC_Os02g38020	-1.39660030409303	6.9787872717357e-06
Os05g0526800_LOC_Os05g45080	-1.2626802827602	7.33849932098354e-06
Os08g0266300_LOC_Os08g16570	-1.14616846148771	7.37118033769804e-06
Os08g0469600_LOC_Os08g36580	-2.23379998774247	7.44083397164964e-06
Os06g0694500_LOC_Os06g47940	-1.20812447764426	7.44312134504146e-06
Os11g0606500_LOC_Os11g39320	-1.0168360464845	7.4547600238942e-06
Os11g0173100_LOC_Os11g07200	-1.98252043858824	7.55030777385463e-06
Os07g0686300_LOC_Os07g48680	-1.2651705236309	7.8013881310816e-06
Os06g0507900_LOC_Os06g31190	-1.42492045134674	7.932137300533e-06
Os01g0933500_LOC_Os01g70730	-1.57651197637869	8.00290719152618e-06
Os04g0591000_LOC_Os04g50110	-1.02642765754048	8.02946945222049e-06
Os01g0823100_LOC_Os01g60770	-1.54807727215693	8.23478901403222e-06
Os01g0631200_LOC_Os01g44050	-1.57861318408778	8.36720320472069e-06
Os01g0961300_None	-1.08379177193532	8.44240611858382e-06
Os05g0399100_LOC_Os05g33100	-1.22652372248017	8.44701868030192e-06
Os02g0777400_LOC_Os02g53720	-2.22375498245799	8.49803243770579e-06
Os08g0525700_LOC_Os08g41400	-1.6915511012373	8.50878262113552e-06
Os03g0343900_LOC_Os03g22370	-1.05303231436835	8.50878262113552e-06
Os03g0811100_LOC_Os03g59640	-1.01159567930422	8.58063239450186e-06
Os05g0375466_None	-1.66400205424086	8.59945964341951e-06
Os03g0284600_LOC_Os03g17600	-1.03894173046538	8.76980518952767e-06
Os03g0737000_LOC_Os03g52690	-1.47783319518262	8.85308997712256e-06
Os01g0101200_LOC_Os01g01120	-1.74601846147941	9.00012959689496e-06
Os03g0848600_LOC_Os03g63140	-1.06031767022824	9.00235515867512e-06
Os12g0406000_LOC_Os12g21784	-1.22710382487718	9.30065279854655e-06
Os03g0795100_LOC_Os03g58090	-1.00315629106849	9.38079502797834e-06
Os09g0240200_LOC_Os09g06464	-1.02581283767887	9.40258575496956e-06
Os07g0191500_LOC_Os07g09370	-1.83767625722641	9.72238774682134e-06
Os01g0564300_LOC_Os01g38359	-1.39799806514708	9.85810297309007e-06
Os11g0226966_LOC_Os11g11970	-1.38041655219848	9.90906453643502e-06
Os01g0935400_LOC_Os01g70930	-1.54173150377337	1.01367816424239e-05
Os05g0446550_LOC_Os05g37410	-1.31725815934513	1.0259130538901e-05
Os08g0351200_LOC_Os08g26220	-1.99874667466485	1.04182657116381e-05
Os01g0871500_LOC_Os01g65100	-1.00423970436753	1.05770247407173e-05
Os03g0263900_LOC_Os03g15740	-1.1263722969962	1.07172338572697e-05
Os01g0662700_LOC_Os01g47350	-1.43275308274511	1.08699857046257e-05
Os07g0537600_LOC_Os07g35330	-1.12761793290775	1.09106953905891e-05
Os03g0323200_LOC_Os03g20700	-2.18656445647215	1.11830893152317e-05
Os10g0539900_LOC_Os10g39440	-1.02224643457047	1.14940497620315e-05
Os03g0386800_LOC_Os03g26930	-2.34330003766975	1.15732811358089e-05
Os08g0526633_LOC_Os08g41489	-2.40544482374007	1.15884873189012e-05
Os03g0757000_LOC_Os03g55010	-1.01535000377053	1.18355440207373e-05
Os12g0586300_LOC_Os12g39640	-1.01834122140544	1.19682157578642e-05
Os05g0374000_None	-1.19408321814625	1.20434499586429e-05
Os04g0206200_LOC_Os04g12920	-1.34634407994014	1.22913463563192e-05
Os05g0137600_LOC_Os05g04650	-1.21700248185914	1.25368584057473e-05
Os08g0537600_LOC_Os08g42530	-1.6914518372348	1.2544243756303e-05
Os07g0693800_LOC_Os07g49310	-1.21488321207192	1.25531158350782e-05
Os07g0626800_LOC_Os07g43370	-1.65223264229422	1.25812722627428e-05
Os04g0584201_None	-1.8267162021322	1.26946935336028e-05
Os06g0137600_LOC_Os06g04610	-1.22823926255945	1.27186976158193e-05
Os03g0148700_LOC_Os03g05470	-1.18765765570696	1.30783875965026e-05
Os12g0136500_LOC_Os12g04204	-1.31477634284689	1.31445357730887e-05
Os06g0225400_LOC_Os06g12129	-1.03361287177434	1.32340020423045e-05
Os12g0194266_None	-1.41693074857782	1.33067487624561e-05
Os02g0111600_LOC_Os02g02120	-2.73805980000035	1.34400768550044e-05
Os01g0263900_None	-1.35413608731862	1.36503113966693e-05
Os01g0770700_LOC_Os01g56420	-1.34581537527184	1.36960175192475e-05
Os01g0817100_LOC_Os01g60120	-1.40389693681538	1.37210837340184e-05
Os11g0603000_LOC_Os11g39000	-2.09555882644916	1.3884152832621e-05
Os08g0521800_LOC_Os08g41040	-1.41114040371015	1.39664320335338e-05
Os01g0116800_LOC_Os01g02730	-2.62445508818356	1.43050308010989e-05
Os07g0558400_LOC_Os07g37240	-1.42814088707835	1.4691239570107e-05
Os08g0265000_None	-1.34433690686952	1.47948447857118e-05
Os05g0571200_LOC_Os05g49620	-2.9495463800061	1.51095678689365e-05
Os01g0719700_LOC_Os01g52170	-1.07159519846377	1.52964635657558e-05
Os06g0292301_None	-1.35531428287525	1.5463476142215e-05
Os12g0180900_LOC_Os12g08030	-1.53034711864794	1.55259084949998e-05
Os02g0671200_LOC_Os02g45000	-1.56804059672617	1.57334108940365e-05
Os02g0260700_LOC_Os02g16000	-1.01882696676599	1.58294899207219e-05
Os11g0435500_LOC_Os11g24800	-1.74382940049854	1.59437936390723e-05
Os04g0531750_LOC_Os04g44924	-1.68482465745098	1.61890326879284e-05
Os12g0106100_LOC_Os12g01540	-1.42456684646653	1.62427256634236e-05
Os02g0305800_LOC_Os02g20280	-1.00470016253007	1.63761939147424e-05
Os11g0278300_LOC_Os11g17720	-3.16814219781534	1.65832389417293e-05
Os09g0509800_LOC_Os09g33555	-1.94827757337964	1.66943322498547e-05
Os12g0277000_LOC_Os12g17880	-1.35584017134817	1.71610645356522e-05
Os04g0405000_LOC_Os04g33210	-1.62586861727073	1.7514903221046e-05
Os08g0499300_LOC_Os08g38990	-1.42102311050554	1.75526573915891e-05
Os06g0140900_LOC_Os06g04889	-1.19382466831791	1.76957098880374e-05
Os12g0215950_LOC_Os12g11370	-1.37937148334325	1.78117301262765e-05
Os11g0150100_LOC_Os11g05260	-1.13940212480045	1.79088967855015e-05
Os07g0617700_LOC_Os07g42590	-1.41461834790394	1.83809531206099e-05
Os01g0117100_LOC_Os01g02770	-1.21830033464144	1.86622745815431e-05
Os12g0155100_LOC_Os12g05890	-1.76060373093233	1.89710593995691e-05
Os12g0271700_LOC_Os12g17320	-1.10100724842131	1.91219016200777e-05
Os03g0139400_LOC_Os03g04610	-1.11158123888951	1.93220102593151e-05
Os11g0531700_LOC_Os11g32750	-1.53946990299901	1.97079778950104e-05
Os09g0511900_LOC_Os09g33710	-1.83752748603516	2.0447781663423e-05
Os03g0206700_LOC_Os03g10880	-1.45431868855835	2.04648198163512e-05
Os05g0492600_LOC_Os05g41310	-1.08386681013803	2.04658710066504e-05
Os10g0556200_LOC_Os10g40740	-1.45657297818259	2.05298259966968e-05
Os01g0165200_LOC_Os01g07140	-1.581543475891	2.07841237221966e-05
Os04g0602400_LOC_Os04g51330	-1.05132085448259	2.08659457114998e-05
Os10g0493900_LOC_Os10g35140	-1.2588628257931	2.09691021610839e-05
Os04g0191400_LOC_Os04g11390	-1.00694775922788	2.10023655464296e-05
Os03g0183300_LOC_Os03g08500	-1.01430146872832	2.11969259138775e-05
Os01g0902100_LOC_Os01g67580	-1.33406576817157	2.13159889461296e-05
Os08g0446800_LOC_Os08g34700	-2.94918124794308	2.16024420197323e-05
Os06g0705700_LOC_Os06g49220	-1.10515792487508	2.16034403223773e-05
Os02g0228400_None	-1.39757386861304	2.1670328669127e-05
Os02g0602400_LOC_Os02g39040	-1.14383744518037	2.18150379513501e-05
Os12g0128700_LOC_Os12g03470	-1.01313546910359	2.22733474193716e-05
Os03g0197000_LOC_Os03g10080	-1.1562781621895	2.2319732707962e-05
Os06g0146100_LOC_Os06g05359	-3.05125842210783	2.23713940222217e-05
Os01g0729900_LOC_Os01g52920	-1.03843513109108	2.2372779395564e-05
Os02g0538000_LOC_Os02g33500	-1.09484022468816	2.25075975862966e-05
Os01g0905300_LOC_Os01g67820	-2.04064958848578	2.27959675117434e-05
Os01g0116400_LOC_Os01g02700	-1.34828160065108	2.28446006996704e-05
Os02g0663100_LOC_Os02g44370	-1.13109686907814	2.50847496918935e-05
Os05g0586900_LOC_Os05g50950	-1.17062723625241	2.52986921211849e-05
Os10g0213700_LOC_Os10g15300	-1.2962168375642	2.57183008378766e-05
Os04g0488700_LOC_Os04g41160	-1.00658152298037	2.59665095494454e-05
Os11g0229300_LOC_Os11g12300	-3.52454161333287	2.63919772631046e-05
Os01g0874800_LOC_Os01g65400	-1.15451805308069	2.65672777861307e-05
Os03g0284400_LOC_Os03g17580	-1.03582153532771	2.66220079875034e-05
Os11g0706100_LOC_Os11g47930	-1.03727415033083	2.74389081801641e-05
Os06g0152800_LOC_Os06g05950	-1.12468541374221	2.74794719562439e-05
Os09g0130800_LOC_Os09g04440	-1.21488993737233	2.78201576619068e-05
Os02g0483800_LOC_Os02g28200	-1.81462778772568	2.78466664317322e-05
Os03g0405400_None	-2.21193417455409	2.83538818996251e-05
Os01g0602400_LOC_Os01g41810	-1.58812742721762	2.85628202274616e-05
Os11g0606400_LOC_Os11g39310	-1.40791933292259	2.87653429150149e-05
Os03g0425000_LOC_Os03g31150	-1.74356066530042	2.88053742335131e-05
Os07g0632000_LOC_Os07g43820	-1.71961372073177	2.91351269702851e-05
Os02g0332800_None	-1.68186424452779	3.00297157818781e-05
Os02g0736200_LOC_Os02g50330	-1.69063870132931	3.01536298220684e-05
Os05g0165800_None	-1.1779370810605	3.06548409929638e-05
Os04g0524500_LOC_Os04g44300	-1.90260971271882	3.06787022869544e-05
Os02g0138100_LOC_Os02g04550	-2.04750400324097	3.09022010782403e-05
Os06g0163000_LOC_Os06g06760	-1.04806545060915	3.1124587426803e-05
Os05g0552100_LOC_Os05g47870	-1.49345941724983	3.1148200729664e-05
Os07g0160400_LOC_Os07g06660	-1.23351656206177	3.11567343110579e-05
Os01g0138300_LOC_Os01g04570	-1.72117187685182	3.18384785803966e-05
Os12g0102600_LOC_Os12g01210	-1.52149725938838	3.24980598600676e-05
Os05g0496200_LOC_Os05g41640	-1.22189104178126	3.26538349631028e-05
Os03g0118600_LOC_Os03g02690	-1.34586596429903	3.29539900099685e-05
Os03g0129300_LOC_Os03g03720	-1.10185169822062	3.32261009739979e-05
Os07g0538700_LOC_Os07g35410	-1.34118425948022	3.32335378879784e-05
Os04g0390500_LOC_Os04g32050	-1.00796228906674	3.32535162911161e-05
Os03g0375300_LOC_Os03g25869	-1.62183948675225	3.32747308660119e-05
Os02g0735800_LOC_Os02g50280	-2.10910219049183	3.36339339288453e-05
Os01g0666600_LOC_Os01g47630	-1.24387712432346	3.36480891754414e-05
Os01g0778900_None	-2.02064138387738	3.36946720728576e-05
Os02g0817900_LOC_Os02g57290	-1.95826056556054	3.37779705220753e-05
Os06g0726300_LOC_Os06g51070	-1.39716405697043	3.38098055609745e-05
Os09g0458900_LOC_Os09g28510	-1.13692210621976	3.49461952609949e-05
Os10g0507000_LOC_Os10g36270	-1.17452104981403	3.52845509201518e-05
Os05g0110100_LOC_Os05g01950	-1.0999539548717	3.59192368341359e-05
Os01g0262700_LOC_Os01g15790	-1.33842193060921	3.59608084183487e-05
Os07g0184800_LOC_Os07g08710	-1.03015575890466	3.60568543672344e-05
Os01g0687400_LOC_Os01g49320	-1.15178308975112	3.61671942195999e-05
Os06g0642500_LOC_Os06g43510	-1.54544704073555	3.6541673306954e-05
Os01g0933075_None	-1.69916250592785	3.71990605745622e-05
Os06g0666500_LOC_Os06g45580	-1.39952659264567	3.77240418679432e-05
Os02g0595700_LOC_Os02g38210	-1.08449578303764	3.77350695515133e-05
Os03g0775000_LOC_Os03g56370	-1.35498187645843	3.79933466439131e-05
Os09g0279400_LOC_Os09g10750	-1.08389115894121	3.82365910204689e-05
Os02g0794000_LOC_Os02g55090	-1.12293264151752	3.88469550242627e-05
Os02g0612700_LOC_Os02g39910	-2.59789995372656	4.01245874667376e-05
Os11g0638000_LOC_Os11g41910	-1.26725727108611	4.03440635222845e-05
Os02g0245200_LOC_Os02g14800	-1.02899342358497	4.06476755325274e-05
Os04g0682800_LOC_Os04g58620	-1.10335093441464	4.10576311921251e-05
Os01g0279100_LOC_Os01g17170	-1.57563451816813	4.11423110405871e-05
Os01g0185500_LOC_Os01g09030	-1.04832410244229	4.14071348846782e-05
Os11g0266500_LOC_Os11g16530	-1.16750782010203	4.19679125183321e-05
Os02g0698000_LOC_Os02g47020	-1.31141076713204	4.2148001609281e-05
Os06g0147100_LOC_Os06g05440	-1.11597274042379	4.23705296254149e-05
Os05g0475700_LOC_Os05g39800	-1.56776961937318	4.23705296254149e-05
Os07g0418100_LOC_Os07g23540	-1.02620214677353	4.2532691099791e-05
Os11g0276000_LOC_Os11g17600	-1.36791268936662	4.30230270951643e-05
Os09g0500900_LOC_Os09g32470	-2.04299839072289	4.30748531238374e-05
Os09g0423300_LOC_Os09g25550	-1.1622192547107	4.32799004307079e-05
Os02g0559500_LOC_Os02g35320	-1.38143043077555	4.33475334334021e-05
Os05g0378800_LOC_Os05g31480	-1.09695144681014	4.36117906383771e-05
Os08g0560900_LOC_Os08g44680	-1.28148469992163	4.51373382574117e-05
Os02g0728100_LOC_Os02g49570	-1.11876900759608	4.63326454721594e-05
Os07g0567700_LOC_Os07g38030	-1.18440575032664	4.71157839146698e-05
Os03g0412800_LOC_Os03g29950	-1.82496540505291	4.74646485961971e-05
Os11g0590700_LOC_Os11g37860	-1.50508846257747	4.81396910529413e-05
Os01g0810600_LOC_Os01g59560	-1.28634196205192	4.89981048413106e-05
Os11g0607000_LOC_Os11g39350	-2.1744483420017	4.96794037907706e-05
Os02g0223300_LOC_Os02g13020	-2.21470073193736	5.06507972135377e-05
Os04g0469700_None	-1.16052446089616	5.11085244128273e-05
Os11g0463700_LOC_Os11g27540	-1.3063135119846	5.18982524679088e-05
Os12g0242800_LOC_Os12g13940	-1.27732780211976	5.22460082109223e-05
Os10g0552700_LOC_Os10g40520	-1.07864353366393	5.26997710575664e-05
Os07g0668700_LOC_Os07g47250	-1.11391414899542	5.29656857248262e-05
Os01g0116900_LOC_Os01g02710	-1.32306773550325	5.41315044559707e-05
Os02g0131050_None	-2.35255584806866	5.46650685942811e-05
Os09g0513500_LOC_Os09g33850	-1.68462786875604	5.52628285111437e-05
Os04g0191500_LOC_Os04g11400	-1.65886631697902	5.62827500396418e-05
Os07g0628700_LOC_Os07g43560	-3.75796381696889	5.63551392298815e-05
Os10g0130800_LOC_Os10g04090	-1.29983798314063	5.78279398189152e-05
Os10g0536500_LOC_Os10g39150	-1.47336877047203	5.96387020581672e-05
Os03g0807400_LOC_Os03g59264	-1.21202427267612	6.09906381800887e-05
Os10g0548700_LOC_Os10g40100	-1.21567245193865	6.19031805042536e-05
Os04g0404900_LOC_Os04g33200	-1.17012523477544	6.19226105055985e-05
Os01g0114100_LOC_Os01g02390	-1.12315813772089	6.32106538613761e-05
Os11g0157600_LOC_Os11g05930	-1.04175791402862	6.34387607400814e-05
Os03g0184550_LOC_Os03g08624	-1.40012555159139	6.37822224222494e-05
Os12g0221700_LOC_Os12g12010	-2.44944736355082	6.51461438008571e-05
Os10g0181600_LOC_Os10g10180	-1.1211836963417	6.58048102650203e-05
Os03g0279950_LOC_Os03g17174	-1.21327272821713	6.59373068861846e-05
Os05g0575300_LOC_Os05g49970	-1.12033879444816	6.60485483205912e-05
Os06g0506150_None	-1.15614084383545	6.6886922250581e-05
Os08g0232700_LOC_Os08g13570	-1.58895452048341	6.84885604272268e-05
Os03g0659200_LOC_Os03g45710	-1.01913905673659	7.00021298586197e-05
Os03g0226501_None	-3.56696196283869	7.0317973069133e-05
Os08g0323400_LOC_Os08g23410	-1.48662466512262	7.04423229117756e-05
Os04g0648400_None	-2.10307740535206	7.10819916949337e-05
Os06g0709000_LOC_Os06g49520	-1.46051696752576	7.11516577553207e-05
Os03g0118200_LOC_Os03g02670	-2.01367372768835	7.16810392240375e-05
Os02g0223200_None	-3.09387703142104	7.22376909996574e-05
Os08g0485800_LOC_Os08g37930	-1.69438811001844	7.23099124328894e-05
Os05g0542300_LOC_Os05g46470	-2.03055075658346	7.32816260463518e-05
Os03g0772700_LOC_Os03g56180	-1.52237263368489	7.57938792764786e-05
Os08g0438600_LOC_Os08g34020	-1.5793350277542	7.58318399506488e-05
Os02g0204400_LOC_Os02g10990	-1.34638946883135	7.63608071776887e-05
Os11g0543500_LOC_Os11g34110	-2.6537044587264	7.70868055461823e-05
Os08g0185701_None	-1.3256924405423	7.77870697092073e-05
Os04g0623800_LOC_Os04g53230	-1.05891685638247	7.87452472859165e-05
Os10g0580001_None	-1.73243832632014	7.8791018953995e-05
Os12g0210800_LOC_Os12g10784	-1.17722097183845	7.88053157056554e-05
Os02g0681632_LOC_Os02g45750	-1.1825118605499	7.89152309890235e-05
Os01g0670300_LOC_Os01g48020	-1.45255886232017	7.94646335137947e-05
Os01g0667600_LOC_Os01g47730	-1.05657829293174	8.4096519317139e-05
Os12g0618800_LOC_Os12g42420	-1.06010655669931	8.41212721092415e-05
Os04g0460900_None	-1.04757006428879	8.5724538860406e-05
Os05g0523200_LOC_Os05g44800	-1.48653755474057	8.63759504828521e-05
Os09g0526800_LOC_Os09g35810	-1.01400298609589	8.71942337496262e-05
Os06g0673800_LOC_Os06g46140	-1.54851432726875	8.8023687057316e-05
Os02g0515100_LOC_Os02g31074	-1.0031926507536	8.95777091965542e-05
Os01g0660200_LOC_Os01g47070	-1.35153881481116	8.96852619363294e-05
Os11g0544800_LOC_Os11g34210	-1.02065442416674	8.97502636955472e-05
Os07g0568700_LOC_Os07g38130	-2.02730542508203	8.98309541752732e-05
Os10g0178500_LOC_Os10g09990	-1.55965371215223	9.04912111454055e-05
Os03g0844900_LOC_Os03g62780	-1.07830876530797	9.22952454340408e-05
Os02g0598800_LOC_Os02g38574	-1.15158763282857	9.25297250144429e-05
Os08g0193100_LOC_Os08g09370	-1.15690786092343	9.25730505040227e-05
Os10g0100300_LOC_Os10g01044	-1.05001902501828	9.33743915407053e-05
Os02g0804600_LOC_Os02g56050	-1.33568036194027	9.41453384867055e-05
Os06g0648500_LOC_Os06g43990	-1.20308757350344	9.46813128317978e-05
Os03g0827700_LOC_Os03g61220	-1.08455338817812	9.78982863840219e-05
Os04g0676400_LOC_Os04g57970	-1.74477545156743	9.80740237125654e-05
Os01g0726801_None	-1.10218713910801	9.89902695535937e-05
Os08g0152366_None	-1.29644446272937	0.000100063575080384
Os05g0349000_LOC_Os05g28170	-1.45327356976056	0.000100112897958097
Os04g0657500_LOC_Os04g56240	-1.20171974731278	0.00010020859076246
Os03g0254250_LOC_Os03g14915	-1.64107884184752	0.00010020859076246
Os01g0211600_LOC_Os01g11340	-1.10419284212437	0.00010084452274693
Os10g0560000_LOC_Os10g41060	-1.81863332153617	0.000101042432234649
Os08g0507701_None	-1.76834698560447	0.000101853021408166
Os02g0584900_LOC_Os02g37309	-2.14345734688419	0.0001035489546197
Os01g0869800_LOC_Os01g64960	-1.00148771021277	0.000104056585312292
Os04g0175900_LOC_Os04g09654	-1.46074638580106	0.000104284158139788
Os03g0104100_LOC_Os03g01365	-1.07728931911303	0.000105866475357302
Os08g0522400_LOC_Os08g41090	-1.20191095946362	0.000106867779416902
Os05g0579500_LOC_Os05g50330	-1.27441677899137	0.000108160181770169
Os01g0601675_LOC_Os01g41770	-2.3144902000775	0.00010944574668386
Os11g0147800_LOC_Os11g05050	-1.50085375668113	0.000110003520992699
Os01g0601700_LOC_Os01g41780	-2.72962865365656	0.000110655722429608
Os01g0833000_LOC_Os01g61630	-1.43505081753475	0.000113415582462299
Os01g0661601_None	-1.15054804545846	0.000114439053597103
Os06g0487900_LOC_Os06g29310	-1.01918644235555	0.000115137993908593
Os11g0592700_LOC_Os11g38020	-1.0792445118815	0.000115459221853504
Os03g0129800_LOC_Os03g03730	-1.05460127903311	0.000117008205812669
Os11g0208800_LOC_Os11g10290	-1.13007530394376	0.000117384579509553
Os04g0443900_None	-1.27869077344018	0.000120233472824008
Os04g0387000_LOC_Os04g31760	-1.61409295422414	0.000121558617257753
Os02g0216300_LOC_Os02g12480	-1.18360825678902	0.000122118152019888
Os08g0300300_LOC_Os08g20570	-1.32818161063726	0.000122279832428847
Os01g0126200_LOC_Os01g03549	-1.47128327656169	0.000123197225926118
Os04g0151700_LOC_Os04g06734	-1.03218004990128	0.000125997960127049
Os06g0179000_LOC_Os06g08090	-3.5812600051159	0.000128034431591431
Os11g0145200_LOC_Os11g04860	-1.03613062935622	0.000128034431591431
Os09g0482640_LOC_Os09g30454	-2.58488836010401	0.000128932038391626
Os04g0601800_LOC_Os04g51280	-1.20071306578959	0.000129557976528979
Os04g0598800_LOC_Os04g51030	-1.19049678315109	0.000132291187173781
Os07g0293000_LOC_Os07g19210	-2.16798642914474	0.000133860712647456
Os06g0602500_LOC_Os06g40030	-1.20752896744934	0.000134293287773956
Os10g0568900_LOC_Os10g41930	-1.1169125827592	0.000134299868791416
Os02g0751600_LOC_Os02g51570	-1.24886482615462	0.000134837801363067
Os10g0496900_LOC_Os10g35370	-1.1855367541573	0.000136551100395684
Os09g0551600_LOC_Os09g37910	-1.65994370081887	0.00013664181271234
Os06g0560000_LOC_Os06g36450	-1.57497179439168	0.000142263871748131
Os06g0109600_LOC_Os06g02000	-1.35000597995076	0.000144163781385633
Os02g0139400_LOC_Os02g04680	-1.25231011546544	0.000146533648274192
Os02g0227700_LOC_Os02g13430	-4.0862195171606	0.000146624327333545
Os03g0719800_LOC_Os03g51030	-1.16920212785481	0.000149258030929145
Os04g0115500_LOC_Os04g02510	-1.74009656542505	0.000149258030929145
Os08g0154300_LOC_Os08g05830	-1.21232315050812	0.000149441785870933
Os12g0576600_LOC_Os12g38750	-2.7272063692125	0.000149691314381746
Os06g0287700_LOC_Os06g17970	-1.12582924433541	0.000151603680751303
Os07g0133700_LOC_Os07g04160	-1.07694949738395	0.000151653810220475
Os02g0332700_LOC_Os02g22820	-1.34282158382843	0.000154718607376782
Os01g0702900_LOC_Os01g50730	-1.77490236879201	0.000157280401797901
Os03g0785200_LOC_Os03g57149	-1.35602537092925	0.000157968328607197
Os09g0573000_LOC_Os09g39970	-1.04071113538716	0.000158736896347019
Os10g0209700_LOC_Os10g14870	-1.07618976873366	0.000159230693883832
Os02g0265900_LOC_Os02g16620	-1.17593325428093	0.000161220110982604
Os12g0132850_None	-2.21237142388474	0.000165065521323708
Os05g0375532_None	-1.9606955515394	0.00016539406899532
Os04g0438300_LOC_Os04g35760	-1.61203662531195	0.000167358825214846
Os01g0202500_LOC_Os01g10580	-1.54711218638819	0.000169206695480713
Os12g0567300_LOC_Os12g37970	-1.45468450249913	0.00017197098593749
Os08g0135400_LOC_Os08g04130	-1.02725343247946	0.000177140089634769
Os12g0291100_LOC_Os12g19381	-1.145576337911	0.000178179604824875
Os04g0572600_LOC_Os04g48370	-1.22016349039244	0.000178799239532004
Os01g0948500_LOC_Os01g72000	-1.15720525848865	0.000183661067538781
Os12g0459300_LOC_Os12g27370	-1.09129120913296	0.00018606777750622
Os08g0355400_LOC_Os08g26710	-1.61510366796821	0.000186787015839439
Os03g0181500_LOC_Os03g08360	-1.08885580163018	0.00018900086303996
Os02g0301800_LOC_Os02g19890	-1.16351068767464	0.000189748074246247
Os01g0910900_LOC_Os01g68300	-1.11926461489945	0.00019042965947976
Os02g0828566_None	-1.13859109207015	0.000192777209138915
Os05g0374500_LOC_Os05g31056	-1.32433921428262	0.000197367822499659
Os11g0683600_None	-1.28884968918954	0.000197771453269114
Os02g0752200_LOC_Os02g51620	-3.48036075000687	0.000199431230340583
Os03g0858800_LOC_Os03g64150	-2.39452506880954	0.000199655174059813
Os02g0132500_LOC_Os02g03960	-1.48247700603705	0.000200061443484697
Os07g0160300_LOC_Os07g06644	-1.13750021241814	0.000203053061105617
Os09g0460500_LOC_Os09g28640	-2.20677021960063	0.000203481230694643
Os07g0618400_LOC_Os07g42626	-1.71912931465248	0.000205764154572643
Os02g0529900_LOC_Os02g32780	-1.65370026134002	0.000206062356308301
Os10g0163290_LOC_Os10g08014	-1.95189834645154	0.000207986388203333
Os05g0172000_LOC_Os05g07950	-1.5825011040946	0.000209303619829834
Os03g0364000_LOC_Os03g24920	-1.31384802820525	0.000211802224313261
Os03g0257600_LOC_Os03g15230	-1.05430369685222	0.000211802224313261
Os04g0338100_LOC_Os04g26920	-1.11262274697296	0.0002167043408362
Os01g0511600_LOC_Os01g32830	-1.04754073368559	0.000221498296137065
Os01g0902000_None	-1.23144118175275	0.000221959262402093
Os03g0133825_None	-2.15175944721796	0.000227917687280173
Os12g0274700_LOC_Os12g17600	-1.27573497307984	0.000227997942727111
Os03g0663700_LOC_Os03g46090	-1.76073046349487	0.000236566804102057
Os11g0592000_LOC_Os11g37950	-1.72225314551132	0.000244591786809515
Os06g0316000_LOC_Os06g21110	-1.18635896341294	0.000246097739036125
Os11g0564900_LOC_Os11g35840	-1.84745079711674	0.000246219138190481
Os01g0247700_LOC_Os01g14520	-1.48431159135463	0.000260071423364565
Os07g0267300_LOC_Os07g16364	-1.05722466181321	0.000265296747077824
Os01g0359400_LOC_Os01g25710	-1.14817331582673	0.000266161585596638
Os04g0286300_LOC_Os04g21820	-1.2514555664496	0.000267900204718806
Os11g0549000_LOC_Os11g34610	-1.42907622431259	0.000271424329246337
Os03g0412400_LOC_Os03g29930	-1.93368390986216	0.000271830068892771
Os07g0579050_LOC_Os07g39114	-1.10763441334153	0.000273663420934606
Os01g0944000_LOC_Os01g71620	-1.12720220758894	0.000275047183875969
Os01g0265400_LOC_Os01g16060	-1.50470654843412	0.000275206961928841
Os10g0460000_LOC_Os10g32199	-1.65356894861461	0.000280559087078058
Os02g0828600_LOC_Os02g58180	-1.11778300713969	0.000281970951198882
Os03g0410700_LOC_Os03g29730	-1.0894329410544	0.000284775572317105
Os08g0369600_LOC_Os08g28214	-1.01391213192685	0.000287223072454806
Os09g0411650_LOC_Os09g24530	-1.45828952846954	0.00029038988650703
Os01g0303800_LOC_Os01g19820	-1.30384455233257	0.000293258577953617
Os06g0600700_LOC_Os06g39900	-1.12281267274618	0.000293803493234983
Os01g0252600_LOC_Os01g14890	-1.40260205171198	0.000296757139713048
Os01g0618100_LOC_Os01g43090	-1.82412717311512	0.00029831078144813
Os01g0940600_LOC_Os01g71330	-1.51044766155668	0.000298519569261613
Os04g0291100_LOC_Os04g22390	-1.13940407913793	0.000301087607752948
Os01g0813000_LOC_Os01g59750	-1.29834503039112	0.000303437861664898
Os11g0707600_LOC_Os11g48020	-1.1878658716554	0.000326733807914656
Os11g0171300_LOC_Os11g07020	-1.36468784847546	0.000327191874552148
Os04g0680400_LOC_Os04g58390	-1.06196464180815	0.000332937117821433
Os11g0684400_None	-2.68139353880363	0.00033530451534101
Os02g0325300_LOC_Os02g21980	-2.11004065935198	0.000335600488690993
Os09g0528700_LOC_Os09g35940	-2.56001268603564	0.000337347135255134
Os01g0225400_LOC_Os01g12560	-1.00719014306083	0.000339138209796337
Os03g0686300_LOC_Os03g48140	-1.02144245311671	0.000340336999777223
Os10g0378100_LOC_Os10g23180	-1.11102814821785	0.000341056455027795
Os11g0156600_LOC_Os11g05800	-1.8428150594597	0.000341284273206591
Os01g0200700_LOC_Os01g10400	-1.14449231197975	0.000342969642966216
Os08g0539700_LOC_Os08g42700	-2.02465333924975	0.000343185532169583
Os06g0506000_LOC_Os06g30930	-1.17809056340799	0.000345446895288815
Os09g0491820_LOC_Os09g31502	-1.14630925771547	0.000349879750453664
Os06g0548100_LOC_Os06g35550	-1.52891923210324	0.000353503617375292
Os06g0303600_LOC_Os06g19970	-1.06148755080602	0.000354745904986601
Os01g0552300_LOC_Os01g37130	-1.01987464341151	0.000358631726159518
Os01g0681800_LOC_Os01g48950	-2.18310631614169	0.000363402911199693
Os01g0690200_LOC_Os01g49560	-2.00738445372739	0.000364861062564394
Os07g0277200_LOC_Os07g17560	-1.01449032581385	0.000367151590188929
Os04g0649500_LOC_Os04g55600	-1.506340478698	0.000367698375919996
Os08g0191900_LOC_Os08g09270	-1.35767987243523	0.000372488450988191
Os05g0253200_LOC_Os05g16420	-2.12854423918684	0.000372681594065992
Os06g0232200_LOC_Os06g12600	-1.00220822411901	0.000373587100530356
Os07g0575700_LOC_Os07g38810	-1.35428221704373	0.000386479098346168
Os03g0794100_LOC_Os03g58000	-1.27251882744596	0.000392305878043679
Os08g0185900_LOC_Os08g08700	-2.4755528945446	0.000396287582663225
Os01g0730800_LOC_Os01g53060	-1.06885339557477	0.000404007322558859
Os09g0339000_LOC_Os09g16950	-2.47254214343692	0.000410773047628791
Os08g0174000_None	-7.26429441905991	0.000413175208497361
Os08g0224500_LOC_Os08g12800	-1.13280011529683	0.000418002214030224
Os02g0199300_LOC_Os02g10590	-1.03000193092013	0.000424471939714056
Os09g0115900_LOC_Os09g02770	-1.18556089772838	0.000427063286268682
Os09g0328600_LOC_Os09g15950	-1.82374947484672	0.000429178680203345
Os02g0742700_LOC_Os02g50900	-1.08716147044703	0.000432141667156145
Os01g0606400_None	-1.12548272849491	0.000432670007650346
Os12g0169600_LOC_Os12g07210	-1.17493005543689	0.000434573991328528
Os09g0452300_LOC_Os09g27900	-1.15683503484105	0.000444313144167734
Os06g0335900_LOC_Os06g22919	-1.5168825024257	0.000452411329576177
Os07g0481300_LOC_Os07g29810	-1.04713097879925	0.000455487949106665
Os09g0553900_LOC_Os09g38090	-1.14845936892324	0.000470002068429848
Os06g0202400_None	-1.09426033956611	0.000470444121176714
Os04g0557000_LOC_Os04g47020	-1.1929488327342	0.000471558832344053
Os04g0508300_LOC_Os04g42930	-1.09002431515537	0.000471850579533779
Os07g0188249_None	-1.19734067889333	0.000473825956465959
Os03g0823900_LOC_Os03g60890	-1.05017752553352	0.000480666250212605
Os06g0321700_LOC_Os06g21690	-1.07815687204501	0.00048673637274272
Os09g0415400_None	-1.09412945036651	0.000487599004133446
Os03g0329700_LOC_Os03g21230	-1.12605890502073	0.000487801933523689
Os08g0465700_LOC_Os08g36310	-1.02286678713039	0.000489105701602321
Os01g0816550_None	-1.97141546941356	0.000489273445783538
Os02g0784100_LOC_Os02g54280	-1.47832497014454	0.000492623142089809
Os09g0570900_LOC_Os09g39740	-1.17762628788326	0.000497847072271333
Os09g0433800_LOC_Os09g26370	-1.57725042434228	0.000507067508649481
Os01g0188200_LOC_Os01g09310	-1.38904019285788	0.000507140592807762
Os10g0499500_LOC_Os10g35640	-1.58643431837629	0.000518744962417859
Os11g0683500_LOC_Os11g45710	-1.09406906787779	0.000520877082568469
Os03g0405525_None	-3.59688674227186	0.000521616221430963
Os09g0484900_LOC_Os09g31130	-1.1411929084749	0.000525248749248237
Os05g0147500_LOC_Os05g05480	-1.08642703903172	0.000529336557474662
Os09g0540800_LOC_Os09g36910	-2.61553464966403	0.000541225314140039
Os02g0667100_LOC_Os02g44710	-1.65608908892356	0.000548118079237865
Os05g0594200_LOC_Os05g51610	-1.0922255419803	0.000553048378920189
Os02g0199800_LOC_Os02g10630	-1.89181440821635	0.000570734375073685
Os02g0297200_LOC_Os02g19470	-4.09376352660721	0.000572964523123597
Os02g0573500_LOC_Os02g36414	-1.6770020684958	0.000590865314506979
Os07g0543500_LOC_Os07g35960	-1.0061631866899	0.000590865314506979
Os07g0670300_LOC_Os07g47400	-1.9935456965765	0.000596163175092524
Os02g0513800_LOC_Os02g30974	-1.42651257252908	0.000600970889186164
Os11g0289700_LOC_Os11g18570	-1.21193843344904	0.000611959619340353
Os07g0241500_LOC_Os07g13770	-1.31735005274676	0.000616256390156621
Os07g0513600_LOC_Os07g32950	-1.66579710550837	0.00062049928981439
Os01g0774500_LOC_Os01g56764	-1.52768614156779	0.000633331422355347
Os12g0267900_LOC_Os12g16690	-1.55316507457307	0.000638780079742261
Os05g0440300_LOC_Os05g36930	-1.82572412332202	0.000639282550471557
Os12g0165900_LOC_Os12g06870	-1.1427541200605	0.000642136479676417
Os01g0149800_LOC_Os01g05650	-1.00208172983891	0.000646735414910301
Os03g0176700_LOC_Os03g07960	-1.0370972423387	0.000647328149983611
Os04g0686800_LOC_Os04g59020	-4.4983458587549	0.000648230778885909
Os10g0489000_LOC_Os10g34730	-1.611994183361	0.000649727752177756
Os05g0164200_LOC_Os05g07140	-1.15816365640967	0.000650302593386921
Os07g0147500_LOC_Os07g05360	-1.64657558116248	0.000659153952967027
Os01g0115100_LOC_Os01g02490	-1.96399739171571	0.000659814715405378
Os02g0533200_LOC_Os02g33020	-1.1352492060752	0.000660834175318946
Os05g0524500_LOC_Os05g44930	-5.61424703708054	0.000665278931329303
Os02g0796750_None	-1.51932026309978	0.000675977121351144
Os10g0493100_LOC_Os10g35090	-1.35951783833474	0.000677063804719818
Os10g0100700_LOC_Os10g01080	-1.42490479976111	0.00068157436079177
Os02g0257300_LOC_Os02g15750	-1.26459874053168	0.00068157436079177
Os01g0795832_LOC_Os01g58335	-1.55563919880104	0.000682093706288823
Os01g0660900_LOC_Os01g47190	-1.30322719902182	0.000683920263482814
Os11g0533100_LOC_Os11g32880	-1.19654509497819	0.000685687398617824
Os11g0127800_LOC_Os11g03390	-1.0776908433596	0.000686009056910353
Os04g0154800_LOC_Os04g07110	-1.85541414196432	0.000698748996001261
Os10g0370600_None	-1.64464117811053	0.000703524846458584
Os02g0740900_LOC_Os02g50740	-2.96590099476411	0.00071539977277038
Os11g0567600_LOC_Os11g35980	-3.2951366994367	0.000720767739716797
Os12g0480100_LOC_Os12g29570	-1.08026051516464	0.000721733206853604
Os11g0270500_LOC_Os11g17014	-1.14105783209532	0.00072594404195418
Os04g0635700_LOC_Os04g54320	-1.23751834770259	0.000737160489054858
Os04g0645100_LOC_Os04g55230	-1.19848099922172	0.000740442443865225
Os11g0153500_LOC_Os11g05550	-1.16827257541001	0.000748860844750742
Os01g0690600_LOC_Os01g49580	-1.43240203790365	0.000751658488016262
Os08g0158200_LOC_Os08g06170	-1.24829060450348	0.000753342108984137
Os01g0805500_LOC_Os01g59110	-1.21662329186799	0.000757104455907401
Os07g0508500_LOC_Os07g32480	-1.04429239011238	0.000762862968486718
Os08g0269700_LOC_Os08g16830	-2.03537220902201	0.000766526602737674
Os11g0695000_LOC_Os11g47240	-1.66845568939479	0.000777721687299978
Os03g0628800_LOC_Os03g43010	-1.58589429461289	0.00077832868388676
Os08g0530066_LOC_Os08g41800	-2.20336310614893	0.000782859023483811
Os01g0390900_LOC_Os01g29469	-1.11575520327378	0.000783222634143468
Os03g0306900_LOC_Os03g19390	-1.02135050512691	0.000791854088838907
Os01g0783100_LOC_Os01g57410	-1.52668441894725	0.000793589828201325
Os07g0603300_LOC_Os07g41200	-1.10744045957193	0.000797739848470219
Os03g0316200_LOC_Os03g20120	-1.28651675561675	0.000806630564755468
Os02g0197700_LOC_Os02g10400	-1.33458279787392	0.00081140477048693
Os10g0357800_LOC_Os10g21360	-1.17535543730484	0.000815159898159773
Os02g0448400_LOC_Os02g25060	-1.09222524827209	0.00082108875841061
Os04g0290400_None	-1.0924514504224	0.000822243881390074
Os03g0130900_LOC_Os03g03880	-1.02758381060402	0.000825807640693853
Os05g0517100_LOC_Os05g44090	-3.08708478012346	0.000832123070763769
Os05g0408900_LOC_Os05g33840	-1.88399410846583	0.0008332881052975
Os06g0574100_LOC_Os06g37610	-1.06095574588708	0.00084811692295653
Os01g0678100_LOC_Os01g48640	-3.58946254722078	0.000854528024437831
Os07g0106900_LOC_Os07g01620	-1.69427632564303	0.000856708977840892
Os01g0139000_LOC_Os01g04640	-1.93249354263989	0.000860859268867739
Os12g0292400_LOC_Os12g19470	-1.20976877974784	0.000874786349530357
Os11g0239500_LOC_Os11g13570	-1.4927076840527	0.000888137009614601
Os09g0570800_LOC_Os09g39720	-1.96427727736459	0.000890719504895856
Os11g0118600_LOC_Os11g02630	-1.32479529591604	0.000890953854838968
Os03g0120400_LOC_Os03g02860	-1.83909565311554	0.000900506449919454
Os02g0302700_LOC_Os02g19970	-1.06195801700298	0.000905881431732999
Os06g0314300_LOC_Os06g20879	-1.02297712336199	0.000908550913759097
Os10g0406900_LOC_Os10g26670	-1.35880846513941	0.000911684475629777
Os01g0570800_LOC_Os01g38980	-1.02238422579033	0.000913992584898307
Os11g0130200_LOC_Os11g03580	-1.03645192961782	0.000926463243718655
Os02g0793500_LOC_Os02g55050	-1.11202453575314	0.000934140661092534
Os05g0430700_LOC_Os05g35570	-1.56661860801081	0.000943584733442703
Os12g0274750_None	-1.03031018208079	0.00094660897301793
Os02g0184200_LOC_Os02g09150	-1.00461183659946	0.000968492393614549
Os01g0247600_LOC_Os01g14514	-1.00793776554712	0.000977436736682761
Os01g0619900_LOC_Os01g43230	-1.22212301883242	0.000979241407536216
Os11g0257800_None	-1.95887115502898	0.000992133077817633
Os01g0115600_LOC_Os01g02560	-3.36041554504507	0.000992249757577758
Os01g0801901_LOC_Os01g58760	-1.20501588409644	0.000994960128027979
Os08g0340700_None	-1.02736053738055	0.00099943960135667
Os01g0718000_LOC_Os01g52030	-1.12363687809775	0.00100019313933711
Os03g0569800_LOC_Os03g37260	-1.23891836702309	0.00102554539787557
Os03g0708700_LOC_Os03g50100	-1.15097450715376	0.00102927155661603
Os06g0676700_LOC_Os06g46340	-1.36097709655651	0.00103288273235264
Os02g0184300_None	-1.12830002277534	0.00104132737912126
Os11g0605500_LOC_Os11g39220	-1.20439439983047	0.00105014700502502
Os05g0190000_LOC_Os05g09728	-1.03591960925043	0.00105286974181087
Os01g0290600_LOC_Os01g18660	-1.45500156075552	0.00105483893211913
Os11g0707050_LOC_Os11g47980	-2.87312252264959	0.00105814226290715
Os10g0580100_LOC_Os10g42930	-1.21066232444584	0.00107222973134569
Os06g0729000_LOC_Os06g51290	-1.05190315923698	0.00107983146305534
Os01g0364100_LOC_Os01g26174	-1.31545574774222	0.00110568264623082
Os03g0782200_LOC_Os03g56930	-1.22778984148258	0.0011074799554746
Os01g0919100_LOC_Os01g69010	-1.83477126496405	0.00114960158456008
Os04g0459500_LOC_Os04g38600	-1.13200842188815	0.00117932157231997
Os07g0686400_LOC_Os07g48700	-1.3035407280717	0.00118297040469336
Os03g0231650_LOC_Os03g12900	-1.06531829892264	0.00118468482385114
Os10g0350800_LOC_Os10g21020	-1.56168690731872	0.00120295187291393
Os10g0339182_LOC_Os10g19331	-7.29795084664748	0.00121638951084521
Os01g0805200_LOC_Os01g59080	-1.00495034222464	0.00122105829178263
Os03g0125650_None	-1.97258466110524	0.00126856314461308
Os08g0356500_LOC_Os08g26820	-1.23900685897944	0.00127354880312471
Os07g0570100_LOC_Os07g38260	-1.00627945213868	0.00127865206976884
Os11g0466966_LOC_Os11g27799	-1.21021656187562	0.00127865206976884
Os06g0473000_LOC_Os06g27860	-1.72808006127058	0.00129416687181453
Os06g0664200_LOC_Os06g45370	-1.379254945111	0.0013241912908988
Os01g0841000_LOC_Os01g62370	-1.18576358094322	0.00133490836740053
Os05g0113400_LOC_Os05g02250	-1.13320569442598	0.00133714654842856
Os04g0544400_LOC_Os04g46010	-1.46968480181079	0.00135505678777351
Os11g0695800_LOC_Os11g47310	-1.14074672348455	0.00136755703989906
Os03g0440200_LOC_Os03g32526	-9.60988020177314	0.0013689959190183
Os10g0206500_LOC_Os10g13914	-1.11980722221496	0.00137143887902187
Os03g0333400_LOC_Os03g21560	-1.28040826522814	0.00138217020369982
Os06g0111300_LOC_Os06g02120	-1.2916224155267	0.00138852526425817
Os08g0198400_LOC_Os08g09840	-1.58264644774662	0.00138868063401934
Os05g0555600_LOC_Os05g48200	-1.70261132914231	0.00140001035726645
Os06g0472000_LOC_Os06g27760	-1.61984350977256	0.00140321496262704
Os07g0548300_LOC_Os07g36390	-1.08572385372194	0.00140708516916419
Os06g0470300_LOC_Os06g27590	-2.61636896574917	0.00142847329680287
Os06g0237800_LOC_Os06g13060	-1.41601842900304	0.00144498867595538
Os01g0782200_LOC_Os01g57350	-1.5652307734224	0.00146223268599359
Os05g0525900_LOC_Os05g45020	-1.45768764054423	0.0014913045722748
Os11g0271000_LOC_Os11g17070	-1.62535418708277	0.0014913045722748
Os11g0698567_None	-1.648938847068	0.00155677943457778
Os04g0314201_None	-7.54479984867714	0.00157971905750464
Os05g0524100_LOC_Os05g44900	-1.14909560801957	0.00162486684224185
Os09g0505200_LOC_Os09g32750	-1.07110757037544	0.00162837770732295
Os11g0654800_LOC_Os11g43390	-1.1759444966383	0.00166155860708486
Os01g0537250_LOC_Os01g35330	-1.20429760140918	0.00166214812772372
Os03g0101300_LOC_Os03g01170	-1.06435230100344	0.0016870050203571
Os09g0562750_LOC_Os09g38930	-3.66870350992484	0.00171144498444354
Os12g0529900_LOC_Os12g34500	-1.30748482761984	0.00172124268202116
Os07g0530400_LOC_Os07g34620	-1.54791469900382	0.0017260470344129
Os11g0181900_LOC_Os11g07940	-1.17860168751705	0.00172637061173278
Os04g0499200_LOC_Os04g42134	-1.13722307428063	0.00179147571157729
Os05g0447200_LOC_Os05g37470	-1.59660364986964	0.00179556200194423
Os04g0457000_LOC_Os04g38410	-1.47330074906243	0.00180170292497842
Os02g0135850_LOC_Os02g04325	-1.13495680195405	0.00183203487886587
Os09g0274100_LOC_Os09g10204	-1.96687179249369	0.00183887082008359
Os06g0470350_None	-2.38973816294054	0.00184128903462872
Os06g0232233_None	-1.85647575224566	0.00184951344778483
Os10g0377000_LOC_Os10g23060	-2.21066719391183	0.00187904195725909
Os07g0189700_LOC_Os07g09140	-1.78670664102886	0.0018982113948691
Os08g0176200_LOC_Os08g07890	-2.24790969731093	0.00190022465096291
Os06g0182300_LOC_Os06g08380	-2.21443546957162	0.00190712796088575
Os01g0111700_LOC_Os01g02130	-2.61865982152203	0.00193571534140875
Os02g0149050_LOC_Os02g05530	-1.08467991701399	0.00195618505486428
Os08g0120200_LOC_Os08g02670	-1.06245088720961	0.00197826551147542
Os01g0364800_LOC_Os01g26270	-2.77578416403153	0.00200259616320674
Os07g0469200_LOC_Os07g28614	-1.19360910114207	0.00204283518479825
Os12g0521101_None	-1.13000519365694	0.00205727532329884
Os04g0632600_LOC_Os04g54010	-1.63125174242822	0.00207115568889375
Os01g0777650_None	-1.30721992296377	0.00207781992745775
Os10g0479500_LOC_Os10g33900	-1.89749967669238	0.00208016087341745
Os04g0523650_None	-8.97177132261958	0.00208557057881209
Os01g0881800_LOC_Os01g65904	-1.99832818134	0.00211594135665315
Os02g0595300_LOC_Os02g38180	-1.24452498978856	0.00211611510926631
Os01g0179800_LOC_Os01g08460	-1.06215729638833	0.0021469329978204
Os07g0642800_LOC_Os07g44830	-3.40683959068578	0.00216294379287791
Os11g0227700_LOC_Os11g12040	-2.06675510661142	0.00221392664515454
Os11g0270700_None	-1.33549705642329	0.00222943144055377
Os08g0152400_LOC_Os08g05620	-1.18716372263759	0.00226932038587535
Os06g0480500_LOC_Os06g28630	-1.1032379331368	0.00235093195339323
Os10g0436900_LOC_Os10g30070	-1.59768501290278	0.00236140342983421
Os03g0411500_LOC_Os03g29810	-1.0015656002392	0.0023745393368121
Os05g0462000_LOC_Os05g38680	-1.05780287082196	0.00238419405927648
Os09g0513400_None	-1.46257748256444	0.00239034434950071
Os07g0603500_LOC_Os07g41220	-1.42309995068399	0.00239379066564386
Os03g0169700_None	-1.54495966740855	0.00239863313051064
Os08g0553800_LOC_Os08g44000	-1.02551615081307	0.00240766181926411
Os04g0118700_LOC_Os04g02850	-1.72212500667858	0.00245601821815211
Os09g0278700_LOC_Os09g10690	-1.41486879315726	0.00248544218776358
Os01g0916100_LOC_Os01g68740	-2.11104090126378	0.00251040265549234
Os03g0136700_LOC_Os03g04390	-2.17171932760203	0.00251897650314619
Os07g0406350_None	-1.54360731330851	0.00253131085296634
Os01g0144100_LOC_Os01g05080	-1.46492555502297	0.00254035067583976
Os06g0158000_LOC_Os06g06350	-1.15824676160349	0.00254745978002683
Os10g0421800_LOC_Os10g28600	-1.17336053099483	0.00254908660585518
Os10g0566200_LOC_Os10g41640	-1.48876523486384	0.00255273454185367
Os11g0628000_LOC_Os11g41100	-3.45272904814718	0.0025610766450984
Os04g0537800_LOC_Os04g45460	-1.17402387437316	0.00259483048871916
Os06g0329300_LOC_Os06g22390	-1.29030844722905	0.00260257993482122
Os07g0148800_LOC_Os07g05470	-1.01772703725017	0.00264916600301311
Os04g0685500_LOC_Os04g58870	-1.20782096464338	0.00266161142877251
Os01g0227700_LOC_Os01g12760	-1.21531667888442	0.00267994856928483
Os09g0513200_LOC_Os09g33830	-1.90515277070133	0.00268456820517792
Os11g0619000_None	-1.0010774628945	0.00271045831978742
Os03g0255900_LOC_Os03g15080	-1.04501599886853	0.00272112185539291
Os05g0137100_LOC_Os05g04600	-1.95442633560264	0.00279729674642333
Os01g0295900_LOC_Os01g19140	-1.19492194984671	0.00279938148676432
Os01g0816600_LOC_Os01g60060	-1.8633362474965	0.00283013948616316
Os03g0257700_None	-1.29314173906067	0.0028531575685882
Os11g0300600_LOC_Os11g19480	-2.95370446442696	0.00289946161167173
Os10g0445400_LOC_Os10g30850	-1.44197541875298	0.00291846862278081
Os02g0168000_LOC_Os02g07150	-1.19600193785395	0.00292363129561002
Os01g0907200_LOC_Os01g67950	-1.33238342940691	0.00298131996189015
Os01g0823200_LOC_Os01g60780	-1.02863582276052	0.00299074706882836
Os07g0532500_LOC_Os07g34830	-2.06011550721165	0.00299241061117389
Os01g0507000_LOC_Os01g32259	-1.63452474566399	0.00305393778343633
Os09g0471800_LOC_Os09g29600	-1.65502784711488	0.00305393778343633
Os11g0669100_LOC_Os11g44680	-1.58721316651171	0.00306086934445176
Os07g0634400_LOC_Os07g44060	-1.60960488557032	0.00309720712060464
Os02g0559400_LOC_Os02g35310	-1.41062410023549	0.00310774450164108
Os08g0113000_LOC_Os08g02110	-1.73158278665523	0.00313092294642849
Os02g0609900_LOC_Os02g39660	-3.93014251424512	0.00313197996453768
Os08g0100300_None	-1.06879102896452	0.00313227241691818
Os08g0460000_LOC_Os08g35760	-1.29952127201712	0.00315134096009739
Os06g0653000_LOC_Os06g44300	-3.70634086156171	0.00324566529013652
Os11g0608300_LOC_Os11g39450	-2.69536411756126	0.00324566529013652
Os05g0280500_LOC_Os05g20100	-3.25193273217403	0.00334176527282472
Os03g0861700_LOC_Os03g64350	-1.03548182858493	0.00335507474905856
Os07g0119000_LOC_Os07g02780	-1.4213055516814	0.0033887895205656
Os11g0243600_LOC_Os11g13934	-1.04791675149247	0.00351957955741918
Os12g0468000_LOC_Os12g28177	-2.51003684776354	0.00352210173325372
Os06g0714800_LOC_Os06g50080	-1.52323653243983	0.00352345483987288
Os05g0464001_None	-1.27986328025574	0.00354112416035766
Os05g0452500_None	-1.19965122764909	0.00365499469642355
Os05g0485300_LOC_Os05g40700	-1.89586205724285	0.00369992257852247
Os06g0159600_LOC_Os06g06470	-1.02363873751648	0.00373097402924469
Os08g0465300_LOC_Os08g36250	-1.81384401873923	0.00377488455289298
Os01g0635400_LOC_Os01g44394	-1.09239633080285	0.00380802370905844
Os01g0134700_LOC_Os01g04280	-1.28323950849326	0.00381465123770194
Os04g0483200_LOC_Os04g40700	-1.10734185871463	0.00382176827296377
Os12g0438300_LOC_Os12g25170	-1.16681432531735	0.00390394531556193
Os07g0147550_LOC_Os07g05365	-1.83478932608294	0.00393313478001908
Os12g0119000_LOC_Os12g02640	-1.0176158688445	0.00397848473126738
Os11g0205900_LOC_Os11g09970	-1.04246970956137	0.0039863144041862
Os07g0630800_LOC_Os07g43700	-1.12949016506703	0.00404285990552549
Os12g0485300_None	-1.17074844083609	0.00410771633547386
Os12g0257450_LOC_Os12g15505	-1.27302550370555	0.00411541386096708
Os12g0467700_LOC_Os12g28137	-2.50173189069444	0.00412093084695892
Os04g0635500_LOC_Os04g54300	-1.0209778027785	0.00420137173929834
Os07g0141450_None	-1.6479479296663	0.00423930538877451
Os04g0379700_LOC_Os04g31040	-1.02644523712703	0.00425086311012497
Os02g0198000_LOC_Os02g10450	-1.29279036712222	0.00426620025341348
Os01g0849500_None	-1.08983485144693	0.00433466872711448
Os08g0116900_LOC_Os08g02370	-1.05623888942606	0.00434163052515302
Os12g0596501_None	-1.15988153869206	0.00436386801138655
Os10g0538200_LOC_Os10g39300	-1.58998597377464	0.00436386801138655
Os06g0548200_LOC_Os06g35560	-1.05696047259913	0.0043648515503686
Os01g0259966_None	-1.57938933433644	0.00439130792734547
Os02g0772150_LOC_Os02g53240	-4.45410418219488	0.00440856161058757
Os04g0282400_LOC_Os04g21350	-1.0967944668303	0.00458491640263828
Os10g0180600_None	-2.34322289153515	0.00458706301193021
Os01g0124700_None	-8.69045434621146	0.0046604554203325
Os01g0292700_LOC_Os01g18840	-1.01435148294032	0.00473414328892635
Os11g0105750_LOC_Os11g01439	-1.01641474981091	0.00473437982554331
Os02g0138000_LOC_Os02g04540	-2.06162334217507	0.00475114718541865
Os01g0855600_LOC_Os01g63690	-1.25634002971285	0.00475114718541865
Os04g0674600_LOC_Os04g57840	-5.02781699664089	0.00482255016811438
Os11g0707000_LOC_Os11g47970	-1.1397464529894	0.00482978924862125
Os11g0229333_None	-1.62209283306572	0.00484493901222146
Os01g0849600_LOC_Os01g63010	-1.0436992813796	0.00488078614678902
Os11g0431100_LOC_Os11g24290	-2.09637210669105	0.00488355339641524
Os02g0727966_LOC_Os02g49555	-1.94086128503721	0.00493806162213875
Os07g0695200_None	-1.17655982338768	0.00495710844611137
Os06g0476200_LOC_Os06g28194	-1.05179518908953	0.00497602588581706
Os01g0600900_LOC_Os01g41710	-1.77446461810981	0.00510387252947297
Os06g0296700_LOC_Os06g19260	-1.69684728833683	0.005118347047417
Os08g0248100_LOC_Os08g14990	-1.49178910159469	0.00524956806864969
Os04g0119000_LOC_Os04g02880	-1.55579867215853	0.00529874213297219
Os07g0115300_LOC_Os07g02440	-2.46095906381115	0.00530311296503525
Os01g0132766_LOC_Os01g04120	-1.01472656163578	0.00532059707438645
Os08g0393600_LOC_Os08g30340	-1.63371922746763	0.00533153009195554
Os05g0390000_LOC_Os05g32380	-1.48939214664656	0.00544133383418835
Os03g0293450_None	-1.28243622906983	0.00544540050683504
Os05g0267100_LOC_Os05g18294	-1.45566718415118	0.00554450303018579
Os04g0649600_LOC_Os04g55610	-1.02478825610029	0.00557088281210798
Os11g0195700_LOC_Os11g09030	-1.55634295060968	0.00563987145522433
Os12g0539700_LOC_Os12g35460	-1.0906358433171	0.00564195825524735
Os04g0683850_None	-1.05772115608682	0.00567531157539192
Os11g0258200_LOC_Os11g15170	-2.05658533156986	0.00567730457117142
Os08g0205900_LOC_Os08g10510	-1.24051934113903	0.00568550477622654
Os06g0536850_None	-1.16919377207265	0.00571004124261925
Os02g0330925_LOC_Os02g22600	-1.11129990416739	0.00573404797311383
Os06g0148200_LOC_Os06g05550	-1.37083518738935	0.00574120757127226
Os03g0603200_None	-3.34419049840153	0.00577818379959791
Os08g0165901_LOC_Os08g06885	-1.49431394798422	0.00578905706055203
Os06g0102100_LOC_Os06g01250	-1.13067976279015	0.00583972915504247
Os02g0738350_None	-2.69496962327337	0.00591394920987815
Os10g0498200_LOC_Os10g35520	-1.12327536675931	0.00594806794735184
Os11g0173366_None	-1.76180080745788	0.00599196350347506
Os09g0541100_LOC_Os09g36940	-1.86344130003917	0.00602195481956336
Os11g0118500_LOC_Os11g02620	-1.03572979048576	0.00610347010168584
Os04g0412225_None	-2.83581975043586	0.00615603797330273
Os09g0280750_None	-2.96177716517839	0.00616090073679288
Os12g0184167_None	-1.20315531298163	0.00618423515267471
Os02g0562350_None	-1.71017266679925	0.00618574366034147
Os01g0116901_None	-1.60376380711399	0.00619368643225103
Os01g0908301_None	-1.35066296619348	0.00620131567967996
Os04g0307466_None	-1.59607925981833	0.0062417512007256
Os08g0335600_LOC_Os08g24790	-5.66578581822861	0.00624255082530156
Os10g0163300_None	-1.99723196951982	0.00628759578432626
Os12g0222800_LOC_Os12g12120	-2.64273795669594	0.00629945940637828
Os02g0271000_LOC_Os02g17090	-3.72943528187282	0.00631130355298101
Os07g0694300_LOC_Os07g49360	-1.03867130445474	0.00638329052963571
Os09g0314100_LOC_Os09g14490	-1.13778036990014	0.00639888874512416
Os01g0627900_LOC_Os01g43750	-1.73122913434482	0.00645091644342127
Os08g0199000_LOC_Os08g09910	-1.05338691994322	0.00647862687511745
Os03g0132250_None	-1.0662921098315	0.00648079510293343
Os04g0678000_None	-1.19721709272138	0.00654323472554143
Os09g0429400_LOC_Os09g25990	-1.33713367235981	0.00654900507714467
Os03g0356582_LOC_Os03g24160	-1.59562931581995	0.00656437884022018
Os04g0583700_LOC_Os04g49430	-1.56791805364038	0.00657556640500067
Os02g0771500_LOC_Os02g53169	-1.00854207995884	0.00660105453544752
Os12g0604200_LOC_Os12g41140	-1.48403032730608	0.00663508703286521
Os10g0407400_LOC_Os10g26720	-1.23599940872348	0.00665263287937828
Os07g0696100_LOC_Os07g49540	-1.25487035735298	0.00665330316163145
Os04g0468600_LOC_Os04g39320	-1.20278372319982	0.00672244099072126
Os05g0280700_LOC_Os05g20150	-2.54189782315195	0.00684650699968764
Os03g0685700_None	-1.64562688982001	0.00689124351426523
Os06g0593200_LOC_Os06g39270	-1.09124966712103	0.00690489693158764
Os01g0114150_None	-1.11598272417556	0.00708984890539555
Os10g0488400_LOC_Os10g34700	-6.69239259462623	0.007159993073346
Os01g0186600_LOC_Os01g09190	-3.47215074605714	0.00724270101034085
Os06g0573600_LOC_Os06g37560	-1.32907875839114	0.00728807108653195
Os04g0314100_LOC_Os04g24850	-11.1309064875167	0.00731610229029124
Os06g0163701_LOC_Os06g06850	-1.66163239167559	0.00732695627992815
Os04g0412200_LOC_Os04g33630	-1.16805894718987	0.00738131363410859
Os05g0198700_LOC_Os05g10980	-1.26864604931031	0.00745646313731692
Os09g0471400_LOC_Os09g29520	-1.83012123490029	0.00749963075474439
Os02g0723400_LOC_Os02g49160	-1.21054690275779	0.00759312358809876
Os02g0772100_None	-2.95703593224833	0.00763838781033203
Os08g0187900_LOC_Os08g08850	-1.17944243582814	0.0076944610389659
Os12g0637200_LOC_Os12g44030	-1.17140899113763	0.00771967780655164
Os02g0148700_None	-1.08894851847806	0.0077841486753708
Os02g0581400_None	-1.06196077892302	0.00788587923317461
Os06g0587900_LOC_Os06g38830	-5.14754959663991	0.00807158330808974
Os04g0153200_LOC_Os04g06910	-2.12180812516916	0.00807893983709362
Os06g0638700_LOC_Os06g43180	-1.256089711818	0.00817977506888848
Os02g0330601_None	-1.34516292996073	0.00829954053351058
Os08g0130900_LOC_Os08g03670	-1.28593983576046	0.0083061654181412
Os01g0870500_LOC_Os01g65030	-1.64718370064971	0.00831912389747547
Os01g0961400_LOC_Os01g73060	-1.22919487101846	0.0084083416610873
Os04g0531600_None	-11.184591280592	0.00849021267602117
Os07g0147600_LOC_Os07g05370	-1.19256934219228	0.00854259419880052
Os05g0162000_LOC_Os05g06970	-1.60190185815643	0.00877497673776026
Os05g0424300_LOC_Os05g35010	-1.89023991487585	0.00884802030212195
Os01g0556700_LOC_Os01g37590	-1.41457850557929	0.00890113160713881
Os08g0207500_LOC_Os08g10630	-1.33011953671024	0.00890113160713881
Os05g0415200_LOC_Os05g34290	-1.3167393277743	0.00892889110188804
Os06g0624850_None	-1.27665071574782	0.00898775039374194
Os09g0400400_LOC_Os09g23560	-1.61649736772925	0.00907653218427145
Os06g0648600_None	-1.54879575881605	0.00908095845119498
Os08g0278750_LOC_Os08g17655	-1.18742798969891	0.00910220707587285
Os03g0417700_LOC_Os03g30420	-4.9302555437744	0.00911110529588002
Os03g0399800_LOC_Os03g28160	-1.22496991639688	0.00911910491164765
Os03g0837350_None	-2.14407763943309	0.00912489118479599
Os04g0371000_LOC_Os04g30250	-1.92235851225849	0.00913860200650343
Os11g0210600_LOC_Os11g10520	-4.26646738903683	0.00928336558706025
Os06g0165000_None	-1.27858869024257	0.00939568435911224
Os11g0623700_LOC_Os11g40760	-1.29260349771903	0.00945749177265956
Os03g0758250_None	-1.0416592646256	0.00954968438942456
Os08g0565750_None	-8.52340578627391	0.00969851070164319
Os01g0872900_LOC_Os01g65240	-1.79926810280688	0.00978407447540944
Os11g0156300_LOC_Os11g05770	-1.47712846020847	0.00984975946977378
Os11g0269700_LOC_Os11g16924	-2.3473888019227	0.00986962182852961
Os12g0255200_LOC_Os12g15314	-1.43110917143059	0.00992178062838198
None_LOC_Os02g13350	-2.25525002217417	2.39113015888884e-21
None_LOC_Os02g03840	-1.92433000271467	1.70203917910531e-19
None_LOC_Os08g12449	-1.86289899390924	2.55066253913715e-17
None_LOC_Os09g31506	-1.45285588864817	6.12156716964081e-17
None_LOC_Os06g45620	-2.88451781798664	1.24494802254866e-16
None_LOC_Os08g25900	-1.41828985085249	2.27855347069027e-14
None_LOC_Os01g12340	-1.44186017215747	1.82949112524423e-12
None_LOC_Os03g63200	-1.41174789361559	1.76690215140165e-11
None_LOC_Os12g36400	-1.36581407611266	3.33534344119259e-11
None_LOC_Os02g24100	-2.51367378616367	4.34343671656131e-11
None_LOC_Os12g26850	-1.48686527518182	1.29662888408885e-10
None_LOC_Os01g52640	-1.16486174396297	1.66383401993236e-10
None_LOC_Os11g20020	-1.83339069766372	1.77768947315348e-10
None_LOC_Os11g12320	-2.60797647333321	1.79268535729364e-10
None_LOC_Os04g30330	-2.69696932894767	1.89548344021326e-10
None_LOC_Os12g16280	-1.17573931569499	2.00796342659087e-10
None_LOC_Os01g68269	-2.11488748381611	4.69162643930495e-10
None_LOC_Os07g02800	-1.23375745559381	2.68882577585646e-09
None_LOC_Os01g14770	-1.19154041454237	3.16797908361288e-09
None_LOC_Os02g12210	-1.70605386817558	4.72650465778958e-09
None_LOC_Os04g54310	-1.97995075705692	7.48679850213359e-09
None_LOC_Os01g26280	-2.90785721432582	1.38510175871046e-08
None_LOC_Os12g16220	-1.08403592276583	2.1867283477623e-08
None_LOC_Os11g47300	-1.36751711942341	2.31355763807227e-08
None_LOC_Os04g56620	-1.00900466860832	4.89283910071364e-08
None_LOC_Os03g21664	-1.07777600453047	9.35930317669781e-08
None_LOC_Os08g01610	-1.05165905873605	9.41043477540259e-08
None_LOC_Os02g23960	-1.77321506009115	1.17888728585976e-07
None_LOC_Os03g24460	-1.35634154089317	1.30824547184752e-07
None_LOC_Os04g34360	-1.44148024251557	8.34729214324714e-07
None_LOC_Os01g01090	-1.59277252417897	8.37220542723731e-07
None_LOC_Os01g55660	-1.82587782544009	1.07389349551914e-06
None_LOC_Os01g09305	-1.474739706099	1.17106204645505e-06
None_LOC_Os03g02590	-1.18230432412027	1.24311129909079e-06
None_LOC_Os07g41710	-1.01470398285188	1.33343105039539e-06
None_LOC_Os06g49420	-1.26202922573239	4.43956434928793e-06
None_LOC_Os12g36410	-1.72708830506439	1.12612479238683e-05
None_LOC_Os05g40285	-1.55103392827289	1.56591679397912e-05
None_LOC_Os09g27030	-1.02848476436177	1.78618992951252e-05
None_LOC_Os11g47410	-1.34011743906121	1.91035199900278e-05
None_LOC_Os10g20780	-2.96477513162787	2.44324522276371e-05
None_LOC_Os02g26400	-1.18463400165582	2.80119925679101e-05
None_LOC_Os04g24804	-1.75185352787716	3.39247355290243e-05
None_LOC_Os02g22580	-1.41701874237452	4.20464432578049e-05
None_LOC_Os11g47910	-1.09420181862597	6.36551149695476e-05
None_LOC_Os10g33440	-1.32403227592538	7.05632392538405e-05
None_LOC_Os01g02750	-1.35477178753394	8.4261352434663e-05
None_LOC_Os08g22840	-1.50574725111011	9.61846173078457e-05
None_LOC_Os01g25720	-1.30857660441928	9.82444390415913e-05
None_LOC_Os10g32760	-1.56056671165983	0.00010354738974453
None_LOC_Os05g06399	-1.37961288971701	0.000109517728030993
None_LOC_Os12g16290	-2.15498491206951	0.000110003520992699
None_LOC_Os04g26400	-1.41513293167387	0.000190333793055161
None_LOC_Os05g28120	-3.04374863164161	0.000192830460325674
None_LOC_Os01g10080	-1.02257669251425	0.000233420442023673
None_LOC_Os04g53120	-1.12249467616499	0.00024851674210768
None_LOC_Os02g32610	-1.10621983003543	0.000294640786760884
None_LOC_Os11g02379	-1.14877402299694	0.000351580964396197
None_LOC_Os07g48490	-1.01468663002893	0.000386710438770047
None_LOC_Os02g22110	-2.69760239571781	0.000437460767868135
None_LOC_Os06g34090	-1.95637636564831	0.000438615756297683
None_LOC_Os10g28970	-1.49167492616493	0.000510355344597874
None_LOC_Os05g44570	-1.24419546623683	0.000605254983651574
None_LOC_Os11g25240	-1.66370775067924	0.000688841729302748
None_LOC_Os12g42540	-1.68700446786118	0.000744641937724726
None_LOC_Os05g22440	-1.56590494481934	0.00091514042777666
None_LOC_Os06g11830	-10.5785977517852	0.000965844178767871
None_LOC_Os07g31870	-1.44404840664151	0.00104917676269044
None_LOC_Os02g22590	-1.48249672300148	0.00112926261531167
None_LOC_Os03g61910	-1.14801152809224	0.00148327656081791
None_LOC_Os05g02070	-2.87327530284246	0.00179941747428565
None_LOC_Os11g12710	-1.25225899367528	0.00234676355889436
None_LOC_Os07g35920	-1.06082533905613	0.00235403564620783
None_LOC_Os01g47270	-1.0324211763134	0.00237857473966356
None_LOC_Os10g26250	-3.29951060151606	0.0024271502469047
None_LOC_Os09g12300	-1.1649995084442	0.00313073933756674
None_LOC_Os12g15900	-1.8815251061562	0.00331915437785866
None_LOC_Os08g21570	-1.20189218249508	0.00397902511056735
None_LOC_Os01g49600	-3.1015364819618	0.00423451644635588
None_LOC_Os12g06335	-4.4477006966399	0.00423930538877451
None_LOC_Os02g29610	-1.10238840558407	0.00450120056952152
None_LOC_Os11g05270	-2.27736161438019	0.00478026597506569
None_LOC_Os02g56080	-1.21317774182396	0.00497169479872104
None_LOC_Os03g40610	-3.35377429885783	0.0055599384035357
None_LOC_Os11g17330	-2.30861735641705	0.00562632361727669
None_LOC_Os06g33610	-1.7027177394712	0.00592197787685901
None_LOC_Os01g31890	-1.3237306280431	0.00655287958046879
None_LOC_Os01g26240	-3.82755850865587	0.00670368120756611
None_LOC_Os08g20670	-1.19352973344141	0.00714796824590011
None_LOC_Os12g31410	-1.45719933438442	0.00798553565676449
None_LOC_Os09g04450	-1.5195335739949	0.00800890026946205
None_LOC_Os10g03440	-1.61321270186292	0.008022369296216
None_LOC_Os09g14660	-1.03150549983624	0.00815253274547983
None_LOC_Os03g26500	-1.58149745845322	0.00844180482814089
None_LOC_Os12g19420	-1.1550571834331	0.00857433383546035
None_LOC_Os11g44330	-1.07175461202344	0.00871090276321994
None_LOC_Os11g40460	-1.65650572736251	0.00873764082876681
None_LOC_Os04g16876	-2.01893411004825	0.00914656125207737
None_LOC_Os10g29159	-1.13959971064634	0.00937178963710728
None_LOC_Os04g12400	-1.1545610951533	0.00946038880668515
None_LOC_Os10g17780	-1.56074221075662	0.00990403948680664
Os02g0121700_LOC_Os02g02930	7.03408610612763	3.95564365637687e-14
Os06g0139800_LOC_Os06g04790	1.99210303914882	5.24922371912705e-14
Os08g0167800_LOC_Os08g07080	8.97773682172734	3.63604372153395e-12
Os11g0474800_LOC_Os11g28530	1.58941146722324	5.62767694575166e-07
Os03g0348200_LOC_Os03g22634	8.92741740834437	3.46061029879498e-06
Os08g0139700_LOC_Os08g04500	2.53281833661399	0.00404284520525969
Os10g0530600_LOC_Os10g38720	10.2307439875091	8.52465756057182e-31
Os01g0933900_LOC_Os01g70770	2.55396901836021	3.34917902940381e-24
Os01g0558100_LOC_Os01g37750	2.97083219936732	1.22364748205044e-15
Os01g0949700_LOC_Os01g72120	3.22560314975317	1.65349095395075e-15
Os03g0785900_LOC_Os03g57200	4.61197404157698	2.26757802208081e-13
Os01g0369700_LOC_Os01g27210	2.84554469508864	7.27581714715249e-13
Os01g0692000_LOC_Os01g49710	3.16983858458876	3.99980711594782e-12
Os01g0949750_LOC_Os01g72130	2.25978924130601	4.06496432980370e-12
Os07g0168300_LOC_Os07g07320	2.77422366457291	8.5556033378757e-11
Os01g0371200_LOC_Os01g27360	1.88024311476285	2.6190460648639e-10
Os09g0367700_LOC_Os09g20220	2.64129257173485	7.89104582854499e-08
Os01g0734200_LOC_Os01g53294	1.84659028885233	5.27144006027842e-06
Os10g0365200_LOC_Os10g22070	1.50143180260955	7.21502438646236e-06
Os10g0525800_LOC_Os10g38189	5.98555132907593	7.14681526081601e-05
Os10g0528100_LOC_Os10g38470	1.38550400949232	0.000225687365215985
Os01g0950300_LOC_Os01g72170	1.1905711963059	0.000271830068892771
Os12g0541300_LOC_Os12g35610	3.52119030812619	0.000858720452804091
Os10g0528200_LOC_Os10g38489	1.30479454152657	0.00392996513246249
Os01g0190300_LOC_Os01g09450	3.71160526239918	2.52386944162082e-74
Os06g0335500_LOC_Os06g22870	1.88469269301406	2.24917523732255e-17
Os03g0633800_LOC_Os03g43410	7.77196111006149	6.11640870497084e-16
Os12g0613700_LOC_Os12g41950	1.43233433659072	1.34932842744132e-13
Os06g0166500_LOC_Os06g07040	3.91055999710467	3.70493549293664e-11
Os08g0342300_LOC_Os08g25380	1.73905922970735	3.19065675999969e-09
Os04g0456700_LOC_Os04g38390	1.44388322780162	2.02812337773499e-08
Os01g0775400_LOC_Os01g56810	5.53556114448006	2.65910016027313e-08
Os01g0197700_LOC_Os01g10110	4.00472833014685	1.26774868964093e-07
Os06g0600400_LOC_Os06g39880	2.15812512144445	1.33598364709277e-07
Os06g0677800_LOC_Os06g46410	1.90758027388548	4.9813202947622e-06
Os01g0588900_LOC_Os01g40630	1.58677218814369	1.25753880605143e-05
Os05g0178600_LOC_Os05g08570	1.0488981459614	1.4539301255857e-05
Os01g0354200_LOC_Os01g25189	2.64759086504111	0.000236250644567672
Os06g0702600_LOC_Os06g48950	1.0943850219525	0.00426726536424342
Os11g0143300_LOC_Os11g04720	1.00790896240172	0.00497787415297427
None_ChrSy.fgenesh.gene.32	5.99302180565429	0.0012237452463379
Os08g0157500_LOC_Os08g06100	1.90853558864558	1.18268159841212e-20
Os05g0320700_LOC_Os05g25640	2.59527773711782	4.62569751917874e-20
Os02g0811800_LOC_Os02g56700	8.05313771753707	6.42373424404421e-12
Os10g0430200_LOC_Os10g29470	1.54650610057642	5.62949736885081e-08
Os02g0187800_LOC_Os02g09490	1.5527063410559	1.16019349272651e-07
Os05g0494000_LOC_Os05g41440	1.39180933040661	3.6688711067651e-06
Os03g0438100_LOC_Os03g32314	2.95694209429472	7.04342469081063e-50
Os11g0151400_LOC_Os11g05380	5.56997918212654	1.46707340241215e-27
Os07g0615200_LOC_Os07g42370	2.95787482829592	3.28977307036098e-26
Os11g0684000_LOC_Os11g45740	3.92013711205317	6.8853859920748e-25
Os03g0767000_LOC_Os03g55800	3.40734070815089	4.94788634014081e-24
Os04g0653000_LOC_Os04g55920	1.63209193118145	1.93337041378407e-23
Os08g0459600_LOC_Os08g35740	1.80635284184065	4.59059254805264e-23
Os03g0181100_LOC_Os03g08330	4.32884360951804	1.04589680065366e-22
Os10g0575000_LOC_Os10g42430	1.53826365386726	3.35658094206445e-18
Os12g0443000_LOC_Os12g25660	4.79895094731071	6.54724984150639e-17
Os03g0180800_LOC_Os03g08310	3.54201580181752	4.14431501367736e-15
Os03g0402800_LOC_Os03g28940	3.12535516094762	2.38598136157362e-14
Os11g0483000_LOC_Os11g29290	4.54734843207261	6.0517484069049e-14
Os12g0150200_LOC_Os12g05440	5.79239297317112	8.91440766181652e-14
Os05g0127500_LOC_Os05g03640	3.94318942732032	6.74577860427908e-13
Os03g0289800_LOC_Os03g18030	4.87892402708391	2.08322288155065e-12
Os04g0395800_LOC_Os04g32480	5.9091601935135	5.69289196171028e-12
Os06g0604200_LOC_Os06g40170	6.46407261139049	1.164055437801e-10
Os05g0586200_LOC_Os05g50890	1.06862921399157	1.65395888386362e-10
Os10g0392400_LOC_Os10g25290	5.18155714563906	2.95211094903337e-09
Os03g0180900_LOC_Os03g08320	3.90561252463	3.56314624861528e-09
Os01g0832600_LOC_Os01g61610	7.50472026571291	9.50918769185362e-09
Os10g0391400_LOC_Os10g25230	5.81278617935391	1.03692452361435e-06
Os09g0439200_LOC_Os09g26780	5.33478159952923	2.52860683436448e-06
Os07g0153000_LOC_Os07g05830	3.85088495704983	0.000131888393118167
Os06g0683100_LOC_Os06g46920	5.19434150957821	7.5308435362456e-43
Os07g0602000_LOC_Os07g41070	9.83096220642918	8.58061252700788e-33
Os10g0559500_LOC_Os10g41020	2.20127892215854	2.85763822993353e-21
Os10g0536400_LOC_Os10g39140	2.24221172637046	3.345371959639e-21
Os03g0122300_LOC_Os03g03034	2.958930642863	4.17906576830218e-17
Os06g0203600_LOC_Os06g10210	2.96010153517081	2.21772259876072e-13
Os04g0630400_LOC_Os04g53810	1.84184634692521	4.04428387288632e-12
Os02g0181300_LOC_Os02g08440	2.92068735760542	1.66825791136613e-27
Os07g0677200_LOC_Os07g48020	2.26956443607916	2.60300849544129e-16
Os05g0566400_LOC_Os05g49140	1.86033175398811	1.01424790877077e-14
Os01g0124650_LOC_Os01g03390	4.29085648492629	3.52444060686476e-13
Os02g0787300_LOC_Os02g54600	1.17789599030003	1.80500789318151e-09
Os01g0940700_LOC_Os01g71340	1.54883056133295	6.69689215098005e-06
Os04g0618700_LOC_Os04g52780	1.65005662025785	8.45795104737995e-06
Os12g0628600_LOC_Os12g43380	1.75670957925019	1.36503113966693e-05
Os03g0195100_LOC_Os03g09910	2.90827332752376	1.77018673362668e-05
Os02g0808800_LOC_Os02g56460	6.91466287177154	2.18526668954664e-05
Os04g0493400_LOC_Os04g41620	1.3803470629015	0.00135146302821305
Os11g0117400_LOC_Os11g02520	3.27940005530307	0.0026762335389821
Os04g0549700_LOC_Os04g46400	5.67953191281651	3.15819126016117e-10
Os03g0102700_LOC_Os03g01270	8.00034717645617	0.00160655780032546
Os11g0299300_LOC_Os11g19340	8.80981592126181	2.30698328500032e-98
Os03g0580200_LOC_Os03g38350	4.5460620816753	1.10142977190379e-75
Os12g0226900_LOC_Os12g12580	4.8334884721645	1.84785901587336e-68
Os02g0634100_LOC_Os02g42280	11.9299236645806	5.15581535664303e-66
Os02g0536500_LOC_Os02g33330	4.18608822100596	9.68368731001909e-66
Os02g0764700_LOC_Os02g52670	8.7349055699228	7.7161514802832e-62
Os01g0224100_LOC_Os01g12440	8.68397728911176	1.34345864762374e-55
Os01g0187900_LOC_Os01g09280	2.64603044138058	2.67099097845071e-55
Os01g0184050_None	14.0076368212996	1.06308803477603e-53
Os01g0583100_LOC_Os01g40094	3.13291981943559	8.00981360628106e-51
Os03g0850900_LOC_Os03g63390	6.20667902861715	1.4798127446418e-50
Os02g0758000_LOC_Os02g52150	5.84968600120236	2.78306343879572e-49
Os05g0207300_LOC_Os05g11710	2.4501418501743	6.68129311469657e-49
Os04g0376000_None	2.2409130628634	9.41047886817514e-49
Os02g0329800_LOC_Os02g22380	2.95655164944609	1.72992513030012e-48
Os05g0363200_LOC_Os05g29990	2.56261298743716	4.54592004860726e-48
Os01g0780800_LOC_Os01g57240	3.0553080400155	5.05203970612505e-48
Os05g0501400_LOC_Os05g42210	3.1830378250591	5.05203970612505e-48
Os01g0276900_LOC_Os01g16980	2.86088056324237	7.6769814112746e-48
Os03g0252100_LOC_Os03g14730	2.7170172034505	3.16069933751713e-47
Os11g0199200_LOC_Os11g09280	3.10844756441785	5.10497030387243e-47
Os07g0546700_None	2.60849386782877	7.84898541937086e-47
Os06g0150400_LOC_Os06g05740	2.82548955206455	3.22684711236329e-46
Os06g0131500_LOC_Os06g04080	7.8997689857328	4.72557293866278e-46
Os09g0532000_LOC_Os09g36200	3.77051648186414	5.05382750221439e-46
Os09g0568400_LOC_Os09g39500	2.89122103250842	5.83742727980157e-46
Os06g0220900_LOC_Os06g11760	5.34748016324066	5.83742727980157e-46
Os01g0108600_LOC_Os01g01870	3.15093005251022	6.04905716832571e-46
Os01g0840100_LOC_Os01g62290	4.43050910674343	1.23787264166903e-45
Os03g0238800_LOC_Os03g13560	2.81010005987766	2.0857569655312e-45
Os04g0497000_LOC_Os04g41960	3.12565399961859	5.1272702232962e-45
Os12g0626500_LOC_Os12g43140	7.56168658179545	6.07421506536241e-45
Os01g0740600_LOC_Os01g53810	4.51671644318865	1.12322876385441e-44
Os05g0156500_LOC_Os05g06440	2.89837148863247	1.26827247763388e-44
Os10g0389300_LOC_Os10g25040	4.65100764363446	5.46215403062201e-44
Os08g0364900_LOC_Os08g27720	4.96563450286266	1.24786736853007e-43
Os01g0767600_LOC_Os01g56180	2.49713960201002	5.32935527209417e-43
Os01g0757500_LOC_Os01g55270	3.44756662051865	6.36359941336724e-43
Os11g0602600_LOC_Os11g38959	2.09131851707272	2.03267656171368e-42
Os04g0671200_LOC_Os04g57550	2.80310731122959	2.96367234338614e-42
Os04g0511200_LOC_Os04g43200	5.32619036605688	3.04998546859017e-42
Os08g0422600_LOC_Os08g32690	2.65889889135396	5.95071403383223e-42
Os01g0868000_LOC_Os01g64790	4.19054580060872	7.24916636778869e-42
Os05g0402700_LOC_Os05g33380	2.86032406798389	9.11869013825946e-42
Os03g0225200_LOC_Os03g12414	3.25309806016392	3.81385275825469e-41
Os12g0147800_LOC_Os12g05260	3.03808583372247	4.52138382989605e-41
Os08g0425500_LOC_Os08g32960	7.42023006118012	5.39788130044831e-41
Os06g0593100_LOC_Os06g39260	2.65293549450186	3.73016952576225e-40
Os01g0585100_LOC_Os01g40280	3.01412546083041	6.21164650973719e-40
Os04g0598200_LOC_Os04g50990	2.33105433706275	1.40685639209333e-39
Os09g0457900_LOC_Os09g28440	10.6873025114559	2.59719707249746e-39
Os08g0434100_LOC_Os08g33710	4.89991282786471	2.59719707249746e-39
Os07g0616600_LOC_Os07g42450	2.69142744477242	2.61482952691926e-39
Os03g0374600_LOC_Os03g25790	3.97999546264112	3.3699777295144e-39
Os04g0352400_LOC_Os04g28420	5.93004328352036	5.65558327879185e-39
Os03g0183500_LOC_Os03g08520	5.58157738879955	6.76128534408319e-39
Os05g0490100_LOC_Os05g41110	2.25784453119239	6.76128534408319e-39
Os01g0166100_LOC_Os01g07200	3.072498652004	1.34566285403764e-38
Os01g0848700_LOC_Os01g62950	3.13052708658637	1.53928807656599e-38
Os09g0518000_LOC_Os09g34230	6.2536353145201	1.74787426215997e-38
Os06g0260000_LOC_Os06g14780	2.88164531802473	1.74787426215997e-38
Os05g0519700_LOC_Os05g44340	5.29538735946523	3.75094508793377e-38
Os03g0844700_LOC_Os03g62750	2.57878567663854	1.25432775304075e-37
Os07g0462200_LOC_Os07g27810	3.01175255142521	1.89098869140546e-37
Os10g0510400_LOC_Os10g36690	2.6292317049524	4.67494758027449e-37
Os01g0815800_LOC_Os01g59990	2.21606423930596	4.71396192305592e-37
Os03g0266900_LOC_Os03g16020	6.42182280239965	6.09174217790833e-37
Os02g0710500_LOC_Os02g48080	3.47765022509324	8.49173662756609e-37
Os03g0245800_LOC_Os03g14180	8.62246515347339	1.03910896260296e-36
Os06g0695200_LOC_Os06g48000	5.22611716233581	1.22341933389049e-36
Os03g0267000_LOC_Os03g16030	5.73627064604788	1.35266629720372e-36
Os06g0274200_LOC_Os06g16290	3.45056632192862	2.06989858619542e-36
Os10g0462900_LOC_Os10g32550	2.95713743260539	3.28674145024565e-36
Os03g0238600_LOC_Os03g13540	2.95057843349889	5.92380794766042e-36
Os05g0546400_LOC_Os05g46840	5.06406270804986	6.28608567499031e-36
Os01g0764800_LOC_Os01g55940	5.57466524180708	1.01816462253212e-35
Os01g0810300_LOC_Os01g59530	3.83171297368261	1.871155357022e-35
Os01g0610500_LOC_Os01g42480	2.05511602631893	1.871155357022e-35
Os09g0380600_LOC_Os09g21290	6.09919443007749	2.6123275335947e-35
Os08g0276000_LOC_Os08g17370	2.55637082102582	3.05410535020931e-35
Os06g0159900_LOC_Os06g06490	2.97943938513501	3.05410535020931e-35
Os02g0105900_LOC_Os02g01560	2.20036021088943	4.09988341453446e-35
Os08g0559200_LOC_Os08g44480	1.89044799637588	4.18613841973217e-35
Os07g0197400_LOC_Os07g09914	2.7567271344467	6.460039270635e-35
Os07g0523965_LOC_Os07g34006	3.26452616123364	8.27898525559595e-35
Os08g0440500_LOC_Os08g34190	2.96260124859463	1.1454633766189e-34
Os05g0593000_LOC_Os05g51520	3.70837846362689	1.48848809529317e-34
Os05g0130300_LOC_Os05g03960	4.26844117199042	2.01941558165443e-34
Os02g0797200_None	2.19493776383653	2.29428053039047e-34
Os02g0821200_LOC_Os02g57540	1.77316330059037	2.4481058484878e-34
Os03g0103100_LOC_Os03g01300	3.40276231332379	3.648144632824e-34
Os07g0622100_LOC_Os07g42950	2.20213549094246	7.0538693526805e-34
Os03g0126000_LOC_Os03g03450	2.58716980769456	1.21941335994738e-33
Os04g0435100_LOC_Os04g35540	3.49589041284688	1.3094491716058e-33
Os06g0564700_LOC_Os06g36880	2.82841661522399	1.4846040235963e-33
Os08g0524600_LOC_Os08g41300	1.95879987542219	1.55431418443057e-33
Os08g0278900_LOC_Os08g17680	2.47352092037415	1.93189987190407e-33
Os07g0565100_None	2.52702537841852	3.29654188616665e-33
Os07g0475800_LOC_Os07g29320	2.76501945092514	3.4910719889482e-33
Os03g0182600_LOC_Os03g08440	1.89876809374433	3.60103214849914e-33
Os10g0205700_LOC_Os10g13850	4.46530809093228	3.60103214849914e-33
Os06g0711800_LOC_Os06g49760	4.52137366517771	3.60103214849914e-33
Os02g0591700_LOC_Os02g37862	2.35972294511765	4.2659990878071e-33
Os03g0213100_LOC_Os03g11440	2.4803070594656	4.2659990878071e-33
Os07g0558000_LOC_Os07g37180	2.80640543488989	5.77616563442447e-33
Os02g0696700_LOC_Os02g46930	2.70546857701609	6.08343723863167e-33
Os10g0457600_LOC_Os10g31950	2.47843944198974	6.8117488440453e-33
Os06g0725250_None	11.6783459020655	7.80744400323978e-33
Os02g0330200_LOC_Os02g22480	4.32035205792795	7.80744400323978e-33
Os10g0536450_None	2.71566307291116	8.24925021035991e-33
Os05g0130600_LOC_Os05g04000	3.088004237364	8.58061252700788e-33
Os01g0834900_None	3.8194433437696	9.55150282739003e-33
Os05g0565000_LOC_Os05g49030	1.8247518262377	1.01787388851166e-32
Os05g0160200_LOC_Os05g06770	2.01302769281605	1.06139272631388e-32
Os07g0604800_LOC_Os07g41360	1.93065320179602	1.06139272631388e-32
Os07g0656900_LOC_Os07g46350	3.04473909444622	1.16911633591606e-32
Os02g0781300_LOC_Os02g54050	9.44987684336748	1.34656109297359e-32
Os02g0478600_LOC_Os02g27760	1.96265569900191	2.19361793909249e-32
Os06g0195800_LOC_Os06g09560	2.95964097761597	2.42025544595021e-32
Os08g0524200_LOC_Os08g41280	2.23146112643558	2.58746265445827e-32
Os05g0460000_LOC_Os05g38530	3.31636972355787	3.11551779535954e-32
Os05g0582800_LOC_Os05g50600	2.94239224988327	3.49668962979448e-32
Os07g0142900_LOC_Os07g04990	4.06248310228536	3.64290177197638e-32
Os12g0236400_LOC_Os12g13380	2.87118519797098	4.07702594120101e-32
Os05g0555800_LOC_Os05g48220	2.38053226587536	4.81376094620269e-32
Os08g0498100_LOC_Os08g38900	2.91988554739859	5.9547488254131e-32
Os02g0695600_LOC_Os02g46830	3.26214213775386	6.95700136530918e-32
Os08g0326400_LOC_Os08g23710	1.83780645134977	1.75292596858153e-31
Os02g0115900_LOC_Os02g02410	2.7078381306131	1.81610405172258e-31
Os03g0851000_LOC_Os03g63400	2.98494693919876	2.03382158555199e-31
Os02g0120800_LOC_Os02g02840	2.21240158735395	2.03382158555199e-31
Os06g0683400_LOC_Os06g46950	2.71814302158517	2.20969338871876e-31
Os01g0955000_LOC_Os01g72520	2.50190217127556	2.2291021069734e-31
Os02g0761300_LOC_Os02g52380	4.39553718853844	2.3283225867032e-31
Os04g0398000_LOC_Os04g32620	3.12811624636409	2.92667130043833e-31
Os04g0244800_LOC_Os04g17100	3.5290383358259	3.28505343803922e-31
Os05g0312600_LOC_Os05g24780	3.70612562123736	3.56406847210639e-31
Os01g0723200_LOC_Os01g52490	2.38573598306119	3.8050193592655e-31
Os01g0954500_LOC_Os01g72490	3.53346678423119	4.13095075990564e-31
Os06g0185500_LOC_Os06g08640	10.2973570879389	5.44727409875218e-31
Os06g0106800_LOC_Os06g01760	2.96408567433614	1.54239649269402e-30
Os02g0654600_LOC_Os02g43770	6.29158701801774	2.02149443842135e-30
Os08g0117300_LOC_Os08g02410	1.82269871290909	2.69606118414918e-30
Os05g0489200_LOC_Os05g41030	2.69078056030765	3.04919182494627e-30
Os07g0677100_LOC_Os07g48010	5.10018492078288	4.02379922816429e-30
Os04g0605900_LOC_Os04g51630	1.86499491030531	4.22718064530033e-30
Os03g0200500_LOC_Os03g10340	1.84714376002249	5.03526470626964e-30
Os02g0103700_LOC_Os02g01332	2.10073623615438	5.10689517323285e-30
Os07g0677400_LOC_Os07g48040	2.45223193046293	6.97736108099957e-30
Os04g0142400_LOC_Os04g05650	2.78002653636568	7.92601622109654e-30
Os09g0491772_LOC_Os09g31486	2.86712992675946	1.01547367759076e-29
Os03g0764200_LOC_Os03g55550	9.34961955062937	1.03929294025295e-29
Os07g0184300_LOC_Os07g08660	2.19631734310357	1.04091512924553e-29
Os09g0482800_LOC_Os09g30490	6.05187247868226	1.17628933313139e-29
Os03g0171600_LOC_Os03g07530	2.1341188291939	1.76010015760855e-29
Os01g0280500_LOC_Os01g17330	6.6641756271341	2.13066303414726e-29
Os07g0274700_LOC_Os07g17330	4.40394926452984	5.27358000799753e-29
Os02g0814700_LOC_Os02g56960	1.96783211433758	5.76761398844471e-29
Os04g0136700_LOC_Os04g05010	2.8077169691053	7.91880768064867e-29
Os02g0712500_LOC_Os02g48190	3.50423516569738	1.10715347848438e-28
Os05g0346300_LOC_Os05g27940	1.6871801549817	1.25534927584467e-28
Os01g0572700_LOC_Os01g39134	1.84726171673245	1.31115686538749e-28
Os08g0206400_LOC_Os08g10550	3.26342948653725	1.32181547531844e-28
Os03g0757900_LOC_Os03g55070	2.85292556348462	2.43634578873605e-28
Os05g0564400_LOC_Os05g48980	1.87270436025377	2.69963868751421e-28
Os03g0350300_LOC_Os03g22740	2.25387230189416	3.35648747296471e-28
Os03g0424800_LOC_Os03g31134	2.04384066966155	3.68225934829559e-28
Os01g0124200_LOC_Os01g03340	3.71617560652117	3.7068124179518e-28
Os06g0622700_LOC_Os06g41770	2.03362509626447	4.36670465920777e-28
[truncated: 3,808 more rows]

## Sheet: Supp Table 3B
Table S3.B: List of genes modulated by oral secretions (OS).
Gene_ID	logFC	FDR
Os02g0110200_LOC_Os02g02000	-2.56353114294917	4.12788203944706e-07
Os10g0530500_LOC_Os10g38710	-3.20589089883803	1.82745881067653e-12
Os10g0529300_LOC_Os10g38580	-2.44159633574364	6.07543087680722e-10
Os03g0135300_LOC_Os03g04260	-1.75487235151983	1.09863531202383e-06
Os02g0115700_LOC_Os02g02400	-1.76074107158764	1.42013198316093e-05
Os01g0835500_LOC_Os01g61880	-1.87592595150041	3.23200881591931e-05
Os07g0468100_LOC_Os07g28480	-1.44684193433354	4.01075776055409e-05
Os06g0115400_LOC_Os06g02500	-1.49792156991304	9.26172068625167e-05
Os03g0283200_LOC_Os03g17480	-1.05993120414215	0.00171615305345826
Os02g0771600_LOC_Os02g53180	-1.10300422800149	3.10578213856654e-13
Os02g0557800_LOC_Os02g35180	-1.19545235571412	3.516345549143e-12
Os01g0190300_LOC_Os01g09450	-1.20728409500363	6.63083803406159e-10
Os06g0335500_LOC_Os06g22870	-1.25769700304926	3.46584765508804e-08
Os01g0580500_LOC_Os01g39860	-1.75222178060384	6.45576049207143e-08
Os01g0134500_LOC_Os01g04260	-1.79583025574584	1.23011666876779e-07
Os01g0588900_LOC_Os01g40630	-1.43232075022859	0.00013204625023906
Os05g0563400_LOC_Os05g48870	-1.04170182776903	0.000186009980731969
Os10g0397400_LOC_Os10g25780	-1.17830105238161	0.000275442110774928
Os12g0139300_LOC_Os12g04480	-1.5974869144271	0.000301362253421918
Os03g0227700_LOC_Os03g12660	-1.17162870553324	0.000544010906441665
Os11g0143200_LOC_Os11g04710	-1.98318987598074	0.000746191070411493
Os12g0139400_LOC_Os12g04500	-1.0992403861658	0.00129585625215909
Os01g0236300_LOC_Os01g13520	-1.42079440108639	0.00153457380746556
None_ChrSy.fgenesh.gene.82	-1.01576384873185	8.01401580125656e-06
Os03g0819600_LOC_Os03g60509	-1.89561629849221	2.33439515654641e-12
Os10g0430200_LOC_Os10g29470	-1.09349920049035	0.000231946374121033
Os06g0604300_LOC_Os06g40180	-2.56357700305435	0.00944035256352219
Os02g0320300_LOC_Os02g21520	-1.0525264742742	0.00400652492733815
Os05g0217800_LOC_Os05g12640	-2.86729394154663	3.39476049077552e-11
Os08g0203400_LOC_Os08g10310	-1.33431774524207	1.08942477379662e-06
Os04g0493400_LOC_Os04g41620	-1.60681778666043	0.000248772811413461
Os01g0229400_LOC_Os01g12900	-2.27876426134669	0.0010389768265485
Os03g0752500_LOC_Os03g54130	-4.62206683909093	5.59674926378534e-28
Os07g0243150_LOC_Os07g13969	-2.3638169789787	1.14738635329459e-23
Os06g0695200_LOC_Os06g48000	-3.93855993951233	2.45322826643591e-23
Os08g0557100_LOC_Os08g44290	-1.71942633370807	1.66891758047936e-22
Os03g0343900_LOC_Os03g22370	-2.30109599179665	5.42700993985441e-22
Os01g0959900_LOC_Os01g72950	-1.85387587782005	5.84335737491388e-22
Os01g0727800_LOC_Os01g52750	-2.80582575319121	5.86636478933304e-22
Os09g0481300_LOC_Os09g30350	-2.03186754871859	9.21664403820995e-22
Os07g0520800_LOC_Os07g33660	-1.91977011637844	1.01486504297791e-21
Os02g0731600_LOC_Os02g49870	-2.70393512024649	1.01486504297791e-21
Os03g0765900_LOC_Os03g55720	-2.04531388557822	2.01100606916942e-21
Os12g0575000_LOC_Os12g38640	-2.17272812190063	2.80714301019689e-21
Os04g0116600_LOC_Os04g02620	-3.25720814882586	5.93053919008827e-21
Os08g0119800_LOC_Os08g02630	-2.22325029391531	9.10837671177946e-21
Os01g0235100_LOC_Os01g13390	-2.84060977468874	2.90973439926364e-20
Os01g0276900_LOC_Os01g16980	-1.77933072036375	3.51737886522923e-20
Os02g0731700_LOC_Os02g49880	-3.07821117238578	4.02503760230801e-20
Os01g0762300_LOC_Os01g55670	-1.757017613749	1.68063211880413e-19
Os06g0132400_LOC_Os06g04150	-2.54455952793042	5.23670368180142e-19
Os01g0524500_LOC_Os01g34060	-2.38737826443255	5.49360599696452e-19
Os03g0635000_LOC_Os03g43470	-3.44923708560997	6.03881730178662e-19
Os09g0517000_LOC_Os09g34140	-2.0509575907954	6.30210809865761e-19
Os04g0253000_LOC_Os04g18090	-2.01526530049333	1.16216646384816e-18
Os07g0673550_LOC_Os07g47640	-2.01959647622449	3.1598079338981e-18
Os02g0697500_LOC_Os02g46980	-1.89731911941528	3.1598079338981e-18
Os06g0320500_LOC_Os06g21590	-2.37668257420282	3.35318675623938e-18
Os06g0264800_LOC_Os06g15400	-2.14090006124052	8.59723464490168e-18
Os02g0596000_LOC_Os02g38240	-2.22197178576976	9.03142536032957e-18
Os02g0189400_LOC_Os02g09630	-2.23355208875987	9.06428332449925e-18
Os08g0566600_LOC_Os08g45190	-2.0357971805014	1.03581370719159e-17
Os01g0889900_LOC_Os01g66610	-2.47161164830539	1.08055261878988e-17
Os08g0435900_LOC_Os08g33820	-2.25776858710579	1.12995266237535e-17
Os05g0401100_LOC_Os05g33280	-2.46025634078636	1.2306325790125e-17
Os08g0229200_None	-2.10889891553641	1.62786664712916e-17
Os07g0148900_LOC_Os07g05480	-2.33144708985499	2.50030131345291e-17
Os01g0882500_LOC_Os01g66000	-2.34707081030801	2.73022333345025e-17
Os08g0102000_LOC_Os08g01170	-2.56794639104096	3.73052778710381e-17
Os03g0580200_LOC_Os03g38350	-1.89855418994645	4.14792184744399e-17
Os04g0638700_LOC_Os04g54590	-2.63646722453686	5.63399531485696e-17
Os04g0412500_LOC_Os04g33660	-1.67992798680809	7.2421609636788e-17
Os10g0516100_LOC_Os10g37180	-1.82196726368422	1.3745075231873e-16
Os02g0744900_LOC_Os02g51080	-2.08690719447049	1.51217702626058e-16
Os10g0522601_LOC_Os10g37850	-1.93614882899889	2.36016756455824e-16
Os08g0101700_LOC_Os08g01140	-2.73449507867242	4.38069125269469e-16
Os09g0278700_LOC_Os09g10690	-4.02543520762389	7.57937043260733e-16
Os01g0585300_LOC_Os01g40310	-2.32975977817694	8.45599012295048e-16
Os10g0496900_LOC_Os10g35370	-2.53357849900844	9.41856852114641e-16
Os06g0102100_LOC_Os06g01250	-3.36029019915636	1.1553600785429e-15
Os11g0644600_LOC_Os11g42490	-1.77094981028714	1.18419150587007e-15
Os02g0697550_None	-1.68886856248712	1.28937453419861e-15
Os01g0805200_LOC_Os01g59080	-2.47667526462963	1.57625404878435e-15
Os01g0773700_LOC_Os01g56680	-2.31697592333698	1.61121404135801e-15
Os05g0190000_LOC_Os05g09728	-2.51484873019954	3.79755967306592e-15
Os03g0333400_LOC_Os03g21560	-3.22462101291642	3.83056288066472e-15
Os07g0562700_LOC_Os07g37550	-2.15285718307521	4.68751404029908e-15
Os03g0843400_LOC_Os03g62630	-1.68709120639815	6.08559512191637e-15
Os01g0221600_LOC_Os01g12210	-1.44302397108424	6.12109291625987e-15
Os10g0103700_LOC_Os10g01470	-1.29804210377107	6.39170420736365e-15
Os02g0755600_LOC_Os02g51910	-1.7532580121713	6.39819043274768e-15
Os04g0422000_LOC_Os04g34460	-1.76203638236277	6.4729228794545e-15
Os02g0729400_LOC_Os02g49680	-1.72662989419252	6.62274239602491e-15
Os09g0296800_LOC_Os09g12540	-1.79635233490426	8.92172912395149e-15
Os03g0251350_LOC_Os03g14669	-1.43461234816944	9.04704717630258e-15
Os01g0238500_LOC_Os01g13690	-2.68941672125629	1.18670153219682e-14
Os05g0490900_LOC_Os05g41190	-2.05211901589446	1.2501416647683e-14
Os07g0558400_LOC_Os07g37240	-2.59094906494962	1.36988576106323e-14
Os06g0152800_LOC_Os06g05950	-2.07744615857719	1.83681293846091e-14
Os02g0771700_LOC_Os02g53200	-1.93871719973403	1.96372836431883e-14
Os03g0826200_LOC_Os03g61090	-2.10429895898135	2.19823734396487e-14
Os04g0635700_LOC_Os04g54320	-2.85212398219563	2.31799010916858e-14
Os12g0115500_LOC_Os12g02340	-1.54091045486041	2.42332668751271e-14
Os07g0435300_LOC_Os07g25430	-1.96914252780385	2.50645899887068e-14
Os09g0527600_LOC_Os09g35860	-2.04228037417067	2.59637692323725e-14
Os07g0102100_LOC_Os07g01214	-2.95626390809386	2.88941212470108e-14
Os04g0454200_LOC_Os04g38220	-3.12804408799066	3.18020580553179e-14
Os01g0798500_LOC_Os01g58470	-1.69129538815186	3.29292743947827e-14
Os11g0116200_LOC_Os11g02424	-1.46903518043817	3.50162464651013e-14
Os03g0778100_LOC_Os03g56670	-1.85141968409667	3.51587693913485e-14
Os06g0714700_LOC_Os06g50070	-1.4895879702545	4.94734186140366e-14
Os03g0244000_LOC_Os03g14040	-1.70109550336944	5.33677150911335e-14
Os05g0177500_LOC_Os05g08480	-3.19724614483905	5.9269982867921e-14
Os05g0480000_LOC_Os05g40180	-2.12224493847651	6.45462142557132e-14
Os01g0873100_LOC_Os01g65260	-1.81372966740085	6.60013088704036e-14
Os11g0216100_LOC_Os11g10990	-1.92583032997475	7.64400526648228e-14
Os02g0589000_LOC_Os02g37654	-1.83094402775696	1.03406199754968e-13
Os02g0581100_LOC_Os02g37060	-2.34212590280187	1.14750559739392e-13
Os01g0581300_LOC_Os01g39960	-2.08204420998089	1.60085052529387e-13
Os06g0128600_LOC_Os06g03800	-1.72802130749484	1.67310639878001e-13
Os03g0684700_LOC_Os03g48030	-1.94016727140437	1.9372943314666e-13
Os09g0565200_LOC_Os09g39180	-1.37018811329866	1.96140485236556e-13
Os07g0693800_LOC_Os07g49310	-2.06088048136057	2.51669392004986e-13
Os08g0533600_LOC_Os08g42100	-2.27633350837321	2.5584792398837e-13
Os04g0533300_LOC_Os04g45070	-1.35618355112053	3.37607550066792e-13
Os03g0283600_LOC_Os03g17520	-1.11614898318926	4.2955122207525e-13
Os10g0196000_LOC_Os10g12050	-3.39328731860948	4.33812503536031e-13
Os03g0751100_LOC_Os03g54000	-1.54763102557703	4.36248269773809e-13
Os03g0125000_LOC_Os03g03360	-1.54475852302581	4.36248269773809e-13
Os12g0189400_LOC_Os12g08770	-1.77585258261511	4.54721299759847e-13
Os03g0736900_LOC_Os03g52680	-2.26486825313582	4.80762166259827e-13
Os12g0274750_None	-2.24388857576937	4.92544214435583e-13
Os10g0213700_LOC_Os10g15300	-2.26074298036336	5.17741575842432e-13
Os05g0461400_LOC_Os05g38640	-1.2421205596245	5.43095467554247e-13
Os08g0323400_LOC_Os08g23410	-2.77000345535961	5.83962142146433e-13
Os02g0600200_LOC_Os02g38820	-1.51895601691126	6.000489706352e-13
Os06g0220000_LOC_Os06g11660	-2.29040298706863	6.04496180638544e-13
Os02g0815300_LOC_Os02g57020	-2.97765859537838	6.26872728575739e-13
Os11g0220300_LOC_Os11g11330	-2.80666127607956	6.81333524730277e-13
Os04g0597000_LOC_Os04g50890	-1.30441895438491	7.40035260834715e-13
Os12g0291066_None	-2.31575533475422	8.1014075176389e-13
Os01g0589800_LOC_Os01g40710	-1.51524654983441	8.65062184831164e-13
Os02g0170000_LOC_Os02g07360	-1.84228367347705	1.02594441254024e-12
Os04g0692600_LOC_Os04g59610	-1.3967374454904	1.18219363437555e-12
Os07g0491900_LOC_Os07g30960	-1.37540474436794	1.20023038963119e-12
Os07g0544800_LOC_Os07g36080	-1.79752470946028	1.26310595431001e-12
Os12g0291100_LOC_Os12g19381	-2.16741659703831	1.60063379636859e-12
Os02g0822600_LOC_Os02g57670	-1.20176021435274	1.62660287443516e-12
Os04g0364800_LOC_Os04g29550	-1.88486122326591	1.63636394989464e-12
Os03g0133900_LOC_Os03g04140	-1.260307814392	1.65362650130053e-12
Os01g0731150_None	-2.30917267425388	2.04354389501602e-12
Os05g0204600_LOC_Os05g11510	-1.81572018388635	2.07596739975829e-12
Os11g0416900_LOC_Os11g22350	-1.52821177309539	2.08031935406534e-12
Os08g0541400_LOC_Os08g42850	-1.08956121941275	2.10826108662284e-12
Os06g0638100_LOC_Os06g43130	-1.12626931777218	2.80821775800478e-12
Os06g0528700_LOC_Os06g33720	-3.07110672265518	3.33109652058867e-12
Os01g0501800_LOC_Os01g31690	-1.93842606271657	3.68002117348e-12
Os02g0125700_LOC_Os02g03330	-1.33838753547977	3.99298679418422e-12
Os04g0281900_LOC_Os04g21320	-1.84649774955866	4.13432477691836e-12
Os04g0591000_LOC_Os04g50110	-1.59983888410066	4.96019195014863e-12
Os03g0711100_LOC_Os03g50310	-1.72349392993895	5.67150008083437e-12
Os08g0476300_LOC_Os08g37130	-1.36900673227256	6.1517204984341e-12
Os03g0607500_LOC_Os03g41080	-1.0326710269053	6.18423496104432e-12
Os01g0286100_None	-1.64080986412314	6.70891185751578e-12
Os06g0329350_LOC_Os06g22394	-1.64809828682685	7.4555026442361e-12
Os07g0626800_LOC_Os07g43370	-2.70179018509743	7.75264363564114e-12
Os05g0419000_LOC_Os05g34630	-1.66307641893599	7.91825991612477e-12
Os06g0130800_LOC_Os06g04020	-1.28626632186074	8.38723144898175e-12
Os03g0618300_LOC_Os03g42130	-1.78238857644969	8.4772739819671e-12
Os06g0597900_LOC_Os06g39690	-1.56649422981034	8.77452495208098e-12
Os03g0271100_LOC_Os03g16430	-1.47225612233686	8.80884710354784e-12
Os03g0776100_LOC_Os03g56470	-2.18986998811907	9.25529896389411e-12
Os04g0607400_LOC_Os04g51809	-1.11324718692969	1.13739976216369e-11
Os06g0484500_LOC_Os06g28950	-1.81793679224348	1.16906863491694e-11
Os04g0414700_LOC_Os04g33830	-1.97184850541071	1.40034981648766e-11
Os03g0284400_LOC_Os03g17580	-1.67461356959395	1.42859036957e-11
Os03g0355900_LOC_Os03g23980	-1.6597368904427	1.47705650593391e-11
Os03g0121700_LOC_Os03g02960	-1.5114178530464	1.55284825354257e-11
Os04g0538100_LOC_Os04g45490	-1.40935363645961	1.58319636775078e-11
Os12g0498500_LOC_Os12g31460	-1.44476701171056	1.71734685862145e-11
Os08g0276100_LOC_Os08g17390	-1.75660657413353	1.80023119430684e-11
Os08g0560900_LOC_Os08g44680	-2.132586154526	1.8157991329996e-11
Os03g0563300_LOC_Os03g36540	-2.26308979398662	1.81946840014251e-11
Os03g0860600_LOC_Os03g64280	-1.94531904027448	1.90630610285445e-11
Os01g0349600_LOC_Os01g24764	-1.40429568264118	1.98426316583284e-11
Os12g0615400_LOC_Os12g42090	-1.30574283648182	2.0249446152491e-11
Os08g0460000_LOC_Os08g35760	-3.01234763078872	2.0805837153017e-11
Os05g0215300_LOC_Os05g12450	-2.02688776723814	2.17184690720831e-11
Os11g0267000_LOC_Os11g16550	-2.123016276395	2.20947221837865e-11
Os02g0643500_LOC_Os02g42960	-1.30998593653204	2.30662639177537e-11
Os04g0282400_LOC_Os04g21350	-2.66131373630414	2.35909564338169e-11
Os11g0167800_LOC_Os11g06720	-1.21809733745942	2.56211405872401e-11
Os03g0219900_LOC_Os03g12020	-1.27644946959662	2.6619896610651e-11
Os03g0808300_LOC_Os03g59360	-1.16014733252273	2.68353246387027e-11
Os03g0128800_LOC_Os03g03670	-1.87709054008978	2.88479124283527e-11
Os12g0563200_LOC_Os12g37610	-1.4852377137045	2.90528192898811e-11
Os03g0659200_LOC_Os03g45710	-1.72260974135947	2.93584936200831e-11
Os03g0278900_LOC_Os03g17070	-1.47775996366634	3.02382029219524e-11
Os04g0623200_LOC_Os04g53180	-2.52165562833322	3.02382029219524e-11
Os05g0502000_LOC_Os05g42250	-2.282375813068	3.28817040974227e-11
Os04g0690800_LOC_Os04g59440	-2.46766101873813	3.38210377594607e-11
Os02g0189000_LOC_Os02g09590	-1.84567279156555	4.0529490434763e-11
Os04g0432400_LOC_Os04g35280	-1.84352337062967	4.25600602205213e-11
Os07g0188233_LOC_Os07g09040	-1.35134082560165	4.46822854734206e-11
Os10g0552700_LOC_Os10g40520	-1.76115477656457	5.21836878582195e-11
Os03g0267300_LOC_Os03g16050	-1.88863944812576	5.63936456109538e-11
Os03g0654400_LOC_Os03g45170	-1.2923404740989	5.76652200589558e-11
Os08g0451200_LOC_Os08g34984	-1.97096866297521	6.09280356664649e-11
Os03g0595300_LOC_Os03g39830	-2.11497414338125	6.71364964459676e-11
Os08g0162600_LOC_Os08g06530	-1.35619797119205	6.92068941067125e-11
Os04g0557000_LOC_Os04g47020	-2.26271717712516	6.98788745997636e-11
Os07g0544900_LOC_Os07g36090	-1.62945578128411	7.00653321513569e-11
Os12g0233300_LOC_Os12g13120	-1.58244939869395	7.1602265025004e-11
Os01g0755500_LOC_Os01g55100	-2.43790801776613	7.17100237135257e-11
Os04g0457100_None	-3.10827821115461	7.17100237135257e-11
Os07g0141400_LOC_Os07g04840	-2.00493522573332	7.21126355094233e-11
Os03g0722200_None	-2.23453410027126	7.34374458840044e-11
Os03g0131900_LOC_Os03g03990	-2.03243152142613	7.97430702300199e-11
Os01g0938100_LOC_Os01g71190	-1.53702224065148	8.45172118991669e-11
Os01g0228400_LOC_Os01g12810	-1.15010006422042	9.42628624963511e-11
Os06g0656300_LOC_Os06g44610	-2.41674143891325	1.05131304169711e-10
Os04g0665600_LOC_Os04g56990	-1.17416940707871	1.06596471877768e-10
Os01g0873200_None	-1.80957082346163	1.07206977070645e-10
Os09g0266000_LOC_Os09g09320	-1.71040449237478	1.11184515962434e-10
Os10g0573000_LOC_Os10g42240	-1.85300840207031	1.17402425679179e-10
Os04g0466100_LOC_Os04g39190	-1.52022717070357	1.19261120179754e-10
Os03g0170500_LOC_Os03g07440	-2.63077229848235	1.20973215684138e-10
Os08g0242800_LOC_Os08g14450	-1.6413554221252	1.30360030828572e-10
Os03g0812000_None	-1.7980478628242	1.32713870330732e-10
Os04g0460900_None	-1.71695981275534	1.33494981860539e-10
Os04g0306750_LOC_Os04g24165	-2.15682712132412	1.34197557927996e-10
Os02g0564300_LOC_Os02g35620	-1.36147543625886	1.36779234560397e-10
Os05g0404400_LOC_Os05g33520	-1.77518888068374	1.36973189140875e-10
Os05g0512200_LOC_Os05g43650	-1.6343637938658	1.47495323172182e-10
Os03g0827700_LOC_Os03g61220	-1.79105127384798	1.51082747854474e-10
Os05g0594500_LOC_Os05g51620	-2.22947927411288	1.69090436436836e-10
Os04g0233400_LOC_Os04g16450	-1.95910570324311	1.6926532264634e-10
Os06g0543400_LOC_Os06g35160	-1.20535079839571	1.71642120999288e-10
Os11g0526200_LOC_Os11g32320	-1.55028740877709	1.74063995464424e-10
Os03g0336000_LOC_Os03g21780	-1.81229906141153	1.75384467466779e-10
Os03g0579000_LOC_Os03g38230	-1.63671138240669	1.83180954912205e-10
Os02g0815700_LOC_Os02g57060	-1.39367099274467	1.87661968751623e-10
Os08g0504500_LOC_Os08g39430	-2.07550651611468	1.92745363030912e-10
Os03g0785200_LOC_Os03g57149	-2.31901801266057	2.00576115769989e-10
Os07g0152900_LOC_Os07g05820	-1.1558668747598	2.08231321590529e-10
Os03g0710600_LOC_Os03g50270	-1.67309530989811	2.10361483343927e-10
Os02g0764500_LOC_Os02g52650	-1.33324982821344	2.12907016540303e-10
Os04g0320700_LOC_Os04g25440	-1.28051884013046	2.36261505609141e-10
Os08g0547300_LOC_Os08g43390	-1.3482462127022	2.43283279973201e-10
Os06g0713000_LOC_Os06g49880	-1.66043702696322	2.46098413938444e-10
Os08g0502700_LOC_Os08g39300	-1.46903348151436	2.4649264708305e-10
Os02g0672700_LOC_Os02g45120	-1.30915001072895	2.50003744650056e-10
Os08g0409100_LOC_Os08g31630	-1.38024111505444	2.54153542419178e-10
Os02g0208500_LOC_Os02g11770	-3.14800510000723	2.5755881908623e-10
Os04g0659100_LOC_Os04g56400	-1.09919917359664	2.5755881908623e-10
Os01g0734600_LOC_Os01g53330	-1.63429277460355	2.6657783000817e-10
Os03g0752400_None	-3.12589192556583	3.16800915939061e-10
Os01g0223200_LOC_Os01g12320	-1.20040604605788	3.54482064575148e-10
Os02g0490500_LOC_Os02g28900	-1.72387722389703	3.86190733650128e-10
Os11g0621400_LOC_Os11g40600	-1.48390221442809	3.86677517847108e-10
Os08g0474866_LOC_Os08g37010	-1.64733820241282	4.21351545316548e-10
Os02g0734600_LOC_Os02g50174	-1.04803827702781	4.56971628081556e-10
Os04g0676100_LOC_Os04g57930	-1.15991464005166	4.66228742988216e-10
Os01g0666400_LOC_Os01g47610	-2.83686829331738	5.04043259282605e-10
Os12g0420400_LOC_Os12g23200	-1.67885500919173	5.36517000236634e-10
Os08g0359000_LOC_Os08g27010	-1.1138723587757	5.41353209392231e-10
Os06g0116400_LOC_Os06g02580	-2.30703962723239	5.46746406399825e-10
Os10g0437600_LOC_Os10g30156	-1.13636266886377	5.53583891304236e-10
Os04g0457000_LOC_Os04g38410	-2.98331329031809	5.84274769232839e-10
Os11g0232100_LOC_Os11g12530	-1.52934301003938	5.99301677289489e-10
Os07g0586200_LOC_Os07g39750	-2.07141441780562	6.56425251226715e-10
Os03g0559700_LOC_Os03g36080	-1.59322981832358	6.61966230296588e-10
Os02g0610800_LOC_Os02g39740	-1.75795088575077	6.86752953165274e-10
Os04g0443900_None	-2.18065274627607	7.25276943189886e-10
Os03g0655400_LOC_Os03g45280	-2.01094493411724	7.25276943189886e-10
Os11g0425300_LOC_Os11g23790	-1.26899212802853	7.86275469056021e-10
Os05g0560900_LOC_Os05g48700	-2.37066140423105	7.89413595125058e-10
Os03g0762300_LOC_Os03g55410	-1.73602443809717	7.99876157370294e-10
Os01g0662300_LOC_Os01g47330	-1.92711415185534	8.13324617691161e-10
Os03g0118600_LOC_Os03g02690	-2.04613314402518	8.20564005965398e-10
Os03g0360600_LOC_Os03g24590	-2.21602681237597	8.39345062809423e-10
Os03g0704000_LOC_Os03g49710	-1.24890823708154	8.48821559230656e-10
Os10g0499600_LOC_Os10g35644	-1.49819920548737	8.49036189314097e-10
Os11g0580800_LOC_Os11g37130	-1.14188220264068	9.06454295510488e-10
Os03g0375200_LOC_Os03g25850	-2.27553748852305	9.60082539004515e-10
Os05g0292800_LOC_Os05g22730	-1.84193845573425	9.84427960584637e-10
Os01g0761000_LOC_Os01g55570	-1.49719842742901	9.96023265797505e-10
Os02g0766000_LOC_Os02g52744	-1.53379918720589	1.01523565021681e-09
Os08g0318400_LOC_Os08g22852	-1.01134318535479	1.04782688416606e-09
Os02g0799300_LOC_Os02g55590	-1.54374239562914	1.07440713317948e-09
Os01g0619900_LOC_Os01g43230	-2.28622698096538	1.08039784745334e-09
Os01g0507700_LOC_Os01g32330	-2.06228217182299	1.08039784745334e-09
Os01g0101200_LOC_Os01g01120	-2.45579970550374	1.12828025714553e-09
Os07g0176900_LOC_Os07g08030	-1.25818337474956	1.1557084379584e-09
Os12g0189700_LOC_Os12g08790	-1.96342123028486	1.1557084379584e-09
Os02g0668100_LOC_Os02g44780	-1.05993699507653	1.22906855135448e-09
Os06g0196300_LOC_Os06g09610	-1.25916669137244	1.2687473483672e-09
Os01g0924000_LOC_Os01g69950	-1.04953240731862	1.2687473483672e-09
Os01g0232000_LOC_Os01g13120	-3.2724918200624	1.29307279571297e-09
Os08g0557200_LOC_Os08g44300	-1.35785380078395	1.51455259445248e-09
Os01g0678600_LOC_Os01g48690	-1.12736720088607	1.55042400350772e-09
Os01g0697100_LOC_Os01g50200	-1.73140161265071	1.55042400350772e-09
Os09g0560500_LOC_Os09g38759	-1.45329284466949	1.59239300138717e-09
Os03g0729300_LOC_Os03g51960	-1.24300821487299	1.59239300138717e-09
Os02g0223700_LOC_Os02g13060	-1.49242919589361	1.61126486503003e-09
Os05g0579500_LOC_Os05g50330	-2.04034366641563	1.61788519238037e-09
Os01g0352100_LOC_Os01g25010	-1.69757258934413	1.6261519951926e-09
Os09g0412700_LOC_Os09g24620	-1.53305735833631	1.67893674423214e-09
Os12g0155200_LOC_Os12g05900	-1.14289188592461	1.68449970806833e-09
Os05g0555300_LOC_Os05g48160	-1.16060388106018	1.72423977819242e-09
Os06g0332800_LOC_Os06g22690	-1.34388651086207	1.73897208098936e-09
Os02g0280500_LOC_Os02g17920	-1.29913064417636	1.75297913459334e-09
Os06g0731200_LOC_Os06g51460	-1.39882325630368	1.75297913459334e-09
Os07g0171100_LOC_Os07g07540	-1.41291472501048	1.84075905230714e-09
Os06g0288300_LOC_Os06g18010	-1.6164350032838	1.91356667883737e-09
Os05g0103200_LOC_Os05g01270	-1.28370598266886	1.92899671802996e-09
Os11g0116000_LOC_Os11g02400	-1.54714976582281	1.97927269969995e-09
Os04g0459500_LOC_Os04g38600	-2.08720401467827	2.12540779951914e-09
Os07g0688700_LOC_Os07g48910	-2.55336775673171	2.230985022167e-09
Os11g0242400_LOC_Os11g13850	-1.95913233861675	2.2751205269678e-09
Os06g0143700_LOC_Os06g05160	-1.61945441734614	2.32505766232716e-09
Os01g0869800_LOC_Os01g64960	-1.5422799265733	2.39012470453806e-09
Os07g0189800_LOC_Os07g09150	-1.38890829473949	2.41995101815533e-09
Os04g0445200_LOC_Os04g36760	-1.99783454452651	2.44784330782974e-09
Os02g0697900_None	-2.06211105224429	2.46542202332777e-09
Os07g0567700_LOC_Os07g38030	-1.80318917664708	2.52418701466281e-09
Os06g0608700_LOC_Os06g40640	-1.71325862668235	2.59365757103767e-09
Os07g0577600_LOC_Os07g38960	-1.89628635977782	2.67341849726464e-09
Os02g0651900_LOC_Os02g43540	-2.43230591550701	2.74459786708742e-09
Os04g0657900_None	-1.72364834699764	2.75994547279731e-09
Os07g0196200_LOC_Os07g09800	-2.33742289025455	2.95891184646609e-09
Os03g0851700_LOC_Os03g63480	-1.74600163766364	3.08155975244413e-09
Os04g0556600_LOC_Os04g46990	-2.02533300738929	3.30311734875529e-09
Os11g0528500_LOC_Os11g32500	-1.49268352596409	3.70562470824548e-09
Os02g0259600_LOC_Os02g15900	-1.16215338339751	3.77313352535438e-09
Os07g0155100_LOC_Os07g06080	-2.11690851824408	3.78541969640646e-09
Os04g0534600_LOC_Os04g45210	-1.53506735185871	3.80762891434884e-09
Os01g0833150_LOC_Os01g61670	-1.38116926078106	3.98346747075995e-09
Os03g0786100_LOC_Os03g57220	-1.56768148012425	4.42733978678403e-09
Os12g0231000_LOC_Os12g12934	-1.57023499908188	4.48616481010866e-09
Os12g0271700_LOC_Os12g17320	-1.52507870045147	4.62617750295416e-09
Os03g0284600_LOC_Os03g17600	-1.38169495814565	4.81341304102092e-09
Os03g0775000_LOC_Os03g56370	-1.95685718176686	4.83753975745795e-09
Os01g0279800_LOC_Os01g17250	-1.16824541323082	4.94451441619399e-09
Os05g0210100_LOC_Os05g11950	-1.80287157001855	5.14829717262845e-09
Os01g0894700_LOC_Os01g66980	-1.28877150499984	5.29139683320693e-09
Os01g0557500_LOC_Os01g37690	-1.8157249445463	5.29641140718878e-09
Os04g0397500_LOC_Os04g32590	-1.60795435707354	5.74861767722886e-09
Os03g0592500_LOC_Os03g39610	-1.7201102576809	5.87237393007567e-09
Os06g0731300_LOC_Os06g51470	-2.56257330860514	5.9061568152777e-09
Os09g0484200_LOC_Os09g31080	-1.77712771004684	6.00417917852452e-09
Os03g0851200_LOC_Os03g63420	-1.13881862912639	6.54791520150113e-09
Os08g0428600_LOC_Os08g33190	-1.44190735167043	6.57147759642819e-09
Os05g0215000_LOC_Os05g12400	-3.35415882066594	6.81282722803214e-09
Os10g0559866_None	-7.02145445190917	6.84059291737422e-09
Os05g0502500_LOC_Os05g42280	-1.35835315097742	6.86673497782767e-09
Os10g0502000_LOC_Os10g35810	-1.24279067387915	7.29139828787346e-09
Os01g0731201_None	-1.82361527906989	7.29352918044928e-09
Os04g0534000_LOC_Os04g45140	-1.22302249810591	7.35137283482025e-09
Os04g0578200_None	-1.31722014214439	7.65723661263223e-09
Os12g0507500_LOC_Os12g32280	-1.86581872055166	7.91123898258919e-09
Os07g0510500_LOC_Os07g32630	-2.92597901848564	8.04331883048177e-09
Os12g0541700_LOC_Os12g35670	-1.87438878696789	8.06885552428320e-09
Os09g0346500_LOC_Os09g17740	-1.49037483789879	8.08823534001491e-09
Os10g0205700_LOC_Os10g13850	-2.03311290007675	8.37248321901389e-09
Os07g0674100_LOC_Os07g47700	-1.22787553745428	8.3986613626319e-09
Os08g0233000_None	-1.96586060721554	8.42859615275844e-09
Os03g0784100_LOC_Os03g57080	-2.03983320635788	8.46883530976812e-09
Os04g0678200_LOC_Os04g58160	-1.16186098274297	8.89660759831056e-09
Os01g0206700_LOC_Os01g10890	-2.6486384179922	8.98589330495267e-09
Os02g0103800_LOC_Os02g01340	-1.32698030649276	9.24638645938653e-09
Os08g0104600_LOC_Os08g01380	-1.89973652565143	9.38041666147453e-09
Os02g0122900_LOC_Os02g03050	-1.46467608304165	9.4223088475529e-09
Os09g0567366_LOC_Os09g39390	-1.1191064258737	9.78502516003926e-09
Os02g0575500_LOC_Os02g36570	-1.3655848864923	1.00680784958613e-08
Os01g0225400_LOC_Os01g12560	-1.61239298213749	1.01179001004113e-08
Os04g0234600_LOC_Os04g16680	-1.2581061439447	1.01763461419826e-08
Os07g0510400_LOC_Os07g32620	-2.50694253675777	1.07342597178594e-08
Os06g0303600_LOC_Os06g19970	-1.71154820971559	1.08794186231705e-08
Os12g0292301_None	-1.75713623828746	1.1542461050115e-08
Os04g0612500_LOC_Os04g52260	-1.36987101513724	1.17066040496171e-08
Os12g0541500_LOC_Os12g35630	-1.39022366748564	1.19739715868833e-08
Os04g0644600_LOC_Os04g55180	-1.1837552607859	1.20005577733895e-08
Os12g0529900_LOC_Os12g34500	-2.41585054947314	1.21914956923405e-08
Os02g0118000_LOC_Os02g02590	-1.42951791470558	1.27247758668871e-08
Os02g0750100_LOC_Os02g51470	-1.38032478719144	1.34934649788209e-08
Os10g0474100_LOC_Os10g33460	-2.14892564368954	1.41090572593991e-08
Os01g0919900_LOC_Os01g69080	-1.7830496891659	1.42004695583472e-08
Os07g0561500_LOC_Os07g37420	-1.73810841006527	1.42949286914724e-08
Os03g0439700_LOC_Os03g32490	-1.55105060669192	1.47269016321293e-08
Os01g0862200_LOC_Os01g64270	-1.30266620728499	1.47269016321293e-08
Os06g0704700_LOC_Os06g49120	-1.21865651363743	1.5168805339902e-08
Os05g0220500_LOC_Os05g13360	-2.01767719482515	1.55516719088307e-08
Os03g0786250_None	-2.37453332802694	1.55693605777788e-08
Os01g0234300_LOC_Os01g13320	-2.21965634814979	1.58282100502711e-08
Os02g0556800_LOC_Os02g35090	-2.0207819501311	1.63347553197008e-08
Os01g0256500_LOC_Os01g15270	-1.2648379113178	1.64100364173274e-08
Os11g0432400_LOC_Os11g24450	-1.58314680142114	1.6730847191545e-08
Os01g0661601_None	-1.71651695315989	1.71708563061876e-08
Os06g0263801_None	-1.44511429000382	1.79036894464605e-08
Os03g0414400_LOC_Os03g30092	-1.65054207439127	1.88600743665225e-08
Os02g0197600_LOC_Os02g10390	-1.65720463731431	1.98117471829324e-08
Os09g0376300_LOC_Os09g20930	-1.01597608810029	2.0273545320237e-08
Os06g0185900_LOC_Os06g08670	-1.28202745150103	2.0545263234359e-08
Os07g0158300_LOC_Os07g06450	-1.89375536011911	2.06907506900856e-08
Os10g0330400_LOC_Os10g18370	-2.01445442106487	2.09307621081751e-08
Os04g0585700_LOC_Os04g49620	-2.73759932133466	2.14614515464403e-08
Os01g0857500_LOC_Os01g63870	-2.4631857232827	2.27452963526249e-08
Os09g0427300_LOC_Os09g25880	-1.66429774532319	2.31882404928277e-08
Os02g0751600_LOC_Os02g51570	-1.85575424862697	2.33376689338152e-08
Os07g0658000_LOC_Os07g46420	-1.89908439860376	2.49167988356994e-08
Os03g0271500_LOC_Os03g16470	-1.4382518555492	2.49919184515444e-08
Os06g0523300_LOC_Os06g33200	-2.01787393300782	2.52159763504959e-08
Os07g0201500_LOC_Os07g10190	-2.36135921024708	2.73644035523448e-08
Os05g0217700_LOC_Os05g12630	-3.39096051481934	2.73996262341323e-08
Os12g0102600_LOC_Os12g01210	-2.07693285046522	2.77466608308619e-08
Os05g0560000_LOC_Os05g48630	-1.73205875266241	2.88402140521301e-08
Os05g0429500_LOC_Os05g35470	-1.36504848206915	2.95335793372623e-08
Os01g0866400_LOC_Os01g64660	-1.38150091972812	3.01217418684428e-08
Os03g0850000_LOC_Os03g63290	-1.09991566695252	3.06471745242312e-08
Os02g0744000_LOC_Os02g51020	-1.61557989128054	3.07433618405783e-08
Os08g0411200_LOC_Os08g31750	-1.28783478449908	3.15155496974206e-08
Os03g0309800_LOC_Os03g19650	-1.14246394916911	3.2099346695131e-08
Os03g0203800_LOC_Os03g10650	-1.12660007930696	3.33503767348911e-08
Os10g0508700_LOC_Os10g36500	-2.2063187921653	3.72559368004361e-08
Os09g0517600_LOC_Os09g34180	-1.39983190698244	3.88520720315626e-08
Os03g0197100_LOC_Os03g10090	-2.70865042999589	3.88993809806609e-08
Os08g0254500_LOC_Os08g15460	-1.79173402823002	4.0485390560284e-08
Os05g0199700_LOC_Os05g11064	-1.49494512277137	4.05097519424085e-08
Os11g0463700_LOC_Os11g27540	-1.84928234475355	4.20855955581205e-08
Os07g0509700_LOC_Os07g32560	-1.95621669712982	4.21070037597969e-08
Os02g0125000_LOC_Os02g03250	-1.501560273733	4.27353289705938e-08
Os09g0461900_LOC_Os09g28730	-1.06219138555175	4.35182862157602e-08
Os08g0293100_LOC_Os08g19670	-3.02706629982688	4.35909789150094e-08
Os08g0566100_LOC_Os08g45170	-3.36290803499952	4.40829223637682e-08
Os08g0385000_LOC_Os08g29600	-1.62908495547	4.58136090362477e-08
Os02g0829850_LOC_Os02g58310	-1.57916135217405	4.60280868086606e-08
Os01g0966200_LOC_Os01g73540	-2.05762658502335	4.78658114882154e-08
Os03g0751600_LOC_Os03g54050	-1.66759278724008	4.83710417007417e-08
Os12g0514600_LOC_Os12g32992	-1.20354309077692	4.86152191842819e-08
Os09g0461500_LOC_Os09g28690	-3.33859612649921	4.86247924997187e-08
Os03g0776150_None	-2.2057911471844	4.91591516868905e-08
Os06g0705700_LOC_Os06g49220	-1.4379172657735	5.01690465713249e-08
Os03g0744700_LOC_Os03g53300	-1.35235292707487	5.25702251087235e-08
Os07g0484800_LOC_Os07g30150	-1.29649507515082	5.33740115134003e-08
Os02g0567100_LOC_Os02g35900	-1.69345957161651	5.43397908594538e-08
Os03g0807100_LOC_Os03g59240	-2.27463949837057	5.49630425556861e-08
Os08g0553800_LOC_Os08g44000	-1.82438583784207	5.59152583875632e-08
Os06g0264200_LOC_Os06g15330	-1.42106964353809	5.61068203174449e-08
Os02g0732900_LOC_Os02g50010	-1.21151049799177	5.96727239476497e-08
Os05g0404200_LOC_Os05g33510	-1.11017808448137	6.03618601508996e-08
Os01g0884850_LOC_Os01g66170	-1.46278568105741	6.07405211648619e-08
Os01g0320700_None	-1.55563175610934	6.17150696548446e-08
Os07g0602050_LOC_Os07g41080	-1.08524800222526	6.25199734351358e-08
Os10g0159600_LOC_Os10g07200	-8.82066770082648	6.26433980801995e-08
Os06g0705100_LOC_Os06g49160	-1.59782392027254	6.54665242246172e-08
Os04g0690932_None	-4.77234385902864	6.73112962226719e-08
Os01g0571100_LOC_Os01g39000	-1.36651920661109	6.80277279853874e-08
Os06g0663800_LOC_Os06g45340	-1.62127316962155	6.91223562536604e-08
Os05g0178300_LOC_Os05g08554	-1.13356901165062	6.97835167204877e-08
Os01g0850900_LOC_Os01g63210	-1.45083968857855	7.07282685086102e-08
Os12g0607400_LOC_Os12g41430	-1.51378375599896	7.22963388197903e-08
Os04g0403500_LOC_Os04g33060	-1.09683964939177	7.44551286134001e-08
Os01g0205300_LOC_Os01g10810	-1.87938415641034	7.76224292368658e-08
Os02g0745100_LOC_Os02g51110	-1.46250699264902	7.8352355515015e-08
Os01g0912700_LOC_Os01g68450	-1.73028658477733	7.84961116049518e-08
Os03g0225200_LOC_Os03g12414	-1.27846020278404	8.00882997877518e-08
Os01g0974200_LOC_Os01g74300	-1.5969843988489	8.04091096471596e-08
Os09g0481800_LOC_Os09g30410	-1.70337050625003	8.09226856155169e-08
Os08g0300200_LOC_Os08g20544	-1.0444621881821	8.09533097200319e-08
Os06g0655100_LOC_Os06g44460	-1.23247545660971	8.15091622330033e-08
Os02g0516800_LOC_Os02g31160	-1.42275925033309	8.15847048604711e-08
Os03g0298300_LOC_Os03g18680	-1.47940159606786	8.46425086568603e-08
Os06g0210200_LOC_Os06g10770	-1.05818672626508	8.82156656409353e-08
Os03g0308800_LOC_Os03g19560	-1.12489115874195	8.83978220897748e-08
Os02g0612900_LOC_Os02g39930	-1.31667119183725	8.94367549266096e-08
Os08g0154000_LOC_Os08g05790	-1.79137625192282	9.00409668404152e-08
Os10g0517400_LOC_Os10g37330	-1.12537741500561	9.77411682579287e-08
Os03g0751000_LOC_Os03g53980	-1.07588379141278	9.93051321473055e-08
Os04g0523000_LOC_Os04g44200	-1.75653449888074	9.93051321473055e-08
Os10g0198600_LOC_Os10g12354	-1.28056586070925	1.00861805589125e-07
Os05g0132100_LOC_Os05g04170	-1.13446650072366	1.042085488527e-07
Os11g0482400_LOC_Os11g29230	-1.0685520019768	1.04526750422552e-07
Os12g0529800_None	-2.72070074932174	1.06798414092261e-07
Os08g0524800_LOC_Os08g41320	-1.15010836256603	1.16471381390699e-07
Os01g0589000_LOC_Os01g40640	-1.14425146567294	1.17315524842395e-07
Os03g0175200_LOC_Os03g07890	-1.21420217587369	1.18814431462789e-07
Os05g0401200_LOC_Os05g33290	-1.04419761112127	1.19596049545136e-07
Os02g0179100_LOC_Os02g08260	-1.22719485328194	1.20186253538753e-07
Os03g0122200_LOC_Os03g03020	-1.11526363585051	1.20399619149532e-07
Os01g0894600_LOC_Os01g66970	-1.66898280347691	1.21186639643279e-07
Os04g0384800_LOC_Os04g31550	-2.48909524292581	1.22292973288159e-07
Os01g0950866_LOC_Os01g72205	-1.22283870828684	1.22346653899386e-07
Os08g0545700_LOC_Os08g43230	-1.28016207081338	1.23674950197287e-07
Os12g0106600_LOC_Os12g01580	-1.67869938767069	1.29524135936679e-07
Os09g0287500_LOC_Os09g11520	-1.42437571476943	1.29955255937948e-07
Os09g0528200_LOC_Os09g35910	-1.11920988577002	1.32537399742418e-07
Os04g0488600_LOC_Os04g41150	-1.30183497422034	1.35614501236225e-07
Os10g0578800_LOC_Os10g42780	-1.03956865439874	1.37908471055742e-07
Os07g0207100_LOC_Os07g10630	-1.6726726450692	1.42284674861109e-07
Os07g0162100_LOC_Os07g06800	-1.89910403058553	1.42284674861109e-07
Os05g0587300_LOC_Os05g50990	-1.28501768464744	1.51158793930451e-07
Os05g0110100_LOC_Os05g01950	-1.41275895313277	1.54787717161209e-07
Os03g0227900_LOC_Os03g12680	-2.80987726868014	1.56760544022963e-07
Os08g0114100_LOC_Os08g02210	-1.82982976947539	1.57827931044663e-07
Os01g0919700_LOC_Os01g69060	-1.15082731528226	1.616052354807e-07
Os11g0544800_LOC_Os11g34210	-1.38441906821281	1.6352096765954e-07
Os07g0143000_LOC_Os07g05000	-1.36556256583535	1.68937163500293e-07
Os12g0292900_LOC_Os12g19530	-1.11591439307577	1.73443174986778e-07
Os07g0446000_LOC_Os07g26480	-8.01900137090718	1.74122468357209e-07
Os08g0200300_LOC_Os08g10020	-1.20162508000542	1.743136441224e-07
Os02g0698000_LOC_Os02g47020	-1.69660660714272	1.74441535355528e-07
Os06g0531900_LOC_Os06g34120	-1.31799440300439	1.74839129723042e-07
Os11g0209000_LOC_Os11g10320	-1.350731338594	1.79438338287159e-07
Os02g0588600_LOC_Os02g37600	-1.44091334218688	1.80302021632984e-07
Os07g0152950_None	-1.50048213356889	1.82452719551846e-07
Os08g0475000_LOC_Os08g37030	-2.22571646273168	1.83224881464815e-07
Os02g0175950_LOC_Os02g07930	-1.42684330512453	1.86976720808691e-07
Os11g0151700_LOC_Os11g05400	-1.73841266870107	1.88465274626602e-07
Os11g0219000_LOC_Os11g11210	-1.27964562241529	1.95974199999515e-07
Os04g0296700_LOC_Os04g23040	-1.49774410431683	2.02502588309061e-07
Os03g0356300_LOC_Os03g24020	-1.28772272698008	2.03689755861924e-07
Os06g0646000_LOC_Os06g43800	-1.21172419527874	2.06307154724986e-07
Os03g0135400_LOC_Os03g04270	-1.14310540806535	2.14770557275972e-07
Os03g0781400_LOC_Os03g56869	-1.25317485000525	2.15628278155104e-07
Os01g0580000_LOC_Os01g39800	-1.0725794594119	2.1652902611755e-07
Os06g0498900_LOC_Os06g30380	-1.37965690291645	2.20121495303418e-07
Os02g0754600_LOC_Os02g51820	-2.46641984833025	2.26615464349694e-07
Os06g0336200_LOC_Os06g22960	-1.33825963632623	2.27114338860449e-07
Os05g0526200_LOC_Os05g45030	-1.06596041602972	2.28507113799179e-07
Os11g0592800_LOC_Os11g38030	-1.24148226123855	2.29625690840697e-07
Os01g0787400_LOC_Os01g57740	-1.88751935425373	2.30750521056447e-07
Os02g0694800_LOC_Os02g46750	-1.50019533649391	2.35925601903206e-07
Os09g0462700_LOC_Os09g28810	-1.45866780747321	2.38723041532994e-07
Os06g0606700_LOC_Os06g40440	-2.11557109344432	2.39428729962378e-07
Os08g0521800_LOC_Os08g41040	-1.7066147551351	2.49609054505989e-07
Os06g0220100_None	-2.2688158460225	2.51175393682363e-07
Os06g0531600_LOC_Os06g34070	-1.25121197452326	2.5803195112792e-07
Os09g0279400_LOC_Os09g10750	-1.3739350957304	2.64296553732819e-07
Os03g0828100_LOC_Os03g61260	-1.13991535870082	2.66252723588829e-07
Os04g0602400_LOC_Os04g51330	-1.29563755674011	2.66827550952926e-07
Os07g0490300_LOC_Os07g30790	-1.00709990069814	2.71468979075613e-07
Os05g0548900_LOC_Os05g47540	-2.19804386785857	2.73273541329353e-07
Os01g0805300_LOC_Os01g59090	-1.54999236019906	2.75987328601811e-07
Os04g0507100_LOC_Os04g42800	-2.16859451018485	2.7711188665046e-07
Os02g0219900_LOC_Os02g12760	-1.5258476319598	2.79581882891475e-07
Os01g0856500_LOC_Os01g63770	-1.46256260330235	2.92115131715369e-07
Os02g0216300_LOC_Os02g12480	-1.59606325130997	2.93506935558751e-07
Os11g0614500_LOC_Os11g40009	-1.65077122893927	2.98973772166564e-07
Os04g0539000_LOC_Os04g45600	-1.94044249931598	2.9919867937513e-07
Os08g0433600_LOC_Os08g33680	-1.28553501120506	3.00135837212332e-07
Os01g0278900_LOC_Os01g17150	-1.05898993777443	3.02902778220869e-07
Os11g0242800_LOC_Os11g13890	-1.76219324551696	3.16149941955604e-07
Os01g0279100_LOC_Os01g17170	-2.00182458862411	3.16504737151632e-07
Os01g0252600_LOC_Os01g14890	-2.01888378319187	3.24341430614922e-07
Os02g0538000_LOC_Os02g33500	-1.34123662545821	3.25056601159763e-07
Os12g0291733_None	-2.01088662462861	3.31087187158739e-07
Os10g0492300_LOC_Os10g35030	-1.28661788314322	3.31087187158739e-07
Os01g0633000_LOC_Os01g44210	-1.94366180236681	3.41701897184239e-07
Os03g0138900_LOC_Os03g04580	-1.9736271760365	3.42561284584478e-07
Os06g0606599_None	-3.05462174671984	3.46238895254423e-07
Os02g0202950_LOC_Os02g10860	-2.94364921567634	3.47807792336651e-07
Os07g0212200_LOC_Os07g11110	-1.19531799050819	3.48812956781488e-07
Os02g0608900_LOC_Os02g39600	-1.28007266831282	3.48812956781488e-07
Os05g0439100_LOC_Os05g36320	-1.86558918480481	3.52322012741749e-07
Os12g0480100_LOC_Os12g29570	-1.63898790709206	3.61534504015153e-07
Os12g0143100_LOC_Os12g04924	-1.31985006942964	3.64150688878358e-07
Os02g0226200_LOC_Os02g13290	-2.55607179748099	3.67380183023112e-07
Os01g0929100_LOC_Os01g70400	-1.70619955591301	3.68244458121697e-07
Os03g0276600_LOC_Os03g16870	-1.12052678155528	3.70684451954397e-07
Os02g0103850_None	-3.30293480668358	3.80335653525283e-07
Os05g0164200_LOC_Os05g07140	-1.74027981576316	3.8164918590562e-07
Os02g0744700_LOC_Os02g51070	-1.51007642871134	3.83074027117447e-07
Os10g0330000_LOC_Os10g18340	-1.4530725357301	3.85047920772046e-07
Os07g0558500_LOC_Os07g37250	-1.06598568097134	3.88007374025106e-07
Os10g0100700_LOC_Os10g01080	-2.15274283971907	4.01477688440244e-07
Os03g0399800_LOC_Os03g28160	-2.41555684922267	4.0253215477725e-07
Os05g0571100_LOC_Os05g49610	-1.17918900011093	4.03241863087986e-07
Os03g0587100_LOC_Os03g39010	-1.031652767895	4.09426404742502e-07
Os02g0658800_LOC_Os02g44108	-2.55872854931579	4.21995871754152e-07
Os04g0607000_LOC_Os04g51792	-1.15401819831295	4.7422834770323e-07
Os05g0516300_LOC_Os05g44020	-1.24413795348015	4.7422834770323e-07
Os01g0710700_LOC_Os01g51360	-1.05133739516206	4.76914617647318e-07
Os03g0452300_LOC_Os03g34040	-1.21518973790957	4.77546604877043e-07
Os01g0120500_LOC_Os01g03040	-1.14547529058488	4.81627144809928e-07
Os04g0461600_LOC_Os04g38790	-1.18108188800666	4.9014769111081e-07
Os10g0181600_LOC_Os10g10180	-1.42822103338126	5.14142249845356e-07
Os03g0140400_LOC_Os03g04680	-1.80058244730884	5.16547083129241e-07
Os03g0109800_LOC_Os03g01930	-1.89551963394514	5.49872698002544e-07
Os04g0623800_LOC_Os04g53230	-1.35633654020303	5.6623547719903e-07
Os12g0420200_LOC_Os12g23180	-1.01544016029698	5.74850351968227e-07
Os08g0138600_LOC_Os08g04400	-1.41350578604424	6.2103962593899e-07
Os01g0285300_LOC_Os01g18240	-7.51413318716697	6.21263373603766e-07
Os06g0715200_LOC_Os06g50130	-1.63787437751407	6.22429973379432e-07
Os01g0552300_LOC_Os01g37130	-1.43161646760762	6.36584067987495e-07
Os05g0353300_LOC_Os05g28500	-1.20389291272546	6.58837283029438e-07
Os03g0265400_LOC_Os03g15870	-1.36431817173054	6.59542621337503e-07
Os01g0833000_LOC_Os01g61630	-1.90431500100158	6.59542621337503e-07
Os06g0694500_LOC_Os06g47940	-1.36885608903166	6.68009448764838e-07
Os01g0238200_LOC_Os01g13660	-1.51688518159432	6.69512231805262e-07
Os09g0400300_LOC_Os09g23550	-1.22240864053652	6.77018614081207e-07
Os09g0503000_LOC_Os09g32620	-1.21644611117593	6.89984115274909e-07
Os01g0810100_LOC_Os01g59510	-1.17992753481199	6.92829963544648e-07
Os03g0137600_LOC_Os03g04470	-1.19791313946288	7.08848298744204e-07
Os01g0884700_LOC_Os01g66150	-1.1037177311697	7.10366419831773e-07
Os02g0638300_LOC_Os02g42570	-1.50377482750705	7.10864278087928e-07
Os10g0450800_LOC_Os10g31320	-1.98068913805754	7.16769854109991e-07
Os01g0834900_None	-1.52403771202016	7.1991118023104e-07
Os05g0477600_LOC_Os05g39990	-1.48831810359735	7.55122102302503e-07
Os06g0571800_LOC_Os06g37450	-1.68357884621809	7.62962923362269e-07
Os07g0160400_LOC_Os07g06660	-1.48696280356602	7.80449915981076e-07
Os01g0117900_LOC_Os01g02870	-1.08530294652785	8.00652279910998e-07
Os01g0680600_LOC_Os01g48820	-1.69801658750954	8.30716394074558e-07
Os06g0149100_LOC_Os06g05630	-1.58178324958889	8.39094775638561e-07
Os01g0638600_LOC_Os01g45140	-3.72598065314007	8.43355689106003e-07
Os12g0208900_LOC_Os12g10630	-2.21011331608149	8.48594723631751e-07
Os08g0562100_LOC_Os08g44810	-1.20703663753125	8.70831871394532e-07
Os01g0712600_LOC_Os01g51530	-1.11353701036465	9.36144065233565e-07
Os05g0348100_LOC_Os05g28090	-1.1736094109672	9.37665220762751e-07
Os07g0510100_LOC_Os07g32590	-1.33433617901583	9.43846187825958e-07
Os04g0445300_LOC_Os04g36770	-2.15233058519714	9.49207649310172e-07
Os02g0705100_LOC_Os02g47620	-1.60150629033104	9.53492168253942e-07
Os08g0292900_LOC_Os08g19650	-1.12372659457737	9.66594325050463e-07
Os02g0152900_LOC_Os02g05890	-1.70124656175273	9.66787330027847e-07
Os08g0236700_LOC_Os08g13890	-1.4161502925317	9.67258182399999e-07
Os03g0850800_LOC_Os03g63380	-1.65977605167175	9.72770965260909e-07
Os12g0448400_LOC_Os12g26220	-2.30300269026866	9.74746289381562e-07
Os04g0405900_LOC_Os04g33310	-1.33206961489696	9.81141827157871e-07
Os12g0292400_LOC_Os12g19470	-1.7892722130904	9.93100764496719e-07
Os06g0564500_LOC_Os06g36840	-1.20643442529811	1.02443888809815e-06
Os12g0576300_LOC_Os12g38730	-1.29798204942568	1.03792425555607e-06
Os07g0168000_LOC_Os07g07310	-1.29546301519777	1.03792425555607e-06
Os05g0586900_LOC_Os05g50950	-1.40252821852323	1.03907169088136e-06
Os03g0708500_LOC_Os03g50080	-1.47742409884179	1.04430859705136e-06
Os02g0595700_LOC_Os02g38210	-1.30354429625104	1.05563849523517e-06
Os05g0575300_LOC_Os05g49970	-1.38903398969144	1.05735871176971e-06
Os03g0413000_LOC_Os03g29970	-1.90478143142668	1.06745937422985e-06
Os05g0137200_LOC_Os05g04610	-1.56635940700051	1.08085257527211e-06
Os04g0601800_LOC_Os04g51280	-1.59487325933899	1.08942477379662e-06
Os05g0186100_LOC_Os05g09410	-1.95060641448815	1.09543328192885e-06
Os02g0266300_LOC_Os02g16660	-1.41135308975053	1.1293824911012e-06
Os09g0414600_LOC_Os09g24820	-1.7767031603402	1.14429124446451e-06
Os11g0115400_LOC_Os11g02389	-1.50447156903016	1.15915070565386e-06
Os07g0630800_LOC_Os07g43700	-1.90416204529183	1.16732396428136e-06
Os02g0677600_LOC_Os02g45460	-1.50304660676524	1.1735972214287e-06
Os11g0127800_LOC_Os11g03390	-1.55095175367936	1.17666851862499e-06
Os01g0899200_LOC_Os01g67360	-1.99744373959913	1.1881108580975e-06
Os06g0107700_LOC_Os06g01850	-1.45454358558485	1.20380279765598e-06
Os05g0439000_LOC_Os05g36310	-1.31429325593614	1.21489862785456e-06
Os04g0585000_LOC_Os04g49550	-1.27999866040377	1.24568047720826e-06
Os03g0158300_LOC_Os03g06230	-2.60137499006695	1.24568047720826e-06
Os02g0187600_LOC_Os02g09470	-1.34184223344792	1.25172860400046e-06
Os01g0763200_LOC_Os01g55750	-1.41239315906884	1.28145619867521e-06
Os03g0577500_LOC_Os03g38050	-1.20073940493676	1.33814424001905e-06
Os01g0848400_LOC_Os01g62920	-1.27762403895222	1.35663036456616e-06
Os06g0157800_LOC_Os06g06330	-1.39415779351054	1.35731530314283e-06
Os03g0342100_LOC_Os03g22230	-2.02600750591726	1.35973183377556e-06
Os03g0351200_LOC_Os03g22780	-1.37421059659957	1.36011149192718e-06
Os11g0243600_LOC_Os11g13934	-1.76303565901374	1.37017804400762e-06
Os01g0913000_LOC_Os01g68480	-1.61819649715635	1.375523858791e-06
Os02g0566400_LOC_Os02g35830	-1.12444055206985	1.38614867979689e-06
Os04g0416000_LOC_Os04g33940	-1.19374892926087	1.39256234130303e-06
Os01g0808100_LOC_Os01g59350	-1.46027093822717	1.40051949415256e-06
Os08g0379400_LOC_Os08g29170	-1.46571200618931	1.41680412988931e-06
Os02g0137200_LOC_Os02g04460	-1.1832364417624	1.42282615072188e-06
Os02g0822100_LOC_Os02g57620	-1.37962409534062	1.42492159277989e-06
Os03g0172200_LOC_Os03g07600	-1.53946288072474	1.44429745337871e-06
Os02g0301100_LOC_Os02g19820	-1.2392598526832	1.44543940570633e-06
Os06g0573600_LOC_Os06g37560	-2.3938165243392	1.48593410433236e-06
Os06g0567200_LOC_Os06g37080	-2.13848351898129	1.49965343043827e-06
Os12g0274700_LOC_Os12g17600	-1.68379418734005	1.50841000527982e-06
Os03g0196800_LOC_Os03g10060	-1.06357764341205	1.55655158503291e-06
Os06g0316300_LOC_Os06g21140	-1.34074163836769	1.57009170153528e-06
Os04g0228300_LOC_Os04g15820	-1.1988350675696	1.60261280179531e-06
Os06g0230100_LOC_Os06g12460	-2.59987288127138	1.63003387963597e-06
Os03g0249700_LOC_Os03g14570	-1.14968482128744	1.64817435795786e-06
Os01g0102300_LOC_Os01g01280	-1.91872477268798	1.65777346450943e-06
Os10g0166300_None	-1.23905091929591	1.65777346450943e-06
Os03g0129300_LOC_Os03g03720	-1.29032686956988	1.70362362406869e-06
Os07g0556200_LOC_Os07g37030	-1.27040152223615	1.70935872193347e-06
Os02g0529900_LOC_Os02g32780	-2.22742389238919	1.76510532371055e-06
Os06g0180666_None	-3.60342226225919	1.77251461139626e-06
Os06g0709400_LOC_Os06g49550	-1.74053108863017	1.77251461139626e-06
Os07g0546400_LOC_Os07g36230	-1.88779798248021	1.83311579081166e-06
Os12g0171250_LOC_Os12g07370	-1.37308546931736	1.83316407907376e-06
Os07g0178700_LOC_Os07g08150	-3.41616791706421	1.86502825535358e-06
Os06g0246000_LOC_Os06g13680	-1.59112570242155	1.87054691678158e-06
Os04g0692500_LOC_Os04g59600	-1.08410263209543	1.88959220546518e-06
Os12g0169600_LOC_Os12g07210	-1.60149382645236	1.97452862228685e-06
Os03g0341600_LOC_Os03g22210	-1.78942043785309	1.99070744301004e-06
Os02g0754300_LOC_Os02g51790	-1.54823511013552	1.99280589047686e-06
Os04g0411651_None	-1.15001000320454	2.02665001899825e-06
Os01g0218900_LOC_Os01g11960	-1.33524287207818	2.05571549761706e-06
Os08g0547900_LOC_Os08g43440	-1.5003294375652	2.1194190689664e-06
Os03g0819400_LOC_Os03g60480	-1.31672436342133	2.17255303407816e-06
Os03g0685000_LOC_Os03g48040	-1.32458993685404	2.20817181406858e-06
Os08g0266300_LOC_Os08g16570	-1.23556772750027	2.23132537616146e-06
Os05g0353500_LOC_Os05g28520	-2.53451737375791	2.24955287649259e-06
Os06g0610800_LOC_Os06g40818	-1.74283671811188	2.26638913531584e-06
Os06g0364500_LOC_Os06g25950	-1.77560108708611	2.27178957832017e-06
Os01g0680500_None	-1.74772008025302	2.31306095537867e-06
Os01g0740400_LOC_Os01g53790	-1.77607778524203	2.33566913532706e-06
Os04g0379700_LOC_Os04g31040	-1.68634319994662	2.35456035973562e-06
Os08g0379300_LOC_Os08g29160	-1.45879875470101	2.35619221854002e-06
Os02g0794400_LOC_Os02g55120	-1.05539265020213	2.40042235196922e-06
Os03g0694700_LOC_Os03g48830	-1.80479482307858	2.40042235196922e-06
Os08g0432500_LOC_Os08g33540	-1.04677905266311	2.45344044887035e-06
Os03g0858700_LOC_Os03g64140	-1.00070898175892	2.54575874870061e-06
Os01g0199900_LOC_Os01g10280	-1.07947444077966	2.56196735480705e-06
Os04g0509800_None	-2.40394262785911	2.59089890310426e-06
Os01g0142100_LOC_Os01g04900	-1.21767594986353	2.59361782100239e-06
Os03g0857600_LOC_Os03g64050	-1.95681023975702	2.60511943695645e-06
Os11g0635500_LOC_Os11g41710	-3.0130288273806	2.63948155426445e-06
Os03g0856700_LOC_Os03g63970	-1.78089619721341	2.68825472604926e-06
Os04g0411800_LOC_Os04g33590	-1.10240145164166	2.74736626361367e-06
Os11g0487700_LOC_Os11g29670	-2.18921239728203	2.80788619907198e-06
Os06g0251000_LOC_Os06g14040	-1.32418205768889	2.94949433587836e-06
Os03g0857100_LOC_Os03g64010	-1.23753950447764	2.96092166248117e-06
Os07g0558300_LOC_Os07g37230	-1.06820341164069	3.07644847455148e-06
Os04g0545200_LOC_Os04g46100	-1.09582713700685	3.08288985829046e-06
Os02g0190600_LOC_Os02g09750	-1.30059491934487	3.08687729215245e-06
Os02g0138100_LOC_Os02g04550	-2.42837805279588	3.14062039914323e-06
Os10g0536500_LOC_Os10g39150	-1.74855186872821	3.15191154542233e-06
Os11g0135000_LOC_Os11g04030	-7.26379262173564	3.17104594140713e-06
Os01g0726801_None	-1.34288935524201	3.20314298933776e-06
Os07g0191500_LOC_Os07g09370	-2.01204520079571	3.20480063851144e-06
Os01g0239200_LOC_Os01g13770	-1.10490396482135	3.28019786950394e-06
Os10g0576600_LOC_Os10g42610	-1.68931090264389	3.31009061901399e-06
Os01g0723100_LOC_Os01g52480	-1.79925985558315	3.31009061901399e-06
Os01g0620301_None	-3.61642108159751	3.40761842395689e-06
Os01g0174000_LOC_Os01g07880	-1.70376998762093	3.42374399147585e-06
Os01g0533000_LOC_Os01g34880	-1.38708211150173	3.55775345942157e-06
Os12g0188700_LOC_Os12g08730	-1.18115182144325	3.55775345942157e-06
Os09g0431900_LOC_Os09g26210	-1.70092903987267	3.57211564172518e-06
Os01g0857200_LOC_Os01g63830	-1.44073663594985	3.57211564172518e-06
Os05g0214900_LOC_Os05g12380	-1.73296289735237	3.5876788305639e-06
Os09g0462100_LOC_Os09g28740	-1.13214068101838	3.66476811130961e-06
Os05g0500500_LOC_Os05g42120	-1.42794381617048	3.93337873931964e-06
Os12g0160500_LOC_Os12g06340	-1.94949171776671	3.9430421951452e-06
Os11g0138050_LOC_Os11g04260	-8.24904826469649	3.95685891741382e-06
Os02g0759900_LOC_Os02g52260	-1.51814793036229	3.9739228629159e-06
Os02g0101500_LOC_Os02g01150	-1.07385401747835	3.99283501419104e-06
Os10g0554200_LOC_Os10g40600	-1.96949827482886	4.00151194110124e-06
Os02g0554800_LOC_Os02g34930	-4.02600036113819	4.02461566844784e-06
Os10g0516600_LOC_Os10g37260	-1.53432532072292	4.05403829859245e-06
Os08g0538800_LOC_Os08g42610	-1.02890356589264	4.09521981226323e-06
Os01g0719700_LOC_Os01g52170	-1.16532543918902	4.1036074293919e-06
Os03g0789433_LOC_Os03g57545	-1.38832722674224	4.10612735918195e-06
Os07g0134700_LOC_Os07g04230	-1.02575141058767	4.13803770240299e-06
Os07g0548300_LOC_Os07g36390	-1.57370355669182	4.21875642484796e-06
Os03g0428800_LOC_Os03g31490	-1.06277503214825	4.25352761060993e-06
Os04g0453200_LOC_Os04g37990	-1.23837116626359	4.28154509333355e-06
Os12g0182700_LOC_Os12g08220	-1.09378518699569	4.31224733589585e-06
Os11g0606500_LOC_Os11g39320	-1.07208967442224	4.355753794343e-06
Os03g0232600_LOC_Os03g13010	-1.22200281724233	4.37747259000993e-06
Os02g0627700_LOC_Os02g41710	-1.86538831044482	4.41859288905914e-06
Os05g0404000_LOC_Os05g33500	-1.08184862421144	4.51051912497498e-06
Os02g0767000_LOC_Os02g52810	-1.8169453045984	4.63245064918348e-06
Os09g0296400_LOC_Os09g12500	-1.110487123768	4.66491770969405e-06
Os02g0727200_None	-1.72306376013814	4.75071939777208e-06
Os06g0340200_LOC_Os06g23274	-1.92283767009576	4.79166737669961e-06
Os04g0514400_LOC_Os04g43420	-1.06164875460034	4.86075054464483e-06
Os12g0124000_LOC_Os12g03070	-1.36458768524122	4.8667746331436e-06
Os03g0746900_LOC_Os03g53540	-1.53580302048982	4.89461056913383e-06
Os11g0586300_LOC_Os11g37560	-2.92308823597307	4.90199974253691e-06
Os02g0332700_LOC_Os02g22820	-1.67960782475944	4.90873696638562e-06
Os01g0692300_LOC_Os01g49740	-1.59119662517395	5.05283286457212e-06
Os01g0639900_LOC_Os01g45274	-1.33735992886932	5.18243959713431e-06
Os08g0469600_LOC_Os08g36580	-2.38693688768574	5.3583567261832e-06
Os01g0844500_LOC_Os01g62630	-1.29662213449481	5.40676383895068e-06
Os07g0489300_LOC_Os07g30620	-1.60175878412267	5.4171786882738e-06
Os03g0731100_LOC_Os03g52130	-1.14967054637593	5.42649955904831e-06
Os04g0504700_LOC_Os04g42590	-1.7401323290566	5.51507782590283e-06
Os03g0736600_LOC_Os03g52660	-1.30308258093655	5.51693337886633e-06
Os12g0547100_LOC_Os12g36060	-1.90203251286341	5.5292856118236e-06
Os07g0632000_LOC_Os07g43820	-1.9670680715369	5.67868678542265e-06
Os12g0616600_LOC_Os12g42210	-1.79273831166626	5.78760010824451e-06
Os07g0164800_LOC_Os07g07040	-1.41290095150324	5.80475279638829e-06
Os02g0104500_LOC_Os02g01380	-1.73795866250674	5.86841091020393e-06
Os09g0532400_LOC_Os09g36220	-1.38750111326136	5.87917742599991e-06
Os08g0465800_LOC_Os08g36320	-1.22028407601292	5.97160189132297e-06
Os11g0171300_LOC_Os11g07020	-1.74309291740629	6.02178702961695e-06
Os03g0790600_LOC_Os03g57660	-1.21633955090242	6.02750396736701e-06
Os12g0563600_LOC_Os12g37650	-1.48797951418088	6.0601902102609e-06
Os01g0767100_LOC_Os01g56150	-1.18869021344956	6.08787383375834e-06
Os03g0306800_LOC_Os03g19380	-1.06508536291353	6.13508183213352e-06
Os05g0568900_LOC_Os05g49380	-1.02812639482907	6.29400246017919e-06
Os01g0363300_LOC_Os01g26120	-1.48815127509014	6.45718469151925e-06
Os01g0742500_LOC_Os01g53930	-1.4042848380316	6.51873774449049e-06
Os02g0590400_LOC_Os02g37800	-2.8193310503183	6.5395393815524e-06
Os03g0249100_LOC_Os03g14500	-1.66377529454413	6.54943956523595e-06
Os03g0794300_LOC_Os03g58020	-1.47327511096	6.66668574253997e-06
Os04g0597400_LOC_Os04g50930	-1.29108762175606	6.77966972306005e-06
Os03g0323100_None	-2.21335904641763	6.8621933003639e-06
Os08g0542600_LOC_Os08g42950	-1.05820102623102	7.06111331992224e-06
Os06g0702700_LOC_Os06g48960	-1.08636432722693	7.06111331992224e-06
Os03g0821250_LOC_Os03g60639	-1.0303379609466	7.06111331992224e-06
Os04g0405401_LOC_Os04g33260	-1.6542114636405	7.14523293430612e-06
Os11g0549670_None	-1.74015526809817	7.15550930839394e-06
Os06g0565100_LOC_Os06g36920	-1.86825592595266	7.42758347757501e-06
Os03g0850700_LOC_Os03g63370	-1.29891886043966	7.55860723008635e-06
Os02g0715400_LOC_Os02g48480	-1.45443273709561	7.59577093778296e-06
Os05g0122600_LOC_Os05g03120	-8.03497950321949	7.64241821214648e-06
Os07g0255300_None	-1.15906058281409	7.70632441731919e-06
Os02g0281000_LOC_Os02g17970	-1.24607341224199	7.80691750302052e-06
Os05g0169900_None	-8.03832774601978	7.83989265811104e-06
Os01g0111100_LOC_Os01g02080	-1.95697235280318	7.97214988146217e-06
Os04g0617800_LOC_Os04g52710	-1.00312298382963	8.07063519874139e-06
Os01g0602800_LOC_Os01g41870	-1.63213691423517	8.09996827747893e-06
Os02g0527200_LOC_Os02g32580	-1.76278605935348	8.32138716036574e-06
Os10g0165400_None	-1.19902673524462	8.33340747332428e-06
Os04g0101800_LOC_Os04g01160	-1.74069283143137	8.40223155131637e-06
Os01g0805500_LOC_Os01g59110	-1.63777888882572	8.45410569669991e-06
Os07g0160300_LOC_Os07g06644	-1.38471085392562	8.4795894101842e-06
Os04g0462300_LOC_Os04g38850	-2.00587018787045	8.90361825357302e-06
Os09g0125900_LOC_Os09g03939	-1.49793925960168	9.0574551680545e-06
Os01g0292700_LOC_Os01g18840	-1.59576653010999	9.10220697720283e-06
Os10g0340800_LOC_Os10g19970	-1.61661781716568	9.15855422850542e-06
Os10g0110800_LOC_Os10g02220	-2.0390401152762	9.29412802581162e-06
Os12g0609500_LOC_Os12g41590	-1.20698800760751	9.39200652498087e-06
Os03g0439800_LOC_Os03g32499	-2.19123723365262	9.40345144097553e-06
Os08g0359600_LOC_Os08g27090	-1.39931332616039	9.6092362759522e-06
Os01g0740500_LOC_Os01g53800	-1.43202926876429	9.67688967553276e-06
Os04g0496000_LOC_Os04g41870	-1.71481326552221	9.72538323890946e-06
Os08g0434700_LOC_Os08g33750	-1.23117619541959	9.81580850876471e-06
Os02g0122500_LOC_Os02g03010	-1.50061256323243	1.01757443971076e-05
Os09g0456200_LOC_Os09g28310	-1.73474517417791	1.02968785380958e-05
Os10g0511200_LOC_Os10g36740	-1.54351011576752	1.03330082355874e-05
Os03g0228800_LOC_Os03g12730	-2.17563552325578	1.07886411515135e-05
Os01g0850700_LOC_Os01g63190	-1.0911348060987	1.08712625500753e-05
Os08g0224300_LOC_Os08g12780	-1.83455993719212	1.09471971086528e-05
Os03g0695400_LOC_Os03g48904	-1.52071047183656	1.09501583753352e-05
Os02g0723400_LOC_Os02g49160	-2.0537077670558	1.10286931943185e-05
Os09g0524500_None	-7.71705738849261	1.11484274321004e-05
Os07g0673400_LOC_Os07g47620	-1.67339513405013	1.11828855864388e-05
Os05g0449900_LOC_Os05g37730	-1.67740051274724	1.12015618779554e-05
Os05g0435800_LOC_Os05g36010	-1.67306585232237	1.12313346123479e-05
Os09g0411650_LOC_Os09g24530	-1.85181632650011	1.13080643688939e-05
Os03g0695425_None	-1.48093122965339	1.13394693119287e-05
Os06g0108900_LOC_Os06g01934	-1.56271775299094	1.14285930092996e-05
Os11g0484500_LOC_Os11g29400	-1.02115618410683	1.15776786858471e-05
Os01g0915600_LOC_Os01g68700	-1.15371700034678	1.15973556522187e-05
Os09g0431600_LOC_Os09g26190	-1.08749070338294	1.17843109686621e-05
Os01g0753100_LOC_Os01g54940	-1.00303571846771	1.19317803177137e-05
Os05g0535800_LOC_Os05g45920	-8.35445400009917	1.19317803177137e-05
Os04g0387900_LOC_Os04g31870	-1.66858001145619	1.19393758297062e-05
Os01g0111800_LOC_Os01g02139	-1.31370612679813	1.19641936628719e-05
Os01g0237100_LOC_Os01g13570	-1.18065188855886	1.21605311927605e-05
Os12g0197700_LOC_Os12g09590	-1.07009428162264	1.21983860840023e-05
Os11g0703100_LOC_Os11g47680	-1.39516208946548	1.24054624737408e-05
Os02g0137700_LOC_Os02g04510	-1.05342852040946	1.24082319388306e-05
Os09g0508500_LOC_Os09g33460	-2.1129372954001	1.24803953677884e-05
Os10g0486100_LOC_Os10g34480	-1.74682872585993	1.2483514995417e-05
Os03g0825500_LOC_Os03g61030	-1.47371161507917	1.25916079907449e-05
Os05g0557400_LOC_Os05g48360	-1.52022890973897	1.28113752845609e-05
Os05g0582350_None	-1.33270238718322	1.29602272566099e-05
Os05g0149500_LOC_Os05g05690	-2.07354185705769	1.31885745943158e-05
Os06g0115300_LOC_Os06g02490	-1.6241743375208	1.32851515856732e-05
Os06g0574100_LOC_Os06g37610	-1.41849450668675	1.35457031435855e-05
Os02g0160500_None	-1.23581331077802	1.35717344240764e-05
Os10g0460900_LOC_Os10g32300	-1.1919975599534	1.37350983002816e-05
Os07g0123300_LOC_Os07g03130	-1.42565446167773	1.39625543202004e-05
Os03g0345901_None	-1.76271899482864	1.42013198316093e-05
Os04g0391900_LOC_Os04g32150	-1.1608223640416	1.45309231010591e-05
Os02g0770800_LOC_Os02g53130	-1.8341193840861	1.47553632005034e-05
Os04g0602100_LOC_Os04g51300	-1.1778036734221	1.47727174541653e-05
Os03g0313800_LOC_Os03g19940	-1.85653322905673	1.47949011500333e-05
Os06g0114500_LOC_Os06g02420	-1.31443442502072	1.48491858108724e-05
Os05g0195101_LOC_Os05g10670	-4.37743170678739	1.48994882761544e-05
Os01g0227200_LOC_Os01g12720	-1.00515109968993	1.49786671613419e-05
Os03g0223301_LOC_Os03g12280	-1.17960198685372	1.53074412736326e-05
Os10g0489650_LOC_Os10g34795	-1.32881972275666	1.53257018455998e-05
Os04g0530900_LOC_Os04g44850	-1.27877015396256	1.53565180784298e-05
Os07g0469100_LOC_Os07g28610	-1.12663198984454	1.54076491621769e-05
Os09g0403967_LOC_Os09g23894	-1.7766320939397	1.54830878600763e-05
Os09g0560200_LOC_Os09g38730	-1.38272289524838	1.55854341478994e-05
Os01g0175100_LOC_Os01g07970	-1.44581456649658	1.58077773245672e-05
Os12g0102000_LOC_Os12g01150	-1.34445857662643	1.61547689327803e-05
Os05g0409500_LOC_Os05g33900	-2.37326957531188	1.65407504438291e-05
Os03g0263900_LOC_Os03g15740	-1.13268759785377	1.68218814435466e-05
Os08g0152366_None	-1.46760551716313	1.69046136275796e-05
Os01g0642200_LOC_Os01g45470	-1.8804188818014	1.71272158587188e-05
Os01g0919800_LOC_Os01g69070	-1.29015428878073	1.71955785684502e-05
Os03g0837900_LOC_Os03g62170	-1.20047371521257	1.80335196152668e-05
Os01g0271400_LOC_Os01g16530	-1.12989632116664	1.81236419734319e-05
Os10g0482000_LOC_Os10g34083	-2.59759220909653	1.84402676984917e-05
Os05g0390100_LOC_Os05g32390	-1.12409267340343	1.84876220572056e-05
Os02g0185500_LOC_Os02g09270	-8.64212264858155	1.8558210887458e-05
Os01g0266600_LOC_Os01g16152	-1.02340874902736	1.89230582197259e-05
Os12g0267900_LOC_Os12g16690	-2.00235911827594	1.89376393935161e-05
Os05g0439200_LOC_Os05g36340	-1.88746049796712	1.89376393935161e-05
Os05g0142000_LOC_Os05g05020	-2.82477674778987	1.91387325257916e-05
Os09g0240200_LOC_Os09g06464	-1.01727982923968	1.92120220656776e-05
Os07g0296800_LOC_Os07g20100	-7.68184512919066	1.93515987617171e-05
Os07g0409200_LOC_Os07g22650	-1.19363530628295	1.95152021972591e-05
Os04g0423600_LOC_Os04g34610	-1.36108330113565	1.95990949967731e-05
Os03g0289400_LOC_Os03g18020	-1.40177404682041	1.96948340643497e-05
Os03g0349200_LOC_Os03g22700	-1.15824432444114	1.97746877248415e-05
Os05g0549100_LOC_Os05g47560	-1.09981230597561	1.97747440518741e-05
Os07g0513000_LOC_Os07g32880	-1.52761525067586	1.98533037593009e-05
Os04g0581502_None	-8.69181724778783	2.02942655674261e-05
Os09g0294000_LOC_Os09g12290	-1.02332213784811	2.02942655674261e-05
Os06g0360300_LOC_Os06g25439	-1.06676433962394	2.03084930948714e-05
Os02g0750400_LOC_Os02g51480	-1.214803546889	2.06332842898448e-05
Os10g0530750_None	-1.56309252795285	2.07633303842727e-05
Os02g0177700_LOC_Os02g08110	-1.38791210642344	2.0786396878883e-05
Os01g0600900_LOC_Os01g41710	-2.75177712829233	2.08462870202655e-05
Os05g0588250_LOC_Os05g51070	-1.08768311028365	2.0891910732196e-05
Os08g0162800_LOC_Os08g06550	-1.1516427323558	2.09711081682269e-05
Os05g0453300_LOC_Os05g37930	-1.13666061229675	2.12597469986366e-05
Os12g0610300_LOC_Os12g41660	-2.29074342559548	2.16481066060262e-05
Os07g0591100_LOC_Os07g40150	-2.59771423402608	2.16549651882602e-05
Os02g0606900_LOC_Os02g39410	-1.52138672617557	2.17231930419227e-05
Os10g0413700_LOC_Os10g27360	-2.1850586157539	2.18446837751342e-05
Os12g0538700_LOC_Os12g35340	-1.00075078264145	2.21512510731711e-05
Os05g0430400_LOC_Os05g35540	-1.50463798057502	2.21856761513239e-05
Os01g0236800_LOC_Os01g13550	-1.09109579528191	2.25358800840383e-05
Os06g0610000_LOC_Os06g40760	-1.769369667066	2.25417084654685e-05
Os01g0912900_LOC_Os01g68490	-2.27185788445724	2.28990903343931e-05
Os10g0578600_LOC_Os10g42770	-1.52769320471112	2.3138344611826e-05
Os08g0352400_None	-3.16007983675236	2.31601620811906e-05
Os04g0504600_LOC_Os04g42580	-1.09633609453457	2.33720251998804e-05
Os03g0588100_LOC_Os03g39110	-1.44821862943716	2.34875010971583e-05
Os03g0136200_LOC_Os03g04340	-1.0283038177896	2.42559070818492e-05
Os02g0564200_LOC_Os02g35610	-1.79968244520885	2.42886942977243e-05
Os03g0332900_LOC_Os03g21510	-1.70203489528589	2.46876906804448e-05
Os02g0814800_LOC_Os02g56970	-1.50692539260092	2.49896198799478e-05
Os09g0462550_None	-1.38944547860951	2.51761362013835e-05
Os06g0698748_LOC_Os06g48500	-1.1051508147559	2.52261594935058e-05
Os06g0477400_None	-1.9599447793493	2.53138515371858e-05
Os01g0212400_LOC_Os01g11414	-1.30514527519594	2.55523792006912e-05
Os03g0757100_LOC_Os03g55020	-1.38943788536002	2.5770402194265e-05
Os08g0152400_LOC_Os08g05620	-1.64835032091611	2.64040435429293e-05
Os08g0351200_LOC_Os08g26220	-1.96574758012293	2.64430135867541e-05
Os07g0579000_LOC_Os07g39110	-1.15950049406909	2.65843588250669e-05
Os03g0746700_LOC_Os03g53520	-1.25008561143471	2.67290011432585e-05
Os03g0663700_LOC_Os03g46090	-2.07277005714691	2.68129821343027e-05
Os12g0126900_LOC_Os12g03350	-1.32430334297071	2.68827097850988e-05
Os07g0420000_LOC_Os07g23810	-1.33267139637518	2.71943404119769e-05
Os05g0128100_LOC_Os05g03750	-1.11771039379209	2.72542418359846e-05
Os06g0138600_LOC_Os06g04680	-1.54250664626937	2.7571829686267e-05
Os06g0606401_None	-2.41487208643346	2.81580362036479e-05
Os02g0140200_LOC_Os02g04730	-1.14084260179261	2.83896167267422e-05
Os03g0323200_LOC_Os03g20700	-2.13771389216645	2.86742010782764e-05
Os07g0143401_None	-1.79657198454073	2.87011730485753e-05
Os07g0607200_LOC_Os07g41630	-1.77568445049249	2.95247097083454e-05
Os09g0426800_LOC_Os09g25850	-1.05280315348609	2.98487735139547e-05
Os04g0637500_LOC_Os04g54510	-1.62840368722189	3.00959183408044e-05
Os03g0292200_LOC_Os03g18160	-1.32987052693222	3.01546399567006e-05
Os09g0487900_LOC_Os09g31300	-1.04494190663493	3.02054962145921e-05
Os08g0139500_LOC_Os08g04480	-6.77268449796258	3.02400550821884e-05
Os07g0543100_LOC_Os07g35880	-2.55543498831996	3.03549206783975e-05
Os04g0481300_LOC_Os04g40530	-2.40816528414035	3.11240278853012e-05
Os02g0652600_LOC_Os02g43600	-1.28385222277799	3.11240278853012e-05
Os03g0773800_LOC_Os03g56280	-1.00470398702524	3.11311532152512e-05
Os02g0132500_LOC_Os02g03960	-1.69391100963686	3.1774803238886e-05
Os03g0115500_LOC_Os03g02450	-1.00317749068049	3.22875513383174e-05
Os09g0482660_LOC_Os09g30458	-1.49708079126816	3.24131192004494e-05
Os05g0390000_LOC_Os05g32380	-2.28423717116466	3.32312545873707e-05
Os03g0266000_LOC_Os03g15930	-1.33335961133779	3.32803676478179e-05
Os08g0195400_LOC_Os08g09610	-1.60510795843422	3.32972784082845e-05
Os01g0151700_LOC_Os01g05840	-1.09497088421143	3.32972784082845e-05
Os03g0375300_LOC_Os03g25869	-1.69461699140541	3.38703799439393e-05
Os03g0799700_LOC_Os03g58540	-1.47512780497956	3.40393813483376e-05
Os06g0148200_LOC_Os06g05550	-2.11822198951413	3.40657935586773e-05
Os10g0555900_LOC_Os10g40720	-1.55295898294142	3.41699714435134e-05
Os08g0382400_LOC_Os08g29370	-1.20678439960693	3.41806930328257e-05
Os05g0126100_LOC_Os05g03530	-1.21266405080365	3.44362144025514e-05
Os01g0130400_LOC_Os01g03950	-1.32635946305878	3.45341207473925e-05
Os09g0432900_LOC_Os09g26300	-1.38280783921444	3.48310775169412e-05
Os05g0511700_LOC_Os05g43582	-1.47917735882432	3.53099850916373e-05
Os11g0489250_LOC_Os11g29720	-1.75694632808514	3.54277897815877e-05
Os10g0394100_LOC_Os10g25430	-1.09288370710448	3.59464068991619e-05
Os03g0227400_LOC_Os03g12620	-1.29960500313748	3.61245286521751e-05
Os02g0602400_LOC_Os02g39040	-1.14692004514726	3.64320902213341e-05
Os01g0901900_LOC_Os01g67570	-1.6171912571009	3.67607294851095e-05
Os01g0618400_LOC_Os01g43120	-1.66062133738781	3.68897525916854e-05
Os03g0701500_LOC_Os03g49480	-1.61395336163387	3.69939360685715e-05
Os08g0378900_LOC_Os08g29110	-1.42976630762941	3.74489316181186e-05
Os06g0699050_None	-1.87264407249602	3.75418539174267e-05
Os03g0641300_LOC_Os03g43990	-1.46448316859858	3.77027465370543e-05
Os10g0343000_LOC_Os10g20230	-1.00770079684257	3.80956502820591e-05
Os08g0510800_LOC_Os08g39990	-1.49364109804288	3.81945250412325e-05
Os03g0786400_LOC_Os03g57240	-1.70772614779706	3.84073339943185e-05
Os01g0731100_LOC_Os01g53090	-1.34515035726094	3.86550535421912e-05
Os01g0101700_LOC_Os01g01160	-1.03281851357841	3.86574016351528e-05
Os12g0267800_None	-2.15166871760065	3.87122666244091e-05
Os01g0190000_LOC_Os01g09430	-1.36538910308848	3.88272682325201e-05
Os05g0359700_LOC_Os05g29170	-1.25653079386403	3.90279578404899e-05
Os06g0101600_LOC_Os06g01210	-1.20209088518863	3.91696343863014e-05
Os01g0742300_LOC_Os01g53910	-1.03160613747874	3.92227400280923e-05
Os04g0677033_LOC_Os04g58055	-1.31424794651576	3.95496935851932e-05
Os08g0191900_LOC_Os08g09270	-1.61377793959679	3.97600158560793e-05
Os03g0100020_LOC_Os03g01012	-1.93340000025831	4.01636816251685e-05
Os10g0503800_LOC_Os10g36000	-1.57165596195211	4.16318181204496e-05
Os03g0783051_None	-8.5662871353208	4.17117563004413e-05
Os11g0552500_LOC_Os11g35080	-1.34096536313882	4.17224236777372e-05
Os03g0178200_LOC_Os03g08080	-2.86396285557269	4.17885874340905e-05
Os10g0422600_LOC_Os10g28680	-3.36596601456613	4.20479398728691e-05
Os03g0126900_LOC_Os03g03520	-2.11648752253056	4.23499602566858e-05
Os01g0629750_LOC_Os01g43895	-1.57522889192426	4.24215763106413e-05
Os02g0688100_LOC_Os02g46270	-8.0533113240803	4.29030030975632e-05
Os02g0589700_LOC_Os02g37700	-2.72180876586576	4.30949336205765e-05
Os08g0241800_LOC_Os08g14360	-1.83017283222633	4.34982185068006e-05
Os01g0740350_None	-2.16020938428086	4.36533333312322e-05
Os06g0206900_LOC_Os06g10510	-1.5481005395216	4.38227734402826e-05
Os03g0266800_LOC_Os03g16010	-1.37470791407245	4.4131612042764e-05
Os05g0388500_LOC_Os05g32220	-1.09888776482766	4.42315894256046e-05
Os03g0676300_LOC_Os03g47270	-2.42748088334726	4.43817801133526e-05
Os04g0639300_LOC_Os04g54640	-1.16679074954906	4.43970525036567e-05
Os05g0468600_LOC_Os05g39230	-1.07408353379446	4.44163198650278e-05
Os11g0140100_LOC_Os11g04440	-1.63239465346846	4.45184342038135e-05
Os11g0683500_LOC_Os11g45710	-1.30763041683996	4.49400378725633e-05
Os05g0408900_LOC_Os05g33840	-2.35885925423857	4.52865261283796e-05
Os03g0651900_None	-1.63772932040434	4.54212139422204e-05
Os04g0461100_LOC_Os04g38750	-1.17594861477459	4.54308082563864e-05
Os03g0183500_LOC_Os03g08520	-1.58452351747821	4.58828152243629e-05
Os03g0721300_LOC_Os03g51150	-1.30195245965022	4.59218223892017e-05
Os03g0196250_None	-2.41320567252969	4.63823656616001e-05
Os03g0261800_LOC_Os03g15530	-1.21750304243332	4.6429045242689e-05
Os08g0439600_LOC_Os08g34120	-1.89336873159615	4.6547358756701e-05
Os06g0694100_LOC_Os06g47900	-1.04249512810549	4.6547358756701e-05
Os06g0559500_LOC_Os06g36400	-1.19496486486839	4.6547358756701e-05
Os10g0100300_LOC_Os10g01044	-1.11950854623556	4.68482076109939e-05
Os07g0681400_LOC_Os07g48340	-1.46576761525694	4.74482142939987e-05
Os08g0430700_LOC_Os08g33390	-1.12830228783113	4.82370328806064e-05
Os03g0203100_LOC_Os03g10600	-1.08133255070204	4.91383554072637e-05
Os03g0248200_LOC_Os03g14400	-1.06749758225783	4.92340691268292e-05
Os09g0345700_LOC_Os09g17680	-1.11172526306337	4.93873913004315e-05
Os09g0363200_LOC_Os09g19870	-7.74453182044377	4.95427398334443e-05
Os07g0100300_LOC_Os07g01030	-1.02451968455957	4.95850872204173e-05
Os01g0930800_LOC_Os01g70520	-1.10213193497893	4.9703802384282e-05
Os01g0898800_LOC_Os01g67320	-1.33847530884031	4.98151271668975e-05
Os06g0187500_LOC_Os06g08830	-2.37011962770602	4.99508187796511e-05
Os10g0545100_LOC_Os10g39800	-1.08466184528626	4.99965898879506e-05
Os01g0551100_LOC_Os01g37050	-1.46466704188045	5.06092584356253e-05
Os03g0152700_LOC_Os03g05806	-1.23865730925194	5.09482826325036e-05
Os01g0262500_LOC_Os01g15770	-1.26268622479281	5.11427527865015e-05
Os08g0394000_None	-1.18603575964981	5.23863747707995e-05
Os03g0191200_LOC_Os03g09120	-2.58123230661547	5.33932787732388e-05
Os01g0951200_LOC_Os01g72240	-1.121427331826	5.37415569874583e-05
Os12g0285600_LOC_Os12g18770	-1.4468544123645	5.46474056701784e-05
Os03g0432277_None	-5.07388542146755	5.46634849745479e-05
Os09g0284300_LOC_Os09g11240	-1.62448234129056	5.54648459877702e-05
Os08g0108100_LOC_Os08g01670	-1.0444575907867	5.55413114259982e-05
Os02g0503100_LOC_Os02g29960	-1.7063769342423	5.55529322926826e-05
Os01g0215100_LOC_Os01g11670	-2.02864579245413	5.56689043678639e-05
Os12g0208950_None	-2.22953803167036	5.71980802283799e-05
Os12g0466200_LOC_Os12g28015	-1.47877836431149	5.75924560535746e-05
Os05g0451200_None	-1.21047822353091	5.80573526019639e-05
Os02g0788500_LOC_Os02g54710	-1.42463518872151	5.83346739740816e-05
Os07g0178800_LOC_Os07g08160	-3.28868353619723	5.83460703964112e-05
Os05g0247100_LOC_Os05g15770	-1.28358804483785	5.83948572556653e-05
Os04g0683900_LOC_Os04g58730	-1.25852315228704	5.86016776466001e-05
Os12g0512100_LOC_Os12g32760	-1.42331104108137	5.9352461976802e-05
Os03g0279600_LOC_Os03g17140	-1.59496318226846	5.95553820315363e-05
Os11g0707000_LOC_Os11g47970	-1.62793869160736	5.98083605703735e-05
Os07g0582700_LOC_Os07g39390	-1.1585329029895	6.0101182024438e-05
Os03g0749500_LOC_Os03g53860	-1.19692092554588	6.03237236903103e-05
Os12g0148500_None	-1.34074580869569	6.04516250215151e-05
Os11g0639300_LOC_Os11g42030	-1.28770896388723	6.05058687694083e-05
Os01g0866600_LOC_Os01g64680	-1.24533311294699	6.08680312815848e-05
Os02g0207900_LOC_Os02g11720	-1.94735559724815	6.16699172014454e-05
Os04g0683850_None	-1.55878609063259	6.17287350881849e-05
Os08g0490600_LOC_Os08g38270	-2.01616271307336	6.18436192866267e-05
Os02g0775300_LOC_Os02g53510	-1.00243409961771	6.22695479687976e-05
Os04g0136700_LOC_Os04g05010	-1.03224433903955	6.22695479687976e-05
Os01g0718000_LOC_Os01g52030	-1.41336826356376	6.22889350111328e-05
Os07g0619800_LOC_Os07g42770	-1.59025232888986	6.2867822895292e-05
Os06g0220900_LOC_Os06g11760	-1.36829756193968	6.32599379528994e-05
Os02g0307800_LOC_Os02g20490	-1.50743833874181	6.32959496454978e-05
Os01g0598600_LOC_Os01g41550	-1.73875789111599	6.34010697999879e-05
Os02g0205400_LOC_Os02g11060	-1.36799267195057	6.35099979485415e-05
Os03g0210900_LOC_Os03g11250	-1.16434687463952	6.35652393639329e-05
Os02g0554100_LOC_Os02g34860	-1.85685922547882	6.36811542627816e-05
Os01g0186000_LOC_Os01g09100	-2.32022374092696	6.38203176877284e-05
Os03g0838900_LOC_Os03g62240	-1.00085997702822	6.38467931244323e-05
Os08g0359900_LOC_Os08g27100	-8.57475174770988	6.42600488917582e-05
Os09g0130800_LOC_Os09g04440	-1.19158099239806	6.51571974665087e-05
Os06g0129800_LOC_Os06g03920	-1.24205973095424	6.63205861315682e-05
Os07g0656700_LOC_Os07g46330	-1.06773512890941	6.67230382208425e-05
Os06g0609900_LOC_Os06g40750	-1.08759985793958	6.71906093910908e-05
Os03g0279200_LOC_Os03g17100	-1.91819802388682	6.74369170872512e-05
Os04g0402700_None	-1.28286973193856	6.7945274004918e-05
Os06g0109000_LOC_Os06g01950	-1.58207290764526	6.93433756628208e-05
Os03g0575500_LOC_Os03g37864	-1.27149604271499	6.99049955520643e-05
Os11g0683600_None	-1.42019155098327	6.99467073239359e-05
Os02g0543000_LOC_Os02g33820	-1.1929380999982	7.04259150942643e-05
Os06g0163300_LOC_Os06g06780	-1.26585880707742	7.07747020763501e-05
Os05g0382900_LOC_Os05g31760	-1.48213383207192	7.15244807940257e-05
Os04g0417600_LOC_Os04g34050	-1.24519304035577	7.18898191416873e-05
Os08g0566700_LOC_Os08g45200	-1.67216974528112	7.23668949266193e-05
Os03g0661300_LOC_Os03g45920	-1.29420410322802	7.32725955677188e-05
Os07g0569100_LOC_Os07g38170	-1.25581323932895	7.39090989066436e-05
Os11g0604900_LOC_Os11g39160	-1.1009299922584	7.47233212550692e-05
Os01g0501700_LOC_Os01g31680	-1.01668191562942	7.49681710867728e-05
Os03g0126300_LOC_Os03g03470	-1.04095787529413	7.50084213969831e-05
Os02g0609500_None	-1.24568303701372	7.63807956916533e-05
Os03g0708000_LOC_Os03g50030	-1.55511464144729	7.66926879151217e-05
Os01g0703400_LOC_Os01g50760	-1.12386432090364	7.69452918262701e-05
Os10g0578700_None	-1.30237750025223	7.81405541416602e-05
Os09g0559600_LOC_Os09g38670	-1.01878268521198	7.87574393077623e-05
Os07g0694400_LOC_Os07g49370	-8.34974400062065	7.95148049411758e-05
Os02g0595200_LOC_Os02g38170	-2.54209690056137	7.96628157519216e-05
Os02g0255700_LOC_Os02g15660	-1.22316399458761	7.99130544718709e-05
Os09g0533900_LOC_Os09g36350	-1.3432037864534	7.99130544718709e-05
Os12g0137200_LOC_Os12g04260	-1.09318804016964	7.99130544718709e-05
Os09g0460400_LOC_Os09g28630	-1.85927448196432	8.03886121847245e-05
Os07g0469200_LOC_Os07g28614	-1.5524148668792	8.07264239339961e-05
Os04g0464800_LOC_Os04g39060	-1.05470531358186	8.09704295429219e-05
Os05g0460600_LOC_Os05g38570	-1.01163032168813	8.09776928628685e-05
Os10g0405100_LOC_Os10g26520	-1.24766429545277	8.1057392946009e-05
Os04g0636300_LOC_Os04g54380	-1.23977264433002	8.12353094041453e-05
Os06g0694900_None	-1.47681972621858	8.13795504821145e-05
Os06g0184600_None	-4.01050983850285	8.209896173088e-05
Os01g0758900_LOC_Os01g55410	-1.32888492239957	8.21413997416479e-05
Os01g0791033_None	-1.49829520724893	8.25905718549349e-05
Os04g0686300_LOC_Os04g58970	-1.31215422872428	8.37821337192534e-05
Os04g0652300_LOC_Os04g55790	-1.60679673257905	8.43029940188067e-05
Os09g0553900_LOC_Os09g38090	-1.31394023118401	8.44996228818527e-05
Os07g0148800_LOC_Os07g05470	-1.34951202135676	8.58332167487799e-05
Os03g0844900_LOC_Os03g62780	-1.11092508092723	8.61491750747002e-05
Os01g0294700_LOC_Os01g19020	-1.75418857603899	8.61573731509323e-05
Os10g0516150_None	-7.81621432052098	9.00504000933854e-05
Os07g0546600_LOC_Os07g36250	-1.03012509229194	9.06555173093809e-05
Os12g0228800_LOC_Os12g12730	-1.64090706067699	9.09526469540486e-05
Os07g0614600_LOC_Os07g42310	-1.43938466578514	9.11681208754525e-05
Os01g0712501_None	-1.37060644901217	9.26172068625167e-05
Os12g0441600_LOC_Os12g25490	-1.25388532974613	9.31736753922864e-05
Os04g0303900_LOC_Os04g23820	-1.16681089217498	9.4767372196999e-05
Os06g0507900_LOC_Os06g31190	-1.31286257889694	9.51152638073701e-05
Os02g0593500_LOC_Os02g38020	-1.25212809921627	9.56813871356727e-05
Os04g0413900_LOC_Os04g33760	-1.71598805006416	9.61079129667258e-05
Os03g0100040_LOC_Os03g01018	-1.79368903142147	9.6306585134013e-05
Os01g0187200_None	-1.45147988919492	9.66602542761169e-05
Os05g0496200_LOC_Os05g41640	-1.18013808237867	9.69533330450615e-05
Os10g0413101_LOC_Os10g27310	-1.14797816869905	9.84255350102911e-05
Os02g0687900_LOC_Os02g46260	-1.23917493195799	9.92824332524434e-05
Os11g0592400_LOC_Os11g37990	-1.07739067478307	0.000100943845808474
Os03g0304500_LOC_Os03g19200	-1.57841213855063	0.000101198896282464
Os05g0197200_LOC_Os05g10830	-2.02758440149937	0.000101440360627852
Os05g0429400_LOC_Os05g35460	-1.05275005923271	0.000101492622428771
Os09g0531701_LOC_Os09g36180	-1.81441220203479	0.000101505835863058
Os01g0574800_LOC_Os01g39290	-1.45246959508755	0.000102684862087957
Os05g0567600_LOC_Os05g49240	-8.33678767971256	0.000102769935364969
Os12g0206700_LOC_Os12g10510	-1.15769725874798	0.00010309683813522
Os07g0692300_None	-2.32967869226543	0.000103154286885851
Os12g0132800_LOC_Os12g03860	-1.17705941134123	0.000103530517538639
Os06g0711800_LOC_Os06g49760	-1.39132629515497	0.000103530517538639
Os01g0265900_LOC_Os01g16100	-1.21126761151964	0.000103621105364888
Os12g0203200_LOC_Os12g10220	-8.60848188093204	0.000104896591320271
Os02g0573200_LOC_Os02g36380	-1.10103176986081	0.000105367322607973
Os02g0332800_None	-1.61716552220462	0.000106073593013464
Os03g0232500_LOC_Os03g13000	-1.1720035529358	0.000106803081529924
Os01g0268900_LOC_Os01g16340	-1.71609167917022	0.000107816019760638
Os12g0549700_None	-1.631267431278	0.000108102957113011
Os07g0448400_LOC_Os07g26660	-7.04976547610117	0.000109455233256621
Os01g0788700_LOC_Os01g57880	-8.17827529987232	0.000110072686824522
Os04g0164900_None	-1.59698443741787	0.00011033655581291
Os01g0286200_None	-2.04820790093382	0.000110520388387715
Os09g0488000_LOC_Os09g31310	-1.2188789105055	0.000111407137432608
Os09g0549300_LOC_Os09g37690	-2.25747283598084	0.000112374419497011
Os05g0529600_LOC_Os05g45340	-7.38407888970487	0.000113689353189069
Os07g0569600_LOC_Os07g38230	-1.22157364352942	0.000113952229737609
Os02g0197700_LOC_Os02g10400	-1.59159566582014	0.000114653257976278
Os03g0833800_LOC_Os03g61800	-1.49854897100868	0.000116577483314708
Os03g0754200_LOC_Os03g54240	-1.26138869119017	0.000120120495167778
Os05g0108000_LOC_Os05g01750	-1.1816935001498	0.000121229115663549
Os02g0762100_LOC_Os02g52450	-1.22077564394286	0.000121403972085302
Os09g0528700_LOC_Os09g35940	-2.84294462600525	0.000123339003532467
Os05g0393700_LOC_Os05g32710	-1.32523197967284	0.000123339003532467
Os07g0689600_LOC_Os07g48980	-1.65598683149921	0.000124135871268803
Os05g0500400_LOC_Os05g42100	-2.21799100496293	0.000124864028219576
Os04g0115500_LOC_Os04g02510	-1.81952694213996	0.000126128838482116
Os01g0970600_LOC_Os01g73900	-1.06700785859515	0.000126481015636349
Os12g0105300_LOC_Os12g01449	-1.28029193037022	0.000126521390975497
Os05g0304600_LOC_Os05g23880	-1.2011942077935	0.000126959989496722
Os06g0484600_LOC_Os06g28970	-1.07415968541486	0.000127466586329898
Os03g0294800_LOC_Os03g18370	-1.72087659955682	0.000127824543574969
Os05g0594200_LOC_Os05g51610	-1.24089892523184	0.000127884650496245
Os06g0705600_LOC_Os06g49210	-1.75637461756827	0.000128501793282839
Os07g0133700_LOC_Os07g04160	-1.12065582345058	0.00013018908774947
Os02g0221900_LOC_Os02g12890	-1.04607381866726	0.000131500991244248
Os06g0167200_LOC_Os06g07100	-1.10951047190361	0.000131615394625088
Os08g0203800_LOC_Os08g10340	-1.05667725814144	0.000134145541221772
Os04g0360500_LOC_Os04g29090	-1.14111477176006	0.000135896853792105
Os04g0520000_LOC_Os04g43922	-1.02789060840338	0.000135995875016904
Os04g0472300_LOC_Os04g39610	-1.60467243233074	0.000136052087268156
Os02g0589400_LOC_Os02g37690	-1.21829741525473	0.000137335142614224
Os09g0279500_LOC_Os09g10760	-1.28661390142344	0.000137832783834898
Os04g0638300_LOC_Os04g54564	-1.00258228266937	0.000138169672458391
Os02g0216400_None	-2.38896774032634	0.000138826429399247
Os09g0573000_LOC_Os09g39970	-1.08611525166047	0.000140637213873778
Os03g0686500_LOC_Os03g48150	-1.16067348348816	0.000141592081449883
Os02g0826100_LOC_Os02g57980	-1.10440153385131	0.000142376080854828
Os08g0117100_LOC_Os08g02390	-1.85961843174198	0.000143050648928292
Os01g0732801_None	-1.68639859150802	0.000146493300942647
Os05g0509300_LOC_Os05g43374	-1.03071820169872	0.000147506153360634
Os01g0652100_LOC_Os01g46350	-2.00193883629507	0.000147539173655953
Os05g0111200_LOC_Os05g02060	-1.62135643924626	0.000149355129059725
Os12g0242800_LOC_Os12g13940	-1.25220744040684	0.000150674801883824
Os04g0555300_LOC_Os04g46880	-1.20284962667964	0.00015109196890527
Os06g0656000_LOC_Os06g44540	-2.00824702883969	0.000151208140920101
Os07g0175300_LOC_Os07g07900	-1.29632463862971	0.000151494032544676
Os10g0493900_LOC_Os10g35140	-1.16536970212518	0.000151518083688228
Os04g0118700_LOC_Os04g02850	-2.2162341118375	0.000152669701807906
Os08g0224500_LOC_Os08g12800	-1.25312347866641	0.00015297994027603
Os02g0617600_LOC_Os02g40454	-1.06066703461027	0.000154064365390164
Os04g0506000_LOC_Os04g42690	-1.60991046781019	0.000154675383205637
Os03g0239700_LOC_Os03g13640	-1.82779361686523	0.000154949424091002
Os03g0654800_LOC_Os03g45220	-3.88261327978064	0.00015650378117489
Os11g0655900_LOC_Os11g43520	-1.27955719623962	0.000156592149979569
Os12g0190200_LOC_Os12g08830	-1.20725162939254	0.000158001986054966
Os11g0237700_LOC_Os11g13420	-2.02187395131165	0.000160518728377972
Os10g0198333_LOC_Os10g12300	-1.20134982217056	0.000162956680028222
Os07g0532500_LOC_Os07g34830	-2.73861752268331	0.000163055417051314
Os04g0544400_LOC_Os04g46010	-1.77349621986923	0.000163274487424718
Os01g0738900_None	-1.9091399969446	0.000163312821054442
Os05g0321600_LOC_Os05g25680	-1.64019085114287	0.000163981293051385
Os05g0302600_LOC_Os05g23700	-1.05096145905928	0.000163981293051385
Os10g0533500_LOC_Os10g38940	-2.19199782953478	0.000164810449880423
Os06g0351500_LOC_Os06g24404	-2.55501887170415	0.000164873751736967
Os06g0233000_LOC_Os06g12660	-2.08422520287318	0.000165460155606654
Os01g0524400_LOC_Os01g34050	-8.16292751984052	0.000166350325849074
Os02g0226400_LOC_Os02g13304	-1.51733219302881	0.000167525410022972
Os02g0670500_LOC_Os02g44940	-1.45593115888277	0.000169068842694346
Os05g0512400_LOC_Os05g43670	-1.55513988440976	0.000171411861638498
Os05g0442400_LOC_Os05g37060	-2.37773629677988	0.00017153423690104
Os09g0441400_LOC_Os09g26960	-1.03250749619152	0.000172021297690964
Os03g0139400_LOC_Os03g04610	-1.01363878496338	0.000173280148531757
Os03g0117800_LOC_Os03g02640	-1.03048892759657	0.000174507885395622
Os07g0616750_None	-2.49766045529336	0.00017539684885576
Os05g0267100_LOC_Os05g18294	-2.01568705033674	0.000175810761209442
Os07g0112100_LOC_Os07g02140	-2.05652438607695	0.000175849842775024
Os10g0419600_LOC_Os10g28370	-1.101973842707	0.000177395251461702
Os10g0475000_LOC_Os10g33540	-2.59846776347537	0.000178476755822937
Os05g0200340_None	-1.02111364579952	0.000183198303273749
Os11g0204800_LOC_Os11g09864	-1.20857254614188	0.000186000897701828
Os04g0513000_LOC_Os04g43350	-1.05235357402963	0.000186009980731969
Os01g0594800_LOC_Os01g41160	-1.98557841301732	0.000186273584146206
Os06g0614400_LOC_Os06g41120	-1.30789520199844	0.000187529961062473
Os03g0603200_None	-6.48565092429334	0.000187868471781676
Os08g0463100_LOC_Os08g36060	-2.70612981508283	0.000189826451429861
Os09g0413200_LOC_Os09g24670	-1.03414608619852	0.000190287627458936
Os01g0666600_LOC_Os01g47630	-1.15509480347091	0.000191989965380741
Os08g0520700_LOC_Os08g40919	-1.04953981901534	0.000193938258934905
Os02g0663100_LOC_Os02g44370	-1.03522900321624	0.000194291871753013
Os02g0257300_LOC_Os02g15750	-1.41399927176312	0.000197248223404386
Os02g0323600_LOC_Os02g21810	-2.19319710104501	0.000198981116904568
Os10g0189100_LOC_Os10g11140	-1.10585081123911	0.000199899593465864
Os10g0376200_LOC_Os10g22980	-1.03251739512251	0.00020102094910504
Os03g0850200_LOC_Os03g63310	-1.14239510680538	0.000201568751649916
Os09g0444700_LOC_Os09g27240	-1.30519818621251	0.000202762868143831
Os04g0317300_LOC_Os04g25140	-1.29360148071466	0.000203187031823829
Os08g0484800_LOC_Os08g37820	-1.1502526222486	0.000204451236159175
Os03g0774400_LOC_Os03g56320	-1.01436887394784	0.00020446534815413
Os05g0189900_LOC_Os05g09724	-6.81425965003897	0.000206515465063182
Os12g0630200_LOC_Os12g43450	-1.37957101138833	0.000207646078462864
Os03g0787600_LOC_Os03g57349	-1.02156885647101	0.00020875400812602
Os11g0707600_LOC_Os11g48020	-1.25555261474336	0.000209261716636946
Os01g0933500_LOC_Os01g70730	-1.37582721293839	0.000209507500416112
Os03g0803066_LOC_Os03g58850	-1.31630076816037	0.000211669045760804
Os12g0410200_LOC_Os12g22145	-1.46462213707636	0.000212272000425972
Os03g0176900_LOC_Os03g07980	-1.51262092396173	0.000212362896879706
Os07g0133500_LOC_Os07g04150	-1.57425862097111	0.000212816463142568
Os06g0182100_LOC_Os06g08360	-1.6523518475421	0.000212816463142568
Os02g0773500_LOC_Os02g53350	-3.96466695307305	0.000213698795404587
Os06g0145800_LOC_Os06g05350	-1.31234220261801	0.000213746203458612
Os04g0628900_LOC_Os04g53680	-1.49445918342177	0.000214343114451514
Os03g0767600_LOC_Os03g55830	-1.49142695936923	0.00021577907094038
Os04g0330200_LOC_Os04g26320	-1.23483563723851	0.000220786914934545
Os02g0282100_LOC_Os02g18090	-1.02543362293172	0.000222277556707045
Os06g0672400_LOC_Os06g46030	-1.1794537786898	0.000222890022911735
Os03g0276700_LOC_Os03g16874	-1.00330231250725	0.000225891628562215
Os01g0615000_None	-1.10809457426124	0.000227884730204601
Os02g0184200_LOC_Os02g09150	-1.14171158797032	0.000228385651195086
Os10g0503200_LOC_Os10g35940	-1.02637354260018	0.000233959206858786
Os05g0164100_LOC_Os05g07130	-1.00305741062329	0.000234438061845599
Os11g0485500_LOC_Os11g29500	-1.62160604235737	0.000234916130708458
Os09g0541000_LOC_Os09g36930	-2.90334025219498	0.000235415441985321
Os02g0814400_LOC_Os02g56940	-1.16980943134069	0.000236214521043102
Os05g0517800_LOC_Os05g44160	-1.05165459209422	0.000236822095618327
Os01g0210500_LOC_Os01g11230	-1.00002550705506	0.000237110186687939
Os05g0188700_LOC_Os05g09640	-3.96658928605961	0.000241011101634722
Os07g0154800_LOC_Os07g06060	-1.42069772657483	0.000242971091795572
Os01g0532300_LOC_Os01g34790	-1.05907516529233	0.000243074758871701
Os04g0387600_LOC_Os04g31820	-2.47139302199015	0.000247902712468734
Os06g0197550_LOC_Os06g09688	-13.9978288061583	0.000248314429281111
Os06g0274500_LOC_Os06g16330	-1.35529101247607	0.000248483808758756
Os05g0192700_LOC_Os05g10414	-1.93534323370328	0.000248772811413461
Os01g0378100_LOC_Os01g28030	-1.49062008819988	0.000250665843401874
Os01g0730800_LOC_Os01g53060	-1.13203484324005	0.000255364240866283
Os01g0247600_LOC_Os01g14514	-1.14316943475959	0.000255364240866283
Os06g0686700_LOC_Os06g47230	-1.80523698532346	0.000257405173671816
Os04g0442200_LOC_Os04g36062	-1.04670084160058	0.000259363875350932
Os02g0255200_LOC_Os02g15610	-1.11610745381969	0.000259429412566417
Os11g0606400_LOC_Os11g39310	-1.27353014761568	0.000260229320566011
Os03g0126600_LOC_Os03g03490	-1.18406281292141	0.000260423527087139
Os07g0668700_LOC_Os07g47250	-1.05159236831358	0.000260458738750618
Os01g0197350_LOC_Os01g10070	-1.47773337810099	0.000260458738750618
Os01g0727820_None	-1.86651033205994	0.000261844499320756
Os08g0187900_LOC_Os08g08850	-1.63214330041885	0.000262500168777721
Os03g0140700_LOC_Os03g04710	-1.46914754028461	0.000268706338035212
Os04g0460600_LOC_Os04g38720	-1.5748569723524	0.000269290171704678
Os03g0254000_LOC_Os03g14900	-1.11222908780971	0.000271062749072717
Os01g0927900_LOC_Os01g70300	-1.05109618251915	0.000271733117108654
Os04g0119000_LOC_Os04g02880	-2.09676112504502	0.000272217493451816
Os01g0823100_LOC_Os01g60770	-1.31165563492913	0.000272217493451816
Os05g0406550_LOC_Os05g33670	-2.15873728445384	0.000273941459830471
Os01g0310600_LOC_Os01g20894	-1.16515303424817	0.000274231975147675
Os05g0346400_LOC_Os05g27950	-1.1496490741172	0.000275311572248728
Os02g0110600_LOC_Os02g02040	-1.88771360180109	0.000276904271685102
Os02g0149050_LOC_Os02g05530	-1.31621478406622	0.000276904271685102
Os04g0657300_LOC_Os04g56230	-1.39506100937911	0.000278932739211084
Os09g0560450_LOC_Os09g38755	-1.10093579284913	0.000279163123069849
Os09g0517900_LOC_Os09g34214	-1.09491661122256	0.000280519721637323
Os01g0933075_None	-1.5750539723954	0.000283448327408903
Os05g0401300_LOC_Os05g33300	-1.2631250265816	0.000284680892727312
Os12g0503000_LOC_Os12g31860	-1.25957354938461	0.000289662453296385
Os05g0344200_LOC_Os05g27780	-1.06621585322834	0.000291381102829577
Os03g0690500_LOC_Os03g48430	-1.39601636159346	0.000292659693408479
Os02g0199600_None	-1.7400130225918	0.000293626202831677
Os12g0188566_None	-1.82662126281398	0.000293965778339972
Os04g0408600_LOC_Os04g33450	-8.5101925946163	0.000296755065421704
Os02g0129300_LOC_Os02g03670	-1.46862552867033	0.000297827079611697
Os05g0105800_LOC_Os05g01530	-1.07928628633956	0.000303024967915678
Os01g0277500_LOC_Os01g17000	-1.43678881306736	0.000310245107693092
Os11g0592700_LOC_Os11g38020	-1.04293609440768	0.000311329867212781
Os04g0541100_LOC_Os04g45750	-1.20092594901371	0.000311548414812663
Os07g0277200_LOC_Os07g17560	-1.05430403212236	0.00031281012500637
Os05g0513100_LOC_Os05g43760	-1.49976692402218	0.000315314098600192
Os01g0110200_LOC_Os01g02010	-3.38737925091073	0.000316256054550968
Os07g0208600_LOC_Os07g10780	-1.27691342736513	0.000316883047944384
Os08g0235550_LOC_Os08g13795	-1.84622837637201	0.000316927647312668
Os04g0561000_LOC_Os04g47320	-1.43487098957156	0.000317132234409322
Os04g0607500_LOC_Os04g51820	-1.11831273327042	0.000323950277196632
Os10g0370700_LOC_Os10g22560	-1.57205036884558	0.000324635290854879
Os12g0609600_LOC_Os12g41600	-1.11402727132076	0.000325085201785201
Os05g0207400_LOC_Os05g11720	-1.56031846635896	0.000326055130621958
Os07g0165100_LOC_Os07g07070	-1.38245162685571	0.000336558122432133
Os09g0428266_None	-1.60748870437681	0.000343363730892302
Os06g0651200_LOC_Os06g44190	-2.65376377435254	0.000343554140203346
Os02g0697600_LOC_Os02g46990	-1.10094679206629	0.000343554140203346
Os08g0231100_LOC_Os08g13430	-1.50842914434871	0.000346785246940537
Os03g0810100_LOC_Os03g59570	-3.19921774395795	0.000348518635237628
Os02g0667100_LOC_Os02g44710	-1.80951183237513	0.00035073591285181
Os03g0425000_LOC_Os03g31150	-1.55939884318029	0.000354970457391926
Os03g0747100_LOC_Os03g53580	-2.0165460978318	0.000357410144192542
Os07g0297200_LOC_Os07g20135	-2.72829998646438	0.000359546693468582
Os01g0225600_LOC_Os01g12580	-1.60982055898979	0.000360746420551519
Os01g0800500_LOC_Os01g58640	-1.37145794637599	0.000361710893789474
Os02g0653000_None	-2.46075883493641	0.000361942638198508
Os06g0235200_LOC_Os06g12870	-1.27949626533361	0.000365203409467341
Os06g0114300_LOC_Os06g02400	-1.9459174751969	0.000368781383991931
Os07g0582800_None	-1.09543331519098	0.000369935449630251
Os03g0279950_LOC_Os03g17174	-1.13076951795927	0.000371365655672297
Os12g0222650_LOC_Os12g12115	-1.05115448442888	0.000373378695175222
Os02g0168900_LOC_Os02g07240	-1.24894852460822	0.000377876855812657
Os04g0621500_LOC_Os04g53030	-1.57164113628148	0.000381692951328041
Os07g0617100_LOC_Os07g42520	-1.23317197320408	0.000394414862373418
Os03g0232800_LOC_Os03g13030	-1.57919278727555	0.000397677086445353
Os05g0142100_LOC_Os05g05030	-2.32080952066434	0.000401421473833286
Os05g0355200_LOC_Os05g28720	-1.06026976864854	0.000405959411424098
Os03g0292700_LOC_Os03g18170	-1.7818967912951	0.000405959411424098
Os02g0199500_LOC_Os02g10600	-1.20617844155979	0.000410801184452706
Os06g0648500_LOC_Os06g43990	-1.13392817249127	0.000416576346380392
Os01g0722300_LOC_Os01g52410	-6.29445003119997	0.000417890435276933
Os09g0482860_LOC_Os09g30510	-1.59538072499494	0.000418735981766962
Os02g0542400_LOC_Os02g33770	-1.12823201212823	0.000421955007522717
Os01g0511600_LOC_Os01g32830	-1.03204730511295	0.000428310016271663
Os01g0111900_LOC_Os01g02150	-1.26357793261685	0.00043070112204401
Os09g0567800_LOC_Os09g39430	-1.41006089231956	0.000441514488357952
Os07g0626700_None	-1.80456939020823	0.000445358303375329
Os02g0198000_LOC_Os02g10450	-1.64388785414596	0.000453632386112838
Os02g0778700_LOC_Os02g53830	-1.77781124400498	0.000453636512712483
Os02g0581900_LOC_Os02g37109	-1.70099199651038	0.000454145110276641
Os03g0360300_LOC_Os03g24560	-3.10254352999241	0.000455912465064033
Os01g0167750_LOC_Os01g07340	-2.20552440439491	0.00046199436074789
Os04g0444800_LOC_Os04g36720	-1.12551041565288	0.000463740246427352
Os03g0821950_None	-7.72019605841113	0.000463921182093447
Os05g0181300_LOC_Os05g08860	-2.49195153407359	0.000464927121083589
Os07g0489200_LOC_Os07g30610	-1.90767082262731	0.000471285558750783
Os01g0227700_LOC_Os01g12760	-1.44121265676128	0.000471431188732402
Os09g0445500_LOC_Os09g27320	-1.94794435989864	0.000472540370523124
Os10g0326400_LOC_Os10g17930	-3.60703087729577	0.000476460198592014
Os12g0409000_LOC_Os12g22030	-1.16454084742683	0.000476738708632653
Os01g0342500_LOC_Os01g23990	-1.62139776946299	0.000480238395049598
Os11g0282900_None	-7.2358050143969	0.000480512811865134
Os11g0466966_LOC_Os11g27799	-1.34735460547126	0.000483899473036626
Os09g0555600_LOC_Os09g38330	-1.12666473607905	0.000487009851701092
Os03g0206400_LOC_Os03g10860	-1.65487185201962	0.000491164625745332
Os06g0552500_LOC_Os06g35920	-3.38018322854909	0.000491185786541284
Os09g0281300_LOC_Os09g10910	-1.48258633001173	0.000497203022358969
Os01g0343500_LOC_Os01g24090	-1.25754820784933	0.000500987617860879
Os11g0432800_LOC_Os11g24500	-1.18782651469784	0.000503661255383945
Os05g0556400_LOC_Os05g48270	-2.00301144030791	0.000505960754872256
Os08g0468700_LOC_Os08g36500	-1.23411489103982	0.000506510775589321
Os01g0871600_LOC_Os01g65110	-8.16301479735323	0.000507968250138144
Os04g0661200_LOC_Os04g56580	-1.15953399867221	0.000510682390540054
Os01g0978400_LOC_Os01g74660	-1.52271952517007	0.000511707492182296
Os01g0889800_LOC_Os01g66600	-1.04857609645474	0.000517155076509779
Os05g0337400_LOC_Os05g27100	-1.18738415012507	0.000517733447206457
Os03g0606100_LOC_Os03g40930	-1.04168010599892	0.000521918947132262
Os10g0562500_LOC_Os10g41290	-1.12499180566555	0.000522346675600493
Os02g0448400_LOC_Os02g25060	-1.16107522723188	0.000526321300225798
Os08g0499300_LOC_Os08g38990	-1.19265220000335	0.000529669166446462
Os06g0710900_LOC_Os06g49680	-1.38958748279985	0.000530612958631297
Os07g0543700_None	-1.35757088771519	0.000530782166894518
Os08g0190300_LOC_Os08g09110	-1.25674513835819	0.000531159634651171
Os01g0612700_LOC_Os01g42710	-1.08220846512892	0.000531159634651171
Os07g0118300_LOC_Os07g02710	-1.05512584357583	0.000533748640081181
Os05g0480600_LOC_Os05g40220	-1.23089077525632	0.000536215146090902
Os10g0164001_None	-3.79366174028957	0.000542295883998175
Os07g0669200_LOC_Os07g47300	-1.27784480425938	0.000544953403251845
Os09g0306650_LOC_Os09g13600	-1.52845622986581	0.000551240045267105
Os11g0145400_LOC_Os11g04880	-1.09745428868605	0.000551889632070322
Os02g0727700_LOC_Os02g49550	-1.05319924994583	0.000562731775395303
Os07g0568700_LOC_Os07g38130	-1.85759472170998	0.000565251261956866
Os10g0573700_LOC_Os10g42299	-1.01734165513237	0.000565349454561517
Os10g0394700_None	-1.02077157239814	0.000569034638283974
Os04g0450701_LOC_Os04g37770	-1.52511499169934	0.000570075443036878
Os01g0904300_LOC_Os01g67730	-1.10518776655054	0.000573666496384704
Os07g0503900_LOC_Os07g32060	-1.31090630341077	0.000576003994454917
Os10g0209566_None	-4.59097071266807	0.00058007674232725
Os03g0694800_LOC_Os03g48840	-1.16940671045393	0.000584206409245541
Os11g0521000_LOC_Os11g31940	-6.85817462593055	0.000587306322039327
Os07g0139600_None	-1.00208628086496	0.000587534093235442
Os04g0126500_None	-1.86719496380055	0.000588466750457934
Os08g0492000_LOC_Os08g38400	-1.05975530828884	0.000594122508721882
Os12g0611300_LOC_Os12g41720	-1.61179316806317	0.000603131309496688
Os01g0570601_LOC_Os01g38960	-2.33598316785037	0.000614175165402687
Os02g0139400_LOC_Os02g04680	-1.16935287648112	0.000619426314104463
Os10g0534900_LOC_Os10g39030	-1.39716644969239	0.00062160908624673
Os01g0174100_LOC_Os01g07890	-1.0637374965546	0.000623236358701628
Os08g0300366_LOC_Os08g20580	-3.4519115910575	0.000623687425582198
Os02g0771500_LOC_Os02g53169	-1.30105623395965	0.000624013070144957
Os03g0113500_LOC_Os03g02240	-1.97911076747384	0.00062506365078439
Os03g0732100_LOC_Os03g52239	-1.62161652812837	0.000626408402035599
Os02g0223300_LOC_Os02g13020	-1.94419745340412	0.000626408402035599
Os07g0520600_LOC_Os07g33650	-1.38094361134732	0.000631703152752237
Os02g0729500_LOC_Os02g49690	-1.08946477529382	0.000632713532786726
Os11g0670900_LOC_Os11g44800	-1.1409711637347	0.000642684282329765
Os12g0458900_LOC_Os12g27335	-1.64976096980386	0.000647200367439446
Os01g0166800_LOC_Os01g07260	-1.8133423698941	0.000656083949172997
Os01g0249200_LOC_Os01g14670	-1.03873652960877	0.000656092476828792
Os05g0585400_LOC_Os05g50800	-1.24158767730379	0.000656484352161667
Os02g0498600_None	-2.14040865432899	0.000658291817421709
Os01g0783800_LOC_Os01g57480	-1.12648773583102	0.000658658984308832
Os10g0130500_LOC_Os10g04050	-1.16151067207026	0.00066432188767345
Os04g0638100_LOC_Os04g54560	-1.7825474190889	0.000664851569193152
Os01g0618900_LOC_Os01g43160	-1.53199803059111	0.000667545824291526
Os06g0709000_LOC_Os06g49520	-1.31134520603211	0.000668430333470523
Os03g0788200_LOC_Os03g57420	-1.08531307429496	0.000669751565176337
Os06g0233101_None	-2.04974006365637	0.000671219340888899
Os12g0484700_LOC_Os12g29960	-1.08598429868515	0.000672246089243119
Os10g0489800_LOC_Os10g34810	-1.33982502090761	0.000672246089243119
Os05g0516100_None	-1.91936507098869	0.000673308919916371
Os03g0773700_LOC_Os03g56270	-1.27001077567884	0.000675065578617987
Os09g0497700_LOC_Os09g32250	-1.30289848882738	0.000679893034541445
Os12g0637200_LOC_Os12g44030	-1.51999821410863	0.000686097252229495
Os11g0610600_LOC_Os11g39640	-1.01511710710276	0.000698942635831611
Os11g0444400_None	-1.67980968635066	0.000699905052171605
Os02g0686300_LOC_Os02g46120	-1.49630161540293	0.000703507023878641
Os06g0729000_LOC_Os06g51290	-1.11646453251497	0.000715182300904569
Os09g0528000_LOC_Os09g35890	-1.28648569051423	0.000716552771969893
Os08g0365900_LOC_Os08g27824	-1.01043526577868	0.000721023994404692
Os04g0194466_LOC_Os04g11810	-7.31133105817795	0.000725626338822774
Os06g0701700_LOC_Os06g48810	-2.35454699627822	0.000735563784257093
Os04g0687800_LOC_Os04g59120	-1.38610629470923	0.000735899870638696
Os02g0169000_LOC_Os02g07250	-1.13864061496616	0.00074530868260799
Os09g0481400_LOC_Os09g30360	-1.49164907725577	0.000751240582740549
Os03g0595200_LOC_Os03g39820	-1.08257885145333	0.000751240582740549
Os06g0132300_LOC_Os06g04140	-1.46382244972523	0.000751522193378989
Os11g0215100_LOC_Os11g10870	-1.13550956729308	0.000755045219522456
Os01g0556700_LOC_Os01g37590	-1.84527541841268	0.000755752733350711
Os03g0793100_LOC_Os03g57910	-1.4333599586871	0.000756428364643368
Os04g0412200_LOC_Os04g33630	-1.50191135163204	0.000758421296516819
Os01g0611000_LOC_Os01g42520	-1.15432227994004	0.000761647827861545
Os07g0176400_None	-1.44420270647407	0.000761747957693165
Os10g0163310_LOC_Os10g08018	-1.00689500259829	0.000763827682525372
Os06g0319800_LOC_Os06g21530	-1.99930559511828	0.000767191659548012
Os02g0325600_LOC_Os02g22020	-1.27852187390771	0.000769983842726154
Os04g0604250_LOC_Os04g51454	-1.5496241774073	0.000770376624330673
Os11g0700500_LOC_Os11g47460	-1.35035911386233	0.000770376624330673
Os04g0537800_LOC_Os04g45460	-1.34279652746483	0.000773625508564219
Os06g0696600_LOC_Os06g48180	-1.42651213971566	0.000776836995864568
Os07g0618000_LOC_Os07g42610	-1.74569778979163	0.000779961178463703
Os07g0131200_LOC_Os07g03910	-1.31423634355363	0.000787179597478971
Os03g0176700_LOC_Os03g07960	-1.04911871430226	0.000788165152238349
Os02g0148700_None	-1.40282687850085	0.000788687932797412
Os05g0141400_LOC_Os05g04940	-1.11907145576411	0.000790234337036305
Os06g0304600_LOC_Os06g20040	-1.4305663279044	0.00080291962035895
Os09g0544800_LOC_Os09g37270	-1.45734316561522	0.000808516281098547
Os04g0423400_LOC_Os04g34600	-2.64535583572713	0.000813723411517502
Os01g0618100_LOC_Os01g43090	-1.76305170314957	0.000815442401837174
Os01g0144100_LOC_Os01g05080	-1.67185856354309	0.000819599078364034
Os05g0567300_LOC_Os05g49220	-1.75988009575087	0.000831699292904698
Os12g0194900_LOC_Os12g09300	-1.08346624596283	0.000842832462390777
Os04g0583500_LOC_Os04g49410	-1.30546583299788	0.000848926888622965
Os07g0175200_LOC_Os07g07890	-1.42852734578462	0.000856090454866141
Os03g0639300_LOC_Os03g43810	-1.49616326994094	0.00085701170009349
Os09g0461700_LOC_Os09g28720	-1.52465612149146	0.000864608858562955
Os10g0567400_LOC_Os10g41780	-1.11056755929547	0.000869592103905646
Os05g0382600_LOC_Os05g31750	-1.21223928793274	0.000874118100932711
Os01g0913100_LOC_Os01g68500	-1.43341892631645	0.000879381907089384
Os09g0415400_None	-1.07943376206174	0.000879656395375565
Os07g0674150_None	-1.4225568951029	0.000880095143368552
Os01g0225550_None	-1.55165995568947	0.000883870808186462
Os02g0727300_LOC_Os02g49520	-1.06186083530147	0.000887570773083072
Os02g0135900_LOC_Os02g04330	-1.06474278357334	0.000898392038098228
Os06g0591200_LOC_Os06g39110	-1.38318383117243	0.000901666892710394
Os01g0733001_LOC_Os01g53210	-1.75364742548391	0.000907899217308441
Os07g0614850_LOC_Os07g42324	-2.18905436317703	0.000936451976098391
Os07g0660100_None	-2.13160316229671	0.000936451976098391
Os09g0531900_LOC_Os09g36190	-1.00112760499168	0.000946085683124903
Os08g0183900_LOC_Os08g08500	-1.15457915608433	0.000956788069145333
Os03g0287100_LOC_Os03g17800	-1.2136226656167	0.00095716445166491
Os08g0420700_LOC_Os08g32520	-1.44967757608045	0.000961480577681499
Os09g0460100_LOC_Os09g28600	-1.58731238355072	0.000985189982341238
Os03g0128000_LOC_Os03g03600	-1.40272502550011	0.000987282341242931
Os03g0308100_LOC_Os03g19510	-1.00529920791179	0.000988818825593531
Os03g0857500_LOC_Os03g64030	-1.05930093812646	0.00100975303648279
Os02g0326700_LOC_Os02g22100	-1.18158069562155	0.00101154595244374
Os02g0693000_LOC_Os02g46620	-1.37511202369606	0.00102265495959079
Os01g0220400_LOC_Os01g12100	-1.11302351051266	0.00103078865034408
Os05g0244600_LOC_Os05g15520	-1.20495121911443	0.00103595009041402
Os11g0481500_LOC_Os11g29140	-1.44891129804394	0.00104169267731606
Os07g0614700_None	-2.2019917202976	0.00104263225950156
Os10g0498200_LOC_Os10g35520	-1.36538174838817	0.00104483354252392
Os09g0538000_LOC_Os09g36700	-2.5790446433556	0.00104668451026352
Os02g0559500_LOC_Os02g35320	-1.16423720056157	0.00105687761287497
Os06g0149133_None	-2.22118586330935	0.00106034407971163
Os03g0719000_LOC_Os03g50970	-1.86506454074419	0.00106973297667473
Os02g0141000_LOC_Os02g04800	-1.2571107010265	0.00107097885159708
Os07g0176500_LOC_Os07g07990	-1.16540900567822	0.00110088802518254
Os02g0668500_LOC_Os02g44820	-1.48038891518958	0.00110948124022796
Os09g0126600_LOC_Os09g03990	-2.01718433108223	0.00111020074074085
Os03g0226700_LOC_Os03g12560	-1.24919201895778	0.00111270631181659
Os01g0725000_LOC_Os01g52594	-1.14285667619867	0.00112639454252768
Os01g0295900_LOC_Os01g19140	-1.34206995155079	0.00112649564550082
Os02g0686100_LOC_Os02g46100	-2.70763762682407	0.00113456498758539
Os12g0173300_LOC_Os12g07480	-1.52162290122326	0.00113784421498372
Os12g0563000_LOC_Os12g37600	-1.48770656389587	0.00114219659342679
Os05g0551350_LOC_Os05g47810	-1.68635308980281	0.00114326349644608
Os07g0588900_LOC_Os07g39990	-1.82960653917861	0.0011433739589233
Os09g0482900_LOC_Os09g30980	-1.87759377582504	0.00115287966554585
Os01g0337700_LOC_Os01g23600	-1.5294850177874	0.00115975898034338
Os02g0767050_None	-3.67088538988607	0.00116093891453921
Os02g0620200_LOC_Os02g40690	-1.16134249786007	0.00116725291310128
Os09g0248100_LOC_Os09g07350	-1.36318353218826	0.00117021151689221
Os10g0414500_LOC_Os10g27450	-1.26851713247871	0.00117211926509325
Os05g0480500_None	-2.44718012273022	0.00117955280564007
Os09g0537700_LOC_Os09g36680	-6.66743121415825	0.00118580030324343
Os01g0173000_LOC_Os01g07800	-1.12545127223018	0.00118989998369388
Os07g0226200_LOC_Os07g12390	-1.66153852015018	0.00120310696521483
Os02g0300700_LOC_Os02g19770	-1.07868458686201	0.00120315013313487
Os03g0222700_LOC_Os03g12236	-1.14403716600187	0.00120723729633509
Os09g0423500_LOC_Os09g25570	-1.6399325124669	0.0012090293557931
Os04g0565400_LOC_Os04g47770	-1.1155118205004	0.00120932636879363
Os01g0214600_LOC_Os01g11620	-1.83899960612986	0.00121706016051784
Os11g0181400_LOC_Os11g07912	-6.77454395088442	0.00121777341023855
Os12g0115900_LOC_Os12g02380	-1.21015371966234	0.00122182493623019
Os06g0284500_LOC_Os06g17410	-1.92763824622151	0.00122341818786197
Os03g0410700_LOC_Os03g29730	-1.00814176227984	0.00124691079409247
Os05g0375600_LOC_Os05g31160	-1.45392264445824	0.00127543501930808
Os10g0462200_LOC_Os10g32444	-1.48079927683284	0.00128982196297661
Os09g0483600_LOC_Os09g31050	-1.06727435935422	0.00129305619412306
Os11g0150200_LOC_Os11g05280	-1.31127330450038	0.00131100274606286
Os06g0339500_LOC_Os06g23190	-1.13465682263966	0.00132626174769192
Os01g0158100_None	-1.4377752632913	0.00133631873283401
Os08g0468100_LOC_Os08g36480	-1.22775020010126	0.00134024511355085
Os12g0225200_LOC_Os12g12370	-1.05156349723165	0.00134024511355085
Os02g0271000_LOC_Os02g17090	-5.96466170047423	0.00134042790525494
Os04g0477025_None	-1.15979453405235	0.00135053617001722
Os09g0491100_LOC_Os09g31430	-2.09215146671048	0.0013506987870456
Os01g0915000_LOC_Os01g68650	-1.2462273210235	0.00135861659162907
Os05g0540200_LOC_Os05g46280	-1.73588009020303	0.00136082807934003
Os03g0135700_LOC_Os03g04310	-6.28008045101719	0.00137069152273095
Os08g0459300_LOC_Os08g35710	-2.08070232872499	0.00137738350982218
Os04g0455700_LOC_Os04g38320	-1.7569018706583	0.00138402926842098
Os12g0158700_LOC_Os12g06190	-2.00476408556752	0.0013856675657626
Os05g0310600_LOC_Os05g24560	-2.30859571060809	0.00138760108644411
Os03g0290900_LOC_Os03g18110	-1.69926588314876	0.00139782696073781
Os06g0227250_LOC_Os06g12280	-1.66272390130633	0.00139782696073781
Os09g0273950_LOC_Os09g10201	-1.56841394004729	0.00140182744481252
Os05g0149950_LOC_Os05g05730	-1.25946226563412	0.00141632066183613
Os01g0279400_LOC_Os01g17214	-1.27128435684087	0.00142321014917098
Os01g0140100_LOC_Os01g04710	-1.25298367535257	0.00142989700272579
Os04g0667900_LOC_Os04g57230	-1.11030197992208	0.00143325395713033
Os07g0614000_LOC_Os07g42250	-1.24035915723176	0.00144929234983325
Os02g0617800_None	-1.41810135703609	0.00146599454517147
Os09g0482680_LOC_Os09g30466	-1.76430692530123	0.00147424703098318
Os10g0547200_LOC_Os10g39970	-4.1775718924232	0.00147566106146945
Os05g0579600_LOC_Os05g50340	-2.32143891222389	0.00147788211446277
Os09g0444200_LOC_Os09g27210	-1.00043762946951	0.00148906834715645
Os03g0759125_None	-9.52209101604836	0.00150467381499955
Os07g0511500_LOC_Os07g32730	-1.1029777042519	0.00152734534674148
Os04g0511200_LOC_Os04g43200	-1.15682776615942	0.00157150974250603
Os12g0171500_None	-2.29863131076296	0.00160265948171108
Os03g0211600_LOC_Os03g11310	-1.07818611902116	0.0016106848016285
Os05g0319900_LOC_Os05g25560	-7.68350847056955	0.00162514861331285
Os07g0500300_LOC_Os07g31720	-1.07819299203783	0.00162609935075922
Os05g0450600_LOC_Os05g37800	-7.64644047518954	0.00162963592460356
Os09g0337300_LOC_Os09g16760	-1.04807535723409	0.00163257576837869
Os02g0651200_LOC_Os02g43490	-6.1030355079176	0.00165213012796224
Os11g0103000_LOC_Os11g01210	-1.95746548538926	0.00165470905280612
Os10g0556200_LOC_Os10g40740	-1.12726701384134	0.0016572918828436
Os03g0852500_LOC_Os03g63550	-1.17062655691013	0.0016589146918679
Os07g0172600_LOC_Os07g07620	-1.4336686665364	0.00166645348487069
Os05g0410750_LOC_Os05g34010	-1.32509957416741	0.00167747419821647
Os01g0533500_LOC_Os01g34930	-1.1131867017961	0.00168067921914732
Os02g0552200_LOC_Os02g34710	-1.66963395719626	0.00168252674713783
Os05g0188100_LOC_Os05g09580	-1.22272373374353	0.0016852082299066
Os08g0300300_LOC_Os08g20570	-1.1299779070592	0.00169938845406138
Os01g0774500_LOC_Os01g56764	-1.47483209572314	0.00170211627987323
Os03g0338000_LOC_Os03g21960	-7.73535203147024	0.00171993157932679
Os03g0149400_LOC_Os03g05540	-1.30623867384506	0.00172551809726127
Os02g0254600_LOC_Os02g15540	-1.05532675004038	0.00172552626337314
Os03g0311600_LOC_Os03g19780	-2.35853007734306	0.00172988232342003
Os02g0782900_LOC_Os02g54180	-2.71882480346328	0.00174381520654353
Os06g0655500_LOC_Os06g44500	-1.06720638958964	0.00178210240436152
Os09g0368850_LOC_Os09g20330	-2.73438441389477	0.00178424751364841
Os07g0116600_LOC_Os07g02540	-1.15059807962594	0.00179543594067122
Os02g0554400_LOC_Os02g34900	-1.5593823091682	0.0018072194232201
Os07g0249900_LOC_Os07g14610	-1.18257547219533	0.00180927187748229
Os07g0143600_LOC_Os07g05040	-1.56564994431092	0.00181365029536073
Os02g0148000_LOC_Os02g05470	-3.4549774553394	0.00182073743555735
Os04g0310500_LOC_Os04g24520	-1.20068409411463	0.00185804561957349
Os03g0785800_LOC_Os03g57190	-2.7708456205618	0.00188025342524782
Os08g0438400_LOC_Os08g34010	-1.27380983060301	0.0018921662272843
Os04g0689500_LOC_Os04g59330	-1.0874313125818	0.00189386596162975
Os01g0888200_None	-4.15627342269891	0.0019162964468414
Os03g0388100_LOC_Os03g27040	-1.10270701508932	0.0019181063231932
Os03g0684300_LOC_Os03g47990	-1.85089397176169	0.00195227302748641
Os02g0665250_None	-1.29280090739393	0.00195243667623452
Os02g0219800_LOC_Os02g12750	-1.12418235567283	0.00195243667623452
Os10g0378100_LOC_Os10g23180	-1.00476355867571	0.00195372142617832
Os11g0635000_LOC_Os11g41670	-1.80743378098947	0.00196123174979775
Os04g0105300_LOC_Os04g01510	-1.17950001110039	0.00196854918509601
Os04g0487100_LOC_Os04g41020	-1.19301911139434	0.00197168437302369
Os02g0776900_LOC_Os02g53690	-2.40325818685881	0.00197592776510569
Os06g0725300_LOC_Os06g50960	-1.16493259443	0.0019773732905199
Os12g0632900_LOC_Os12g43660	-1.37154338454098	0.00198061378032351
Os06g0162600_LOC_Os06g06730	-1.05192211058752	0.00198922005732639
Os11g0105750_LOC_Os11g01439	-1.13261545109901	0.00199800678980958
Os03g0210883_None	-2.36063867039407	0.00199880184351547
Os03g0652000_LOC_Os03g44890	-6.3380248658585	0.00202331131154143
Os06g0558900_LOC_Os06g36380	-1.53584222491682	0.00202340575173661
Os05g0426066_None	-3.84028744418209	0.00202491043291443
Os06g0233800_LOC_Os06g12740	-1.06812088156387	0.00203691212271636
Os03g0578200_LOC_Os03g38120	-1.49755815222204	0.00204400590061593
Os10g0546900_LOC_Os10g39936	-1.10506511017552	0.00204619497298614
Os03g0858800_LOC_Os03g64150	-2.08566788253947	0.00207180614535337
Os01g0341200_LOC_Os01g23870	-1.23726629603681	0.00209308876851347
Os11g0442500_LOC_Os11g25560	-1.61266946918522	0.00210659369493572
Os09g0529900_LOC_Os09g36030	-1.44299879731703	0.00211092554681305
Os01g0188900_LOC_Os01g09370	-1.0209290807208	0.00216631857179493
Os09g0381300_LOC_Os09g21360	-1.47476553575357	0.00216726110028306
Os09g0344900_LOC_Os09g17610	-1.59236248799314	0.00217932756813714
Os07g0667300_LOC_Os07g47140	-1.87480542355588	0.00218589846530933
Os08g0485900_LOC_Os08g37940	-1.79818716476919	0.00220322259820914
Os06g0638700_LOC_Os06g43180	-1.50368933303061	0.00221643486543733
Os03g0782200_LOC_Os03g56930	-1.18844801920817	0.00222813468196229
Os06g0673300_LOC_Os06g46120	-1.05197718671619	0.00222878902683516
Os01g0197100_LOC_Os01g10040	-1.15878372334747	0.00223097137925985
Os09g0367900_LOC_Os09g20240	-1.29994385603376	0.00223347399203388
Os10g0546400_LOC_Os10g39920	-2.07377529151487	0.00224327097208219
Os01g0247700_LOC_Os01g14520	-1.3135412409263	0.00224345790098357
Os04g0535200_LOC_Os04g45270	-1.75095241427276	0.00229666230579741
Os01g0823600_LOC_Os01g60830	-1.05172154044033	0.00230609311244728
Os05g0449200_LOC_Os05g37660	-1.725590445241	0.00231514707665249
Os03g0355700_LOC_Os03g23960	-1.9498737480299	0.0023223923545905
Os06g0111300_LOC_Os06g02120	-1.27165579252496	0.00232570524898037
Os05g0339300_LOC_Os05g27350	-2.28251587999747	0.00233503659164361
Os03g0736200_LOC_Os03g52620	-1.02780569334082	0.0023467365891041
Os07g0621201_LOC_Os07g42885	-2.12828370850676	0.00235081855687284
Os05g0442700_LOC_Os05g37080	-1.45432144154928	0.00235081855687284
Os01g0262700_LOC_Os01g15790	-1.04980017095518	0.00237587811014497
Os11g0434800_None	-1.94029012915399	0.00238629240175085
Os07g0106900_LOC_Os07g01620	-1.68928100876978	0.00241047787423016
Os04g0674100_LOC_Os04g57780	-1.2621042764469	0.00243968288009643
Os08g0292400_None	-1.21865703928705	0.00244167749030166
Os08g0546700_LOC_Os08g43320	-1.28814087008079	0.00244717412881691
Os02g0642200_LOC_Os02g42880	-1.00022727975854	0.00248377064627312
Os01g0270300_LOC_Os01g16450	-1.53030971812606	0.00248404127518174
Os03g0848400_LOC_Os03g63110	-1.43802417499788	0.00248984385367385
Os03g0687900_LOC_Os03g48230	-3.43412233888823	0.00249413208459736
Os01g0109000_None	-1.20736832581812	0.00250016883446356
Os10g0436900_LOC_Os10g30070	-1.64577685705189	0.00250698424638445
Os02g0510100_LOC_Os02g30624	-1.20555630817315	0.00251479073983152
Os03g0762200_None	-1.58708588678478	0.00252378214563392
Os10g0449400_None	-2.08459269642908	0.00252693103804435
Os05g0396900_LOC_Os05g32960	-2.3739034107621	0.00252769156946443
Os01g0779100_LOC_Os01g57082	-1.03996930897379	0.00254627055803546
Os02g0508100_LOC_Os02g30470	-3.48113979010807	0.00254936113563252
Os09g0361700_LOC_Os09g19750	-1.07060814138838	0.00256456328340788
Os07g0440100_LOC_Os07g25810	-4.15725659401595	0.00257743564521959
Os09g0487700_LOC_Os09g31280	-1.24191290295101	0.00259267201904743
Os01g0829000_LOC_Os01g61320	-1.04076964306093	0.00263430205488325
Os01g0937200_LOC_Os01g71094	-1.07921212078121	0.00265256521602664
Os04g0571200_LOC_Os04g48260	-1.59943714690431	0.0026553549335881
Os01g0651350_None	-7.79287318279162	0.002685022489367
Os01g0137300_LOC_Os01g04500	-1.49002785350683	0.00268559574930182
Os08g0469750_None	-2.99457402640203	0.00269378138358806
Os04g0390100_LOC_Os04g32030	-1.04019174073771	0.00269378138358806
Os10g0500400_LOC_Os10g35680	-1.84751661051197	0.00270113789690298
Os01g0556650_None	-1.87639773980266	0.00271075492709253
Os03g0702500_LOC_Os03g49550	-4.3856086846787	0.00271397691300459
Os03g0702600_LOC_Os03g49560	-6.03277493821225	0.00272545524220905
Os05g0500700_LOC_Os05g42140	-1.185166215152	0.00273576343109018
Os06g0639800_LOC_Os06g43304	-7.83434236290621	0.00274085398704956
Os10g0338500_None	-1.11482376839715	0.00274393257013308
Os03g0254250_LOC_Os03g14915	-1.33019147505568	0.00275639887853502
Os04g0106400_LOC_Os04g01600	-1.29192797899042	0.00277489945033966
Os04g0600900_LOC_Os04g51190	-1.36143178541973	0.00278744021226111
Os01g0263400_LOC_Os01g15840	-1.99914254305593	0.00281172379656852
Os04g0304200_LOC_Os04g23890	-1.19104628370918	0.00282238756518377
Os01g0878000_LOC_Os01g65630	-1.99834709986007	0.00283248500263332
Os04g0617050_LOC_Os04g52670	-1.05144466636753	0.0028521024609067
Os04g0668000_LOC_Os04g57240	-2.44526029539535	0.00286258085446792
Os01g0901200_LOC_Os01g67510	-1.09485552725785	0.00286412288672847
Os02g0784900_LOC_Os02g54360	-1.23852414391124	0.00286461381996708
Os05g0215066_LOC_Os05g12410	-3.53291444628581	0.00286539189182915
Os03g0635800_LOC_Os03g43510	-2.38102187142599	0.00287429492167612
Os11g0592900_LOC_Os11g38040	-2.80642036030182	0.00287965840539966
Os04g0617200_None	-1.88229350245944	0.00287975265757058
Os03g0342850_LOC_Os03g22259	-1.55911612455643	0.00288181244614139
Os02g0207800_None	-9.17684578637957	0.00288465143054159
Os10g0560400_LOC_Os10g41100	-1.11337162459667	0.00290211586971082
Os08g0299300_LOC_Os08g20410	-1.57332697282912	0.00290629948112581
Os02g0261000_LOC_Os02g16030	-2.18503357196359	0.00291927074735015
Os03g0199300_LOC_Os03g10250	-1.29746598054707	0.00295790965138667
Os06g0496400_LOC_Os06g30090	-1.7447369787112	0.0029780805996867
Os10g0517050_None	-2.58834484444589	0.00298597799383433
Os05g0215033_None	-3.63612929564624	0.00298915432894365
Os06g0699100_LOC_Os06g48560	-1.56225725320704	0.0029961234327719
Os09g0551900_LOC_Os09g37930	-1.09220507832016	0.00299764789122321
Os10g0501000_LOC_Os10g35730	-1.33550308114456	0.00302678671152623
Os09g0439500_LOC_Os09g26810	-3.99226139524776	0.00303811544784558
Os01g0128200_LOC_Os01g03730	-1.4068278860086	0.00304162179619863
Os04g0419700_LOC_Os04g34250	-1.2487100804318	0.0030468393843626
Os01g0769700_LOC_Os01g56330	-1.20014177653613	0.00304752657660177
Os09g0433800_LOC_Os09g26370	-1.408550026568	0.00304752657660177
Os01g0681800_LOC_Os01g48950	-1.96360887444752	0.00306129641929827
Os08g0241900_LOC_Os08g14364	-1.74393009324141	0.00306493807799199
Os03g0786600_LOC_Os03g57270	-1.11743229707576	0.00306563033970506
Os06g0272700_LOC_Os06g16150	-2.17758155329148	0.00308311744981246
Os05g0475700_LOC_Os05g39800	-1.1961100608632	0.00311281847779618
Os06g0233200_LOC_Os06g12680	-1.11797401681006	0.00314708877060952
Os04g0692200_LOC_Os04g59570	-1.06593481725086	0.0031869264985071
Os07g0556000_LOC_Os07g37010	-1.10987678601762	0.00318928257900889
Os08g0186200_LOC_Os08g08710	-6.789282260227	0.00319970001535592
Os08g0444500_LOC_Os08g34510	-2.92009914768638	0.00323574003761071
Os01g0220300_LOC_Os01g12090	-1.36353921530745	0.00324176411142964
Os01g0947833_LOC_Os01g71950	-2.35921013249466	0.00325961921917018
Os08g0326600_LOC_Os08g23730	-1.27566346891272	0.00333104447935996
Os01g0870500_LOC_Os01g65030	-1.88503819025414	0.0033713507247365
Os08g0116900_LOC_Os08g02370	-1.12125995095085	0.00339377729468675
Os01g0221700_LOC_Os01g12220	-1.00748796736091	0.00340815153144891
Os04g0463200_LOC_Os04g38920	-1.183586431178	0.00341112897072187
Os08g0438600_LOC_Os08g34020	-1.24830574972623	0.00341195913783603
Os02g0588550_None	-1.1721116458595	0.00341306388697497
Os08g0174500_LOC_Os08g07740	-1.43834617766749	0.00341570758067663
Os11g0141800_None	-1.29229394948851	0.00342180848916698
Os05g0586050_LOC_Os05g50850	-1.33232921241354	0.00342348036237473
Os12g0155100_LOC_Os12g05890	-1.27350747087002	0.00343446955745813
Os09g0572100_LOC_Os09g39860	-1.41069283748684	0.00343631295490827
Os03g0161600_LOC_Os03g06610	-1.23687876561151	0.00344295095540739
Os11g0138000_LOC_Os11g04267	-8.92905571951565	0.00346368182530421
Os06g0231350_LOC_Os06g12539	-1.50611943141697	0.00347852880243692
Os06g0206000_LOC_Os06g10420	-1.65686251254626	0.00348324932786114
Os01g0785900_LOC_Os01g57650	-3.00201506915889	0.00349006844414706
Os05g0461350_None	-1.65017931715569	0.00349759971903027
Os08g0393900_LOC_Os08g30370	-1.40091723443345	0.00350787988836303
Os02g0178300_LOC_Os02g08170	-1.07778798237736	0.00351582444279575
Os12g0126000_LOC_Os12g03260	-1.37865467817621	0.00353081755053983
Os06g0636300_LOC_Os06g43020	-1.81534594601024	0.00354119425780524
Os04g0412800_LOC_Os04g33680	-4.53612713739659	0.00356839063251868
Os08g0190250_None	-1.31305839560216	0.00357294306968011
Os02g0771450_None	-1.03546322459182	0.00357840999998836
Os11g0240800_LOC_Os11g13680	-1.22439688913722	0.00360977309532455
Os01g0140400_LOC_Os01g04720	-1.40386680774839	0.00361181904744269
Os04g0434900_LOC_Os04g35530	-1.03179107745166	0.00361555673278249
Os03g0206700_LOC_Os03g10880	-1.04580235675498	0.00364507396038947
Os01g0755550_None	-3.59804868221303	0.00366449831425574
Os02g0735800_LOC_Os02g50280	-1.56085760145918	0.00370240439185716
Os05g0246600_LOC_Os05g15720	-1.011156114969	0.00371591293835269
Os06g0526600_LOC_Os06g33520	-1.01780498574868	0.0037458234073429
Os04g0310800_LOC_Os04g24530	-5.93760778158951	0.00374625590806321
Os08g0278750_LOC_Os08g17655	-1.3677612226861	0.00374670334632025
Os04g0105200_LOC_Os04g01500	-4.44963906437309	0.00375835510475472
Os02g0267000_LOC_Os02g16709	-1.04337318474646	0.00377273655328513
Os01g0589400_LOC_Os01g40680	-1.70054574997353	0.00378070103031503
Os08g0451201_None	-1.66350011855505	0.00378194828546691
Os03g0138600_LOC_Os03g04560	-1.66449416886325	0.00380134234134776
Os10g0162100_LOC_Os10g07450	-1.06241132923109	0.00384047801190901
Os05g0528200_LOC_Os05g45220	-1.0042243418053	0.00384837913714957
Os06g0306600_LOC_Os06g20200	-1.46853496427756	0.00385725477571789
Os03g0795200_LOC_Os03g58100	-1.08067566065794	0.00385725477571789
Os01g0180400_LOC_Os01g08520	-1.44043014205791	0.00387100925392237
Os11g0656700_LOC_Os11g43580	-2.08393753001927	0.00387885030810909
Os07g0568900_LOC_Os07g38150	-1.07185423271125	0.00390077882321535
Os11g0623700_LOC_Os11g40760	-1.47492635139096	0.00395135155351222
Os01g0931100_LOC_Os01g70550	-1.17970381326779	0.00395135155351222
Os06g0470350_None	-2.32561924574674	0.00396246720403454
Os01g0844000_None	-1.60081581112213	0.00397185747964992
Os02g0131800_LOC_Os02g03900	-1.1878143201603	0.00397185747964992
Os06g0614000_LOC_Os06g41090	-1.2826272671448	0.00397331522288908
Os11g0654000_None	-1.30268622817301	0.00397335128900881
Os02g0827600_LOC_Os02g58120	-1.63964741381924	0.00398533929754956
Os03g0149200_LOC_Os03g05520	-1.19564397711727	0.00399094099716851
Os11g0703600_LOC_Os11g47730	-2.36267825393279	0.00400871374030746
Os12g0596300_LOC_Os12g40470	-1.21505798781474	0.00401034291615126
Os01g0136200_LOC_Os01g04380	-1.92059709099538	0.00402016965590042
Os03g0372950_None	-1.03398151199924	0.00402526533711267
Os06g0102600_LOC_Os06g01290	-1.23360764153125	0.00403085929294265
Os05g0232700_LOC_Os05g14310	-1.5872343561427	0.00404438136036158
Os08g0238500_LOC_Os08g14020	-3.7886031241487	0.00406983358052918
Os01g0117266_LOC_Os01g02790	-6.4448409772971	0.00409761435232516
Os08g0391300_None	-1.10994192063745	0.00411712494887189
Os09g0119600_LOC_Os09g03140	-2.00968130265496	0.00411817171084846
Os02g0739900_LOC_Os02g50640	-2.9622988083454	0.00415597355794641
Os09g0487150_None	-4.00979247973899	0.00416404611877849
Os12g0138800_LOC_Os12g04424	-1.60567097091054	0.00418315283157816
Os03g0115300_LOC_Os03g02430	-1.46921442591884	0.00418825536063623
Os02g0114900_LOC_Os02g02380	-2.11317300454963	0.00422133843886488
Os02g0652000_LOC_Os02g43550	-1.43019346305629	0.00422403322142912
Os05g0447700_LOC_Os05g37520	-1.1020433943579	0.00425597366440573
Os04g0676800_LOC_Os04g58030	-2.34023605578999	0.00427405024214174
Os02g0117550_None	-5.88545414427916	0.00427643410622161
Os09g0546900_LOC_Os09g37480	-2.05680686990141	0.00433253970540689
Os01g0317800_LOC_Os01g21560	-2.04549514316515	0.00433352007572789
Os06g0164400_LOC_Os06g06900	-1.29141971834265	0.00433986002443471
Os11g0533100_LOC_Os11g32880	-1.06681481704774	0.00436320212048001
Os11g0147800_LOC_Os11g05050	-1.15985336568086	0.00438324873431084
Os03g0376600_LOC_Os03g25960	-1.047465886631	0.00438666204786667
Os10g0512500_LOC_Os10g36860	-1.65088357206538	0.0044236865024197
Os03g0304800_LOC_Os03g19220	-2.01910513397156	0.00443602833110385
Os09g0560700_LOC_Os09g38772	-1.19015272921146	0.00446260496812493
Os02g0599400_LOC_Os02g38740	-2.22659848840301	0.00450129029844255
Os06g0531751_None	-1.18001138236572	0.00460057452058287
Os04g0494100_LOC_Os04g41680	-1.40845660104186	0.00460422508779237
Os01g0692200_LOC_Os01g49730	-1.58485752962635	0.00460626803794447
Os06g0230301_None	-2.44967662996985	0.00461939989564565
Os02g0174300_LOC_Os02g07800	-2.40687792531826	0.00463036777235762
Os02g0786900_LOC_Os02g54560	-4.45555121885566	0.00463624724489489
Os02g0675000_LOC_Os02g45270	-1.16999886165921	0.00463793303883481
Os01g0650000_LOC_Os01g46130	-1.52708118367572	0.00464403758566014
Os06g0306300_LOC_Os06g20150	-1.74330424576363	0.00465779224119618
Os03g0348900_LOC_Os03g22680	-1.06133413541034	0.00473370263611264
Os09g0418500_LOC_Os09g25100	-2.0491089449213	0.0047341649218103
Os02g0163300_LOC_Os02g06754	-1.72642724335394	0.00477834562503119
Os11g0431100_LOC_Os11g24290	-2.2492991875951	0.00478456743999981
Os06g0593200_LOC_Os06g39270	-1.16761614242058	0.00478880056096052
Os04g0691800_LOC_Os04g59520	-1.26013108952727	0.0047955423428143
Os12g0283300_LOC_Os12g18550	-1.30792472424339	0.0047955423428143
Os09g0555300_LOC_Os09g38300	-1.07227332579814	0.00482050675207088
Os04g0627200_LOC_Os04g53550	-1.34416286653813	0.00483794693789327
Os01g0555100_LOC_Os01g37460	-1.40804224042346	0.00483794693789327
Os10g0397800_LOC_Os10g25830	-1.27459351281928	0.00483804089337461
Os08g0468200_None	-1.5283341554281	0.00483827016074031
Os04g0586100_LOC_Os04g49670	-1.28692347167251	0.00488538647993485
Os01g0184500_LOC_Os01g08930	-1.03108454995851	0.00490465250617064
Os03g0407100_LOC_Os03g29360	-1.37984491124195	0.00493602984049805
Os02g0725600_LOC_Os02g49360	-1.09089115652633	0.00494440241779199
Os03g0303100_LOC_Os03g19090	-1.46793379330532	0.00503876242496333
Os07g0102200_LOC_Os07g01230	-1.26741920546606	0.00504783578468467
Os09g0418000_LOC_Os09g25090	-2.84489283941164	0.00504783578468467
Os07g0606600_LOC_Os07g41580	-1.21888361602497	0.00510652998826768
Os01g0959100_LOC_Os01g72900	-1.43348817122635	0.0051343398106033
Os07g0109400_LOC_Os07g01860	-1.44154657387341	0.00515757956191938
Os10g0188250_LOC_Os10g11022	-2.83977982185287	0.00517046598010141
Os06g0606500_LOC_Os06g40430	-2.49864487538125	0.00519117310639367
Os04g0585900_LOC_Os04g49650	-2.48234874512311	0.00520382020377732
Os11g0266000_LOC_Os11g16480	-1.10707911345757	0.00522890527636451
Os08g0515700_LOC_Os08g40420	-1.61693132495728	0.00524168677482968
Os07g0576700_LOC_Os07g38910	-2.00992102462995	0.00524764497955445
Os01g0959200_LOC_Os01g72910	-1.5080674167178	0.00525828153872336
Os08g0509400_LOC_Os08g39870	-1.07037765784707	0.00526173721437094
Os02g0184300_None	-1.00004465001107	0.00526704577907524
Os02g0762600_LOC_Os02g52490	-4.5281611338182	0.00528159047971666
Os04g0501500_LOC_Os04g42310	-1.07742983864238	0.0053017916500433
Os07g0489800_LOC_Os07g30670	-2.60506112037715	0.00537961692480717
Os06g0476200_LOC_Os06g28194	-1.07326842715066	0.00543812728303997
Os05g0548600_LOC_Os05g47510	-1.37397029762085	0.00548963117158845
Os10g0556100_LOC_Os10g40730	-1.41071237420314	0.00549276282949713
Os02g0166950_None	-1.25714127876466	0.00552277437159029
Os08g0553500_LOC_Os08g43960	-2.41717622111254	0.00553043267323051
Os01g0217000_LOC_Os01g11810	-2.1407360617428	0.00557020444314169
Os07g0634900_LOC_Os07g44090	-2.49520725415091	0.00557878217361276
Os10g0490100_LOC_Os10g34840	-1.47207719529968	0.0055968375463562
Os06g0289900_LOC_Os06g18670	-4.3482823904171	0.0056170632909008
Os02g0159900_LOC_Os02g06490	-2.22131915781031	0.00562850697498305
Os06g0234200_LOC_Os06g12790	-1.69424332558372	0.00563908149390385
Os05g0514350_LOC_Os05g43860	-3.61614105622662	0.00566765806275019
Os06g0255001_None	-1.30139417624426	0.00568534253060382
Os11g0645200_LOC_Os11g42540	-1.05698627757221	0.00572131039061944
Os05g0227600_LOC_Os05g13940	-1.35024370102827	0.00577980204897188
Os10g0418100_LOC_Os10g28240	-1.53642054056656	0.00578706032147594
Os10g0522800_LOC_Os10g37870	-2.12237269737796	0.00578969470720744
Os12g0438400_LOC_Os12g25180	-1.01183437793658	0.00583122460285957
Os10g0445900_LOC_Os10g30880	-1.92438239825675	0.00584487453387311
Os04g0604300_LOC_Os04g51460	-1.62080774685035	0.00585380217922028
Os04g0678000_None	-1.27890720277191	0.00591067696158773
Os09g0371600_LOC_Os09g20540	-4.30308501541492	0.00591293021248928
Os01g0551400_LOC_Os01g37090	-1.46989264205708	0.00593292556422831
Os03g0178400_LOC_Os03g08100	-1.46828634983689	0.00598625428532885
Os02g0797100_LOC_Os02g55380	-5.99562350655627	0.00599526401839555
Os08g0117000_LOC_Os08g02380	-1.35045258548944	0.00600518226698007
Os01g0930000_LOC_Os01g70460	-1.24270698615332	0.00602171659362565
Os04g0555900_LOC_Os04g46930	-1.17306502909538	0.00602685609678216
Os08g0480200_LOC_Os08g37456	-1.5630296521003	0.00606739106280628
Os04g0419550_LOC_Os04g34230	-1.15171369839962	0.00606739106280628
Os04g0509500_None	-1.58956280496024	0.00612600561054059
Os09g0502950_None	-1.4983323912437	0.00613626748236877
Os04g0445100_LOC_Os04g36750	-1.8405361177045	0.00618056974320568
Os07g0113500_LOC_Os07g02280	-3.94552446155947	0.0061812970203421
Os06g0651300_LOC_Os06g44200	-1.08997747183448	0.00621224002221559
Os03g0833200_LOC_Os03g61750	-1.13561878444633	0.00622002507862614
Os04g0544000_LOC_Os04g45980	-2.77874893765143	0.00622002507862614
Os08g0272800_None	-1.07200176650644	0.00625536311404151
Os07g0573700_LOC_Os07g38610	-1.13850628727019	0.00625740644695518
Os10g0350800_LOC_Os10g21020	-1.4170320257343	0.00630054578690705
Os11g0446700_LOC_Os11g25990	-1.78936358010354	0.00639447573900979
Os12g0566100_LOC_Os12g37850	-1.22255345249965	0.0064449038061232
Os01g0681700_LOC_Os01g48940	-2.07294172028855	0.00645266078255378
Os09g0500900_LOC_Os09g32470	-1.46683833283826	0.00648357669195193
Os12g0133900_LOC_Os12g04010	-1.05037273988846	0.00649131877726585
Os06g0593800_LOC_Os06g39330	-1.02335168998323	0.00650277243808718
Os05g0582300_LOC_Os05g50550	-1.09159831412561	0.00657511074076439
Os10g0482066_None	-2.42475754744991	0.00657861315668811
Os03g0391300_None	-3.46607499154713	0.00659980166261429
Os12g0136600_LOC_Os12g04210	-1.32883269009609	0.00660452988055307
Os01g0151900_LOC_Os01g05860	-2.79395817799735	0.00661693242834298
Os04g0630551_None	-3.38840765287723	0.00662257457450438
Os03g0701300_LOC_Os03g49450	-2.89582803120173	0.0066626652593063
Os08g0433300_LOC_Os08g33650	-2.32555549726716	0.00667461797220258
Os08g0124500_LOC_Os08g03020	-1.57165887691266	0.00669738225851726
Os06g0265900_LOC_Os06g15550	-1.87122158831979	0.00669748852589864
Os01g0843500_None	-1.18461930427171	0.00677365258586364
Os08g0450100_LOC_Os08g34900	-7.4893195769944	0.00679160493995497
Os04g0415401_LOC_Os04g33885	-1.20758570722493	0.00679519606474124
Os07g0638000_LOC_Os07g44400	-1.10671556390845	0.00683924127899149
Os09g0508000_None	-1.45429465241753	0.00684189269285362
Os08g0113000_LOC_Os08g02110	-1.65677219942553	0.00686265697478311
Os09g0565250_None	-7.64406062323626	0.00688808877553128
Os09g0473400_LOC_Os09g29760	-1.10859309436459	0.00691985708925701
Os07g0179300_LOC_Os07g08200	-1.24397698471425	0.00692173765939099
Os11g0625801_None	-1.24856196356569	0.00693963132096204
Os03g0782400_LOC_Os03g56944	-2.57960881899602	0.0069524828701449
Os02g0747400_LOC_Os02g51280	-3.70644344623804	0.00695361542163073
Os01g0881300_LOC_Os01g65880	-1.85323458150161	0.00698749072012016
Os06g0642500_LOC_Os06g43510	-1.0794790785231	0.00701423914945018
Os07g0694300_LOC_Os07g49360	-1.06620331206957	0.00701513130545331
Os10g0539500_LOC_Os10g39410	-1.10976551792974	0.00702135744356243
Os11g0625700_LOC_Os11g40930	-6.98502175886698	0.00702135744356243
Os07g0645500_LOC_Os07g45100	-1.40257965053314	0.00702849594967085
Os10g0474800_LOC_Os10g33520	-1.90680750840688	0.00706062398234432
Os05g0515500_LOC_Os05g43930	-7.58008498926681	0.00707980137339469
Os07g0177150_None	-1.16688007534432	0.00709729090107163
Os05g0451900_LOC_Os05g37880	-1.12338525647057	0.00714287336441562
Os08g0442000_LOC_Os08g34320	-7.11307252649296	0.00714761011120556
Os06g0566500_LOC_Os06g37020	-1.53526904353478	0.00719831887487774
Os02g0192700_LOC_Os02g09940	-1.4741172774207	0.00722458643767956
Os10g0162836_LOC_Os10g07548	-7.00404896397288	0.00727829200483249
Os12g0605100_LOC_Os12g41200	-1.4796316710676	0.00728339246688433
Os06g0487380_None	-1.12886350254492	0.0072932231627437
Os06g0157900_LOC_Os06g06340	-1.00517827374959	0.00731211958993699
Os09g0559500_LOC_Os09g38660	-1.39180210559689	0.00732253610905322
Os09g0381600_LOC_Os09g21380	-1.82627843264891	0.0074040317165367
Os12g0288600_LOC_Os12g19040	-1.25123290932807	0.00761891122752302
Os05g0460700_LOC_Os05g38580	-2.16569815786342	0.00762802973184366
Os01g0829400_LOC_Os01g61350	-1.18282654473399	0.00764684119863856
Os06g0152600_LOC_Os06g05930	-1.53104886942423	0.00769747729228579
Os04g0188433_LOC_Os04g10940	-5.28461354699949	0.00769905360744519
Os12g0640200_LOC_Os12g44290	-4.28134173082004	0.00775311606138886
Os03g0166000_LOC_Os03g06980	-1.97609823848976	0.00777031193762438
Os01g0283000_LOC_Os01g18060	-1.40969888539262	0.00779577407320167
Os01g0101150_LOC_Os01g01115	-2.15867743201296	0.00781152720332603
Os04g0305700_LOC_Os04g24110	-4.3199468934016	0.00781152720332603
Os10g0112500_LOC_Os10g02340	-3.44515804166837	0.00785024727895445
Os06g0352900_LOC_Os06g24540	-1.15938453438341	0.00793420485598773
Os09g0373100_None	-4.76497259443219	0.00800180521169357
Os07g0114500_LOC_Os07g02360	-1.17464946155307	0.00800934274744542
Os02g0757700_LOC_Os02g52130	-1.57348826222494	0.00802319973213866
Os01g0783100_LOC_Os01g57410	-1.26813981254121	0.00816957541620629
Os07g0148200_LOC_Os07g05420	-1.19957324757231	0.0081803861169187
Os02g0823200_LOC_Os02g57740	-3.68554645740243	0.00820218954806953
Os03g0357200_None	-1.06424423965157	0.00820893158773855
Os06g0256800_LOC_Os06g14530	-1.61383391683148	0.0082282777851897
Os03g0356400_LOC_Os03g24030	-1.24649963511721	0.00830504630014699
Os08g0544800_LOC_Os08g43160	-2.10236821547077	0.00830806911035161
Os08g0293000_None	-1.70236662278968	0.00832758242993322
Os05g0156200_LOC_Os05g06420	-1.17884417491531	0.00832761085233139
Os05g0534100_LOC_Os05g45770	-1.27693373363228	0.00832894751541163
Os10g0571300_LOC_Os10g42110	-1.17251966462934	0.00835671786119054
Os12g0226400_LOC_Os12g12514	-1.39806523962429	0.0083614091107925
Os09g0280750_None	-3.35302516045585	0.00841181732843511
[truncated: 2,117 more rows]
