# Supplementary material for: Early transcriptomic responses of rice leaves to herbivory by Spodoptera frugiperda
Source: Sci Rep. 2024 Feb 3;14:2836. doi: 10.1038/s41598-024-53348-x (PMC10838271; doi:10.1038/s41598-024-53348-x)
Supplement: Supplementary file 3 — Supplementary Information 3. [file 41598_2024_53348_MOESM3_ESM.xlsx]

## Sheet: Supp Table 4A
Table S4.A: Gene ontology of Biological Process, Molecular Function and Cellular Component of up-regulated DEGs responding to damage only (D) (p-value=0.01).
BP UP	ID	Description	GeneRatio	BgRatio	pvalue	p.adjust	qvalue	geneID	Count	GOType
GO:0042542	GO:0042542	response to hydrogen peroxide	71/2068	173/23332	3.38355186742269e-30	7.31862268923529e-28	6.62820002660382e-28	Os05g0207300_LOC_Os05g11710/Os09g0532000_LOC_Os09g36200/Os04g0511200_LOC_Os04g43200/Os04g0598200_LOC_Os04g50990/Os03g0266900_LOC_Os03g16020/Os03g0238600_LOC_Os03g13540/Os08g0559200_LOC_Os08g44480/Os02g0478600_LOC_Os02g27760/Os01g0723200_LOC_Os01g52490/Os07g0184300_LOC_Os07g08660/Os12g0567700_LOC_Os12g38000/Os04g0473400_LOC_Os04g39700/Os01g0840700_LOC_Os01g62350/Os03g0796501_LOC_Os03g58204/Os03g04…	71	BP
GO:0000302	GO:0000302	response to reactive oxygen species	78/2068	210/23332	1.52164449497104e-29	2.74276420218529e-27	2.48401789924658e-27	Os05g0207300_LOC_Os05g11710/Os09g0532000_LOC_Os09g36200/Os04g0511200_LOC_Os04g43200/Os04g0598200_LOC_Os04g50990/Os03g0266900_LOC_Os03g16020/Os03g0238600_LOC_Os03g13540/Os08g0559200_LOC_Os08g44480/Os02g0478600_LOC_Os02g27760/Os01g0723200_LOC_Os01g52490/Os07g0184300_LOC_Os07g08660/Os12g0567700_LOC_Os12g38000/Os04g0473400_LOC_Os04g39700/Os01g0840700_LOC_Os01g62350/Os03g0796501_LOC_Os03g58204/Os03g04…	78	BP
GO:0022613	GO:0022613	ribonucleoprotein complex biogenesis	72/2068	186/23332	1.09528397322806e-28	1.69221373863735e-26	1.5325740407349e-26	Os05g0207300_LOC_Os05g11710/Os04g0598200_LOC_Os04g50990/Os07g0616600_LOC_Os07g42450/Os01g0815800_LOC_Os01g59990/Os07g0622100_LOC_Os07g42950/Os03g0182600_LOC_Os03g08440/Os08g0326400_LOC_Os08g23710/Os05g0346300_LOC_Os05g27940/Os04g0473400_LOC_Os04g39700/Os02g0489400_LOC_Os02g28810/Os08g0192900_LOC_Os08g09350/Os09g0507800_LOC_Os09g32976/Os01g0348700_LOC_Os01g24690/Os10g0124000_LOC_Os10g03540/Os02g08…	72	BP
GO:0006979	GO:0006979	response to oxidative stress	111/2068	490/23332	1.08325421272367e-20	1.23319940111647e-18	1.11686209965582e-18	Os05g0207300_LOC_Os05g11710/Os09g0532000_LOC_Os09g36200/Os04g0511200_LOC_Os04g43200/Os04g0598200_LOC_Os04g50990/Os04g0352400_LOC_Os04g28420/Os03g0266900_LOC_Os03g16020/Os06g0695200_LOC_Os06g48000/Os03g0238600_LOC_Os03g13540/Os08g0559200_LOC_Os08g44480/Os02g0478600_LOC_Os02g27760/Os01g0723200_LOC_Os01g52490/Os07g0677100_LOC_Os07g48010/Os07g0677400_LOC_Os07g48040/Os07g0184300_LOC_Os07g08660/Os12g05…	111	BP
GO:0070542	GO:0070542	response to fatty acid	85/2068	363/23332	4.69512610036228e-17	4.83597988337315e-15	4.37976424700461e-15	Os01g0187900_LOC_Os01g09280/Os05g0207300_LOC_Os05g11710/Os04g0598200_LOC_Os04g50990/Os01g0815800_LOC_Os01g59990/Os05g0565000_LOC_Os05g49030/Os12g0567700_LOC_Os12g38000/Os09g0542000_LOC_Os09g37006/Os04g0473400_LOC_Os04g39700/Os01g0840700_LOC_Os01g62350/Os03g0796501_LOC_Os03g58204/Os07g0615200_LOC_Os07g42370/Os04g0493100_LOC_Os04g41570/Os03g0767000_LOC_Os03g55800/Os02g0284600_LOC_Os02g18380/Os01g03…	85	BP
GO:0009753	GO:0009753	response to jasmonic acid	84/2068	362/23332	1.27959916012199e-16	1.25807862879267e-14	1.13939427607035e-14	Os01g0187900_LOC_Os01g09280/Os05g0207300_LOC_Os05g11710/Os04g0598200_LOC_Os04g50990/Os01g0815800_LOC_Os01g59990/Os05g0565000_LOC_Os05g49030/Os12g0567700_LOC_Os12g38000/Os09g0542000_LOC_Os09g37006/Os04g0473400_LOC_Os04g39700/Os01g0840700_LOC_Os01g62350/Os03g0796501_LOC_Os03g58204/Os07g0615200_LOC_Os07g42370/Os04g0493100_LOC_Os04g41570/Os03g0767000_LOC_Os03g55800/Os02g0284600_LOC_Os02g18380/Os01g03…	84	BP
GO:0009408	GO:0009408	response to heat	88/2068	398/23332	5.5615026990866e-16	5.23023058179318e-14	4.73682220732273e-14	Os02g0758000_LOC_Os02g52150/Os05g0207300_LOC_Os05g11710/Os01g0757500_LOC_Os01g55270/Os04g0598200_LOC_Os04g50990/Os04g0352400_LOC_Os04g28420/Os05g0519700_LOC_Os05g44340/Os03g0266900_LOC_Os03g16020/Os03g0245800_LOC_Os03g14180/Os05g0565000_LOC_Os05g49030/Os06g0622700_LOC_Os06g41770/Os12g0567700_LOC_Os12g38000/Os09g0542000_LOC_Os09g37006/Os04g0473400_LOC_Os04g39700/Os01g0840700_LOC_Os01g62350/Os03g02…	88	BP
GO:0042255	GO:0042255	ribosome assembly	17/2068	21/23332	5.12287551257839e-15	4.61699155571127e-13	4.18143479338087e-13	Os05g0207300_LOC_Os05g11710/Os04g0598200_LOC_Os04g50990/Os07g0616600_LOC_Os07g42450/Os01g0815800_LOC_Os01g59990/Os03g0182600_LOC_Os03g08440/Os04g0473400_LOC_Os04g39700/Os01g0348700_LOC_Os01g24690/Os11g0168200_LOC_Os11g06750/Os04g0346100_LOC_Os04g27860/Os07g0670600_LOC_Os07g47420/Os11g0105400_LOC_Os11g01420/Os01g0100700_LOC_Os01g01060/Os01g0896800_LOC_Os01g67134/Os01g0962600_LOC_Os01g73160/Os03g01…	17	BP
GO:0022618	GO:0022618	ribonucleoprotein complex assembly	27/2068	58/23332	5.63043696472928e-14	4.68409044411902e-12	4.24220372119887e-12	Os05g0207300_LOC_Os05g11710/Os04g0598200_LOC_Os04g50990/Os07g0616600_LOC_Os07g42450/Os01g0815800_LOC_Os01g59990/Os03g0182600_LOC_Os03g08440/Os04g0473400_LOC_Os04g39700/Os01g0348700_LOC_Os01g24690/Os11g0168200_LOC_Os11g06750/Os04g0346100_LOC_Os04g27860/Os11g0105400_LOC_Os11g01420/Os01g0100700_LOC_Os01g01060/Os01g0896800_LOC_Os01g67134/Os01g0962600_LOC_Os01g73160/Os04g0103200_LOC_Os04g01290/Os05g02…	27	BP
GO:0006414	GO:0006414	translational elongation	22/2068	46/23332	6.12953034005501e-12	4.91043486131074e-10	4.44719530715102e-10	Os02g0489400_LOC_Os02g28810/None_LOC_Os03g29260/Os02g0529700_LOC_Os02g32760/Os04g0349500_LOC_Os04g28180/Os08g0116500_LOC_Os08g02340/Os01g0191100_LOC_Os01g09510/Os06g0701400_LOC_Os06g48780/Os03g0345200_LOC_Os03g22460/Os07g0614500_LOC_Os07g42300/Os08g0130500_LOC_Os08g03640/Os03g0177900_LOC_Os03g08050/Os03g0177400_LOC_Os03g08010/Os10g0411800_LOC_Os10g27190/Os12g0133050_LOC_Os12g03880/Os03g0177500_LO…	22	BP
GO:0009751	GO:0009751	response to salicylic acid	61/2068	287/23332	9.39884997299297e-11	6.77657083052793e-09	6.13728414025962e-09	Os05g0207300_LOC_Os05g11710/Os04g0511200_LOC_Os04g43200/Os04g0598200_LOC_Os04g50990/Os05g0565000_LOC_Os05g49030/Os12g0567700_LOC_Os12g38000/Os09g0542000_LOC_Os09g37006/Os04g0473400_LOC_Os04g39700/Os01g0840700_LOC_Os01g62350/Os03g0796501_LOC_Os03g58204/Os04g0493100_LOC_Os04g41570/Os02g0284600_LOC_Os02g18380/Os01g0348700_LOC_Os01g24690/Os04g0653000_LOC_Os04g55920/Os07g0109500_LOC_Os07g01870/Os10g04…	61	BP
GO:0014070	GO:0014070	response to organic cyclic compound	74/2068	421/23332	8.83081631937588e-09	5.16244748616487e-07	4.67543361887867e-07	Os05g0207300_LOC_Os05g11710/Os04g0511200_LOC_Os04g43200/Os04g0598200_LOC_Os04g50990/Os05g0565000_LOC_Os05g49030/Os12g0567700_LOC_Os12g38000/Os09g0542000_LOC_Os09g37006/Os04g0473400_LOC_Os04g39700/Os01g0840700_LOC_Os01g62350/Os03g0796501_LOC_Os03g58204/Os04g0493100_LOC_Os04g41570/Os02g0284600_LOC_Os02g18380/Os01g0348700_LOC_Os01g24690/Os04g0653000_LOC_Os04g55920/Os07g0109500_LOC_Os07g01870/Os10g04…	74	BP
GO:0006364	GO:0006364	rRNA processing	23/2068	84/23332	6.79790518817164e-07	3.41950440046867e-05	3.09691592538248e-05	Os07g0622100_LOC_Os07g42950/Os05g0346300_LOC_Os05g27940/Os02g0489400_LOC_Os02g28810/Os08g0192900_LOC_Os08g09350/Os02g0821800_LOC_Os02g57590/Os07g0301200_LOC_Os07g20580/Os11g0105400_LOC_Os11g01420/Os04g0349500_LOC_Os04g28180/Os03g0390000_LOC_Os03g27260/Os02g0103900_LOC_Os02g01350/Os03g0345200_LOC_Os03g22460/Os07g0224900_LOC_Os07g12320/Os05g0567400_LOC_Os05g49230/Os09g0551300_LOC_Os09g37860/Os01g08…	23	BP
GO:0006457	GO:0006457	protein folding	43/2068	230/23332	2.13149823443839e-06	0.000104782515479324	9.48975649351639e-05	Os04g0352400_LOC_Os04g28420/Os03g0266900_LOC_Os03g16020/Os03g0245800_LOC_Os03g14180/Os10g0462900_LOC_Os10g32550/Os04g0107900_LOC_Os04g01740/Os10g0154700_LOC_Os10g06630/Os02g0491400_LOC_Os02g28980/Os02g0259900_LOC_Os02g15930/Os04g0445100_LOC_Os04g36750/Os05g0156300_LOC_Os05g06430/Os09g0571400_LOC_Os09g39780/Os03g0277300_LOC_Os03g16920/Os03g0113700_LOC_Os03g02260/Os06g0253100_LOC_Os06g14240/Os03g07…	43	BP
GO:0009611	GO:0009611	response to wounding	39/2068	226/23332	4.17755847001796e-05	0.00164291981284525	0.00148793039477578	Os08g0434100_LOC_Os08g33710/Os07g0615200_LOC_Os07g42370/Os05g0477900_LOC_Os05g40010/Os04g0653000_LOC_Os04g55920/Os03g0726200_LOC_Os03g51610/Os03g0181100_LOC_Os03g08330/Os05g0247100_LOC_Os05g15770/Os10g0575000_LOC_Os10g42430/Os09g0544000_LOC_Os09g37200/Os12g0443000_LOC_Os12g25660/Os05g0584200_LOC_Os05g50710/Os05g0566400_LOC_Os05g49140/Os03g0402800_LOC_Os03g28940/Os06g0714900_LOC_Os06g50100/Os11g04…	39	BP
GO:0007006	GO:0007006	mitochondrial membrane organization	2068-08-01	17/23332	4.39588738243566e-05	0.00169791150146577	0.00153773428923172	Os12g0571200_LOC_Os12g38310/Os03g0840900_LOC_Os03g62420/Os02g0682600_LOC_Os02g45820/Os03g0825400_LOC_Os03g61019/Os05g0539600_LOC_Os05g46220/Os04g0581300_LOC_Os04g49220/Os08g0535600_LOC_Os08g42380/Os01g0842600_LOC_Os01g62500	8	BP
GO:0046688	GO:0046688	response to copper ion	24/2068	114/23332	5.193565321429e-05	0.0019368416879743	0.00175412433088555	Os03g0266900_LOC_Os03g16020/Os01g0124200_LOC_Os01g03340/Os08g0498400_LOC_Os08g38910/Os08g0113100_LOC_Os08g02120/Os07g0676900_LOC_Os07g47990/Os01g0124401_LOC_Os01g03360/Os10g0118200_LOC_Os10g02880/Os01g0123900_LOC_Os01g03310/Os05g0247100_LOC_Os05g15770/Os04g0688300_LOC_Os04g59190/Os03g0267200_LOC_Os03g16040/Os09g0482100_LOC_Os09g30412/Os03g0268600_LOC_Os03g16170/Os05g0586200_LOC_Os05g50890/Os03g07…	24	BP
GO:0005976	GO:0005976	polysaccharide metabolic process	51/2068	339/23332	0.000131913054526475	0.00475546561567941	0.00430684551708368	Os02g0329800_LOC_Os02g22380/Os07g0604800_LOC_Os07g41360/Os02g0498700_LOC_Os02g29530/Os02g0745400_LOC_Os02g51130/Os08g0113100_LOC_Os08g02120/Os04g0497200_LOC_Os04g41970/Os03g0413400_LOC_Os03g30000/Os04g0650300_LOC_Os04g55670/Os05g0386800_LOC_Os05g32110/Os06g0247900_LOC_Os06g13830/Os01g0315800_LOC_Os01g21320/Os01g0926600_LOC_Os01g70190/Os01g0296200_LOC_Os01g19170/Os01g0533000_LOC_Os01g34880/Os05g05…	51	BP
GO:0009832	GO:0009832	plant-type cell wall biogenesis	16/2068	66/23332	0.000161750241943944	0.00573550448073361	0.00519442968520585	Os02g0177600_LOC_Os02g08100/Os02g0498700_LOC_Os02g29530/Os04g0650300_LOC_Os04g55670/Os05g0386800_LOC_Os05g32110/Os07g0235800_LOC_Os07g13170/Os01g0286100_None/Os05g0159300_LOC_Os05g06720/Os03g0754500_LOC_Os03g54750/Os03g0301200_LOC_Os03g18910/Os03g0123500_LOC_Os03g03164/Os04g0540300_LOC_Os04g45700/Os03g0184300_LOC_Os03g08600/Os05g0123100_LOC_Os05g03174/Os02g0733300_LOC_Os02g50040/Os10g0467800_LOC_…	16	BP
GO:0071669	GO:0071669	plant-type cell wall organization or biogenesis	23/2068	116/23332	0.000191106833142651	0.00656133460456434	0.0059423528233663	Os07g0604800_LOC_Os07g41360/Os02g0177600_LOC_Os02g08100/Os02g0498700_LOC_Os02g29530/Os03g0336400_LOC_Os03g21820/Os04g0650300_LOC_Os04g55670/Os05g0386800_LOC_Os05g32110/Os02g0744200_LOC_Os02g51040/Os07g0235800_LOC_Os07g13170/Os01g0286100_None/Os05g0159300_LOC_Os05g06720/Os02g0755000_LOC_Os02g51860/Os03g0822000_LOC_Os03g60720/Os03g0754500_LOC_Os03g54750/Os03g0301200_LOC_Os03g18910/Os03g0123500_LOC_…	23	BP
GO:0070592	GO:0070592	cell wall polysaccharide biosynthetic process	13/2068	48/23332	0.000200659272896764	0.00678165636368283	0.00614188991547497	Os02g0329800_LOC_Os02g22380/Os02g0498700_LOC_Os02g29530/Os04g0650300_LOC_Os04g55670/Os05g0386800_LOC_Os05g32110/Os01g0926600_LOC_Os01g70190/Os05g0447800_LOC_Os05g37530/Os03g0754500_LOC_Os03g54750/Os01g0926700_LOC_Os01g70200/Os04g0540300_LOC_Os04g45700/Os03g0291200_LOC_Os03g18120/Os03g0184300_LOC_Os03g08600/Os05g0123100_LOC_Os05g03174/Os11g0488400_LOC_Os11g29680	13	BP
GO:0051273	GO:0051273	beta-glucan metabolic process	21/2068	102/23332	0.000207028889246048	0.00688928442214158	0.0062393645811643	Os07g0604800_LOC_Os07g41360/Os04g0497200_LOC_Os04g41970/Os05g0386800_LOC_Os05g32110/Os06g0247900_LOC_Os06g13830/Os01g0533000_LOC_Os01g34880/Os03g0754500_LOC_Os03g54750/Os02g0738600_LOC_Os02g50490/Os07g0424400_LOC_Os07g24190/Os04g0540300_LOC_Os04g45700/Os08g0114200_LOC_Os08g02220/Os03g0268400_LOC_Os03g16150/Os05g0176100_LOC_Os05g08370/Os03g0291200_LOC_Os03g18120/Os03g0736300_LOC_Os03g52630/Os07g02…	21	BP
GO:0009788	GO:0009788	negative regulation of abscisic acid-activated signaling pathway	2068-07-01	16/23332	0.0002370418653136	0.00743074716917852	0.00672974693132891	Os05g0457200_LOC_Os05g38290/Os03g0268600_LOC_Os03g16170/Os06g0637500_LOC_Os06g43090/Os01g0241400_LOC_Os01g13950/Os01g0846300_LOC_Os01g62760/Os09g0325700_LOC_Os09g15670/Os07g0500300_LOC_Os07g31720	7	BP
GO:0009119	GO:0009119	ribonucleoside metabolic process	2068-06-01	12/23332	0.000277957688929094	0.00795195845700498	0.00720178830011255	Os02g0625500_LOC_Os02g41590/Os05g0182201_LOC_Os05g08950/Os01g0712700_LOC_Os01g51540/None_LOC_Os09g25625/Os09g0469900_LOC_Os09g29420/Os09g0424300_LOC_Os09g25620	6	BP
GO:0007568	GO:0007568	aging	30/2068	173/23332	0.000279403071073684	0.00795195845700498	0.00720178830011255	Os09g0532000_LOC_Os09g36200/Os08g0434100_LOC_Os08g33710/Os05g0565900_LOC_Os05g49100/Os01g0977100_LOC_Os01g74570/Os03g0831200_LOC_Os03g61570/Os10g0575000_LOC_Os10g42430/Os01g0184100_LOC_Os01g08860/Os02g0700500_LOC_Os02g47210/Os01g0315800_LOC_Os01g21320/Os05g0531000_LOC_Os05g45440/Os01g0862600_LOC_Os01g64300/Os01g0788400_LOC_Os01g57854/Os03g0268600_LOC_Os03g16170/Os01g0186000_LOC_Os01g09100/Os02g07…	30	BP
MF UP	ID	Description	GeneRatio	BgRatio	pvalue	p.adjust	qvalue	geneID	Count	GOType
GO:0003735	GO:0003735	structural constituent of ribosome	203/2068	446/23332	2.9992416866718e-95	5.53775446754756e-92	5.01533497048739e-92	Os05g0207300_LOC_Os05g11710/Os04g0376000_None/Os07g0546700_None/Os09g0568400_LOC_Os09g39500/Os11g0602600_LOC_Os11g38959/Os04g0598200_LOC_Os04g50990/Os07g0616600_LOC_Os07g42450/Os05g0490100_LOC_Os05g41110/Os01g0815800_LOC_Os01g59990/Os02g0105900_LOC_Os02g01560/Os02g0797200_None/Os02g0821200_LOC_Os02g57540/Os07g0622100_LOC_Os07g42950/Os08g0524600_LOC_Os08g41300/Os07g0565100_None/Os03g0182600_LOC_Os…	203	MF
GO:0019843	GO:0019843	rRNA binding	17/2068	44/23332	8.05675039524381e-08	4.35668777622809e-06	3.94568749619704e-06	Os05g0207300_LOC_Os05g11710/Os11g0602600_LOC_Os11g38959/Os04g0598200_LOC_Os04g50990/Os02g0105900_LOC_Os02g01560/Os02g0103700_LOC_Os02g01332/Os01g0593500_LOC_Os01g41030/Os01g0896700_None/Os01g0358400_LOC_Os01g25610/Os01g0100700_LOC_Os01g01060/Os01g0896800_LOC_Os01g67134/Os03g0154700_LOC_Os03g05980/Os09g0485900_LOC_Os09g31180/Os11g0602500_None/Os07g0572900_LOC_Os07g38540/Os05g0528200_LOC_Os05g45220…	17	MF
GO:0004553	GO:0004553	hydrolase activity, hydrolyzing O-glycosyl compounds	64/2068	424/23332	1.78325489636513e-05	0.000771436068167555	0.000698660497291685	Os06g0131500_LOC_Os06g04080/Os03g0374600_LOC_Os03g25790/Os06g0106800_LOC_Os06g01760/Os09g0491100_LOC_Os09g31430/Os08g0509200_LOC_Os08g39860/Os03g0669300_LOC_Os03g46660/Os04g0497200_LOC_Os04g41970/Os02g0771700_LOC_Os02g53200/Os09g0439400_LOC_Os09g26800/Os05g0247100_LOC_Os05g15770/Os04g0474800_LOC_Os04g39880/Os06g0247900_LOC_Os06g13830/Os09g0494200_LOC_Os09g32080/Os03g0255100_LOC_Os03g15020/Os01g03…	64	MF
CC UP	ID	Description	GeneRatio	BgRatio	pvalue	p.adjust	qvalue	geneID	Count	GOType
GO:0005840	GO:0005840	ribosome	211/2068	482/23332	5.12043871248041e-95	5.53775446754756e-92	5.01533497048739e-92	Os05g0207300_LOC_Os05g11710/Os04g0376000_None/Os07g0546700_None/Os09g0568400_LOC_Os09g39500/Os11g0602600_LOC_Os11g38959/Os04g0598200_LOC_Os04g50990/Os07g0616600_LOC_Os07g42450/Os05g0490100_LOC_Os05g41110/Os01g0815800_LOC_Os01g59990/Os02g0105900_LOC_Os02g01560/Os08g0559200_LOC_Os08g44480/Os02g0797200_None/Os02g0821200_LOC_Os02g57540/Os07g0622100_LOC_Os07g42950/Os08g0524600_LOC_Os08g41300/Os07g0565…	211	CC
GO:1990904	GO:1990904	ribonucleoprotein complex	135/2068	282/23332	1.20482772832159e-66	5.21208475271918e-64	4.72038821559257e-64	Os05g0207300_LOC_Os05g11710/Os04g0376000_None/Os07g0546700_None/Os11g0602600_LOC_Os11g38959/Os04g0598200_LOC_Os04g50990/Os07g0616600_LOC_Os07g42450/Os01g0815800_LOC_Os01g59990/Os02g0105900_LOC_Os02g01560/Os02g0797200_None/Os07g0622100_LOC_Os07g42950/Os08g0524600_LOC_Os08g41300/Os07g0565100_None/Os03g0182600_LOC_Os03g08440/Os05g0565000_LOC_Os05g49030/Os02g0478600_LOC_Os02g27760/Os08g0326400_LOC_Os…	135	CC
GO:0005730	GO:0005730	nucleolus	67/2068	132/23332	1.34794815062311e-35	3.23956872199753e-33	2.93395498047907e-33	Os04g0376000_None/Os05g0402700_LOC_Os05g33380/Os04g0598200_LOC_Os04g50990/Os01g0815800_LOC_Os01g59990/Os06g0274200_LOC_Os06g16290/Os02g0105900_LOC_Os02g01560/Os07g0622100_LOC_Os07g42950/Os08g0524600_LOC_Os08g41300/Os01g0723200_LOC_Os01g52490/Os07g0184300_LOC_Os07g08660/Os02g0814700_LOC_Os02g56960/Os03g0350300_LOC_Os03g22740/Os03g0424800_LOC_Os03g31134/Os12g0567700_LOC_Os12g38000/Os08g0192900_LOC_…	67	CC
GO:0005829	GO:0005829	cytosol	129/2068	497/23332	7.81999596534702e-30	1.53769557027687e-27	1.39263277430725e-27	Os01g0583100_LOC_Os01g40094/Os05g0207300_LOC_Os05g11710/Os04g0376000_None/Os07g0546700_None/Os05g0402700_LOC_Os05g33380/Os04g0598200_LOC_Os04g50990/Os07g0616600_LOC_Os07g42450/Os01g0815800_LOC_Os01g59990/Os02g0105900_LOC_Os02g01560/Os02g0797200_None/Os07g0622100_LOC_Os07g42950/Os08g0524600_LOC_Os08g41300/Os07g0565100_None/Os03g0182600_LOC_Os03g08440/Os05g0565000_LOC_Os05g49030/Os02g0478600_LOC_Os…	129	CC
GO:0043233	GO:0043233	organelle lumen	99/2068	360/23332	3.32365971380772e-25	3.99393108942561e-23	3.6171524721615e-23	Os04g0376000_None/Os05g0402700_LOC_Os05g33380/Os04g0598200_LOC_Os04g50990/Os01g0815800_LOC_Os01g59990/Os06g0274200_LOC_Os06g16290/Os02g0105900_LOC_Os02g01560/Os07g0622100_LOC_Os07g42950/Os08g0524600_LOC_Os08g41300/Os01g0723200_LOC_Os01g52490/Os07g0184300_LOC_Os07g08660/Os02g0814700_LOC_Os02g56960/Os03g0350300_LOC_Os03g22740/Os03g0424800_LOC_Os03g31134/Os12g0567700_LOC_Os12g38000/Os08g0192900_LOC_…	99	CC
GO:0009506	GO:0009506	plasmodesma	32/2068	106/23332	3.21996441571274e-10	2.04846559740784e-08	1.85521788781468e-08	Os04g0376000_None/Os04g0598200_LOC_Os04g50990/Os07g0622100_LOC_Os07g42950/Os05g0565000_LOC_Os05g49030/Os03g0424800_LOC_Os03g31134/Os03g0424500_LOC_Os03g31090/Os07g0613200_LOC_Os07g42170/Os03g0807800_LOC_Os03g59310/Os01g0375000_LOC_Os01g27730/Os11g0127900_LOC_Os11g03400/Os03g0798600_LOC_Os03g58430/Os01g0357900_LOC_Os01g25540/Os02g0259900_LOC_Os02g15930/Os12g0124200_LOC_Os12g03090/Os09g0258600_LOC_…	32	CC
GO:0098588	GO:0098588	bounding membrane of organelle	54/2068	332/23332	9.48358775852722e-06	0.000427354173368633	0.000387038526724104	Os08g0326400_LOC_Os08g23710/Os01g0723200_LOC_Os01g52490/Os12g0567700_LOC_Os12g38000/Os09g0507800_LOC_Os09g32976/Os06g0230100_LOC_Os06g12460/Os02g0498700_LOC_Os02g29530/Os02g0745400_LOC_Os02g51130/Os01g0559900_LOC_Os01g37950/Os12g0150100_LOC_Os12g05430/Os05g0368300_LOC_Os05g30530/Os03g0798600_LOC_Os03g58430/Os03g0413400_LOC_Os03g30000/Os04g0650300_LOC_Os04g55670/Os03g0341100_LOC_Os03g22180/Os09g02…	54	CC
GO:0046658	GO:0046658	anchored component of plasma membrane	2068-12-01	43/23332	0.000257815589543886	0.00774521000254756	0.00701454403715162	Os03g0669300_LOC_Os03g46660/Os05g0386800_LOC_Os05g32110/Os07g0570550_LOC_Os07g38290/Os03g0754500_LOC_Os03g54750/Os07g0557700_LOC_Os07g37156/Os04g0540300_LOC_Os04g45700/Os03g0648450_LOC_Os03g44630/Os06g0681200_LOC_Os06g46740/Os09g0248100_LOC_Os09g07350/Os05g0570900_LOC_Os05g49580/Os04g0685300_LOC_Os04g58850/Os07g0112700_LOC_Os07g02200	12	CC
GO:0031225	GO:0031225	anchored component of membrane	15/2068	63/23332	0.00031705151672048	0.00890626533332985	0.00806606797835699	Os01g0559900_LOC_Os01g37950/Os03g0669300_LOC_Os03g46660/Os05g0386800_LOC_Os05g32110/Os07g0570550_LOC_Os07g38290/Os08g0482300_LOC_Os08g37630/Os03g0754500_LOC_Os03g54750/Os03g0301200_LOC_Os03g18910/Os07g0557700_LOC_Os07g37156/Os04g0540300_LOC_Os04g45700/Os03g0648450_LOC_Os03g44630/Os06g0681200_LOC_Os06g46740/Os09g0248100_LOC_Os09g07350/Os05g0570900_LOC_Os05g49580/Os04g0685300_LOC_Os04g58850/Os07g01…	15	CC

## Sheet: Supp Table 4B
Table S4.B: Gene ontology of Biological Process, Molecular Function and Cellular Component of down-regulated DEGs responding to damage only (D) (p-value=0.01).
BP DOWN	ID	Description	GeneRatio	BgRatio	pvalue	p.adjust	qvalue	geneID	Count	GOType
GO:0019321	GO:0019321	pentose metabolic process	6/861	20/23332	6.16789831469254e-05	0.0208104889137726	0.019295782938175	Os03g0320100_LOC_Os03g20420/Os11g0131900_LOC_Os11g03730/Os07g0669100_LOC_Os07g47290/Os02g0195500_LOC_Os02g10190/Os12g0128700_LOC_Os12g03470/Os06g0232200_LOC_Os06g12600	6	BP
GO:0030001	GO:0030001	metal ion transport	27/861	324/23332	7.67635501204661e-05	0.021583351508871	0.0200123921893005	Os04g0469800_LOC_Os04g39430/Os02g0689900_LOC_Os02g46460/Os08g0503700_LOC_Os08g39370/Os03g0226400_LOC_Os03g12530/Os04g0502900_LOC_Os04g42430/Os02g0585200_LOC_Os02g37330/Os05g0495600_LOC_Os05g41580/Os01g0719100_LOC_Os01g52110/Os02g0530100_LOC_Os02g32814/Os06g0207700_LOC_Os06g10580/Os05g0148600_LOC_Os05g05590/Os09g0109800_LOC_Os09g02214/Os09g0271100_LOC_Os09g09830/Os01g0503400_LOC_Os01g31870/Os03g05…	27	BP
GO:0055065	GO:0055065	metal ion homeostasis	14/861	123/23332	0.000181491504410449	0.0354882626590363	0.0329052246662266	Os04g0469800_LOC_Os04g39430/Os02g0689900_LOC_Os02g46460/Os11g0484000_LOC_Os11g29370/Os05g0148600_LOC_Os05g05590/Os05g0551000_LOC_Os05g47780/Os09g0109800_LOC_Os09g02214/Os06g0486800_LOC_Os06g29180/Os03g0229500_LOC_Os03g12790/Os01g0503400_LOC_Os01g31870/Os03g0575200_LOC_Os03g37840/Os06g0560000_LOC_Os06g36450/Os04g0686800_LOC_Os04g59020/Os02g0302700_LOC_Os02g19970/Os05g0415200_LOC_Os05g34290	14	BP
GO:0035235	GO:0035235	ionotropic glutamate receptor signaling pathway	5/861	16/23332	0.000210363145578164	0.0354882626590363	0.0329052246662266	Os02g0787600_LOC_Os02g54640/Os06g0188800_LOC_Os06g08910/Os06g0188600_LOC_Os06g08890/Os06g0188700_LOC_Os06g08900/Os09g0429400_LOC_Os09g25990	5	BP
GO:0040008	GO:0040008	regulation of growth	15/861	148/23332	0.000390010029053037	0.041823981606261	0.0387797938831959	Os04g0469800_LOC_Os04g39430/Os01g0388000_LOC_Os01g29150/Os05g0207500_LOC_Os05g11730/Os10g0562100_LOC_Os10g41260/Os08g0442400_LOC_Os08g34360/Os07g0143200_LOC_Os07g05010/Os03g0297600_LOC_Os03g18600/Os05g0235300_None/Os06g0207700_LOC_Os06g10580/Os06g0717200_LOC_Os06g50340/Os01g0827800_LOC_Os01g61210/Os07g0134000_LOC_Os07g04180/Os02g0777400_LOC_Os02g53720/Os07g0603300_LOC_Os07g41200/Os03g0417700_LOC_…	15	BP
GO:0006777	GO:0006777	Mo-molybdopterin cofactor biosynthetic process	4/861	12/23332	0.000718965896017528	0.041823981606261	0.0387797938831959	Os02g0258900_LOC_Os02g15870/Os02g0804600_LOC_Os02g56050/None_LOC_Os04g56620/None_LOC_Os02g56080	4	BP
GO:0005986	GO:0005986	sucrose biosynthetic process	4/861	13/23332	0.00100829160299527	0.0494413430005595	0.0458427203062624	Os11g0236100_LOC_Os11g12810/Os01g0919400_LOC_Os01g69030/Os05g0438600_LOC_Os05g36270/Os01g0376700_LOC_Os01g27880	4	BP
MF DOWN	ID	Description	GeneRatio	BgRatio	pvalue	p.adjust	qvalue	geneID	Count	GOType
GO:0030247	GO:0030247	polysaccharide binding	25/861	156/23332	6.15829186720665e-10	1.03886691070115e-06	9.63252256763427e-07	Os10g0180800_LOC_Os10g10130/Os08g0378000_LOC_Os08g29020/Os04g0370900_LOC_Os04g30240/Os01g0690800_LOC_Os01g49614/Os04g0307500_LOC_Os04g24220/Os01g0856900_LOC_Os01g63810/Os04g0599000_LOC_Os04g51050/Os12g0297500_LOC_Os12g20150/Os01g0136800_LOC_Os01g04450/Os02g0111600_LOC_Os02g02120/Os01g0116800_LOC_Os01g02730/Os01g0138300_LOC_Os01g04570/Os01g0114100_LOC_Os01g02390/Os04g0598800_LOC_Os04g51030/Os01g06…	25	MF
GO:0030246	GO:0030246	carbohydrate binding	41/861	384/23332	1.231614594785e-09	1.03886691070115e-06	9.63252256763427e-07	Os10g0180800_LOC_Os10g10130/Os12g0429200_LOC_Os12g24170/Os02g0141300_LOC_Os02g04840/Os04g0603000_LOC_Os04g51390/Os08g0378000_LOC_Os08g29020/Os04g0370900_LOC_Os04g30240/Os01g0690800_LOC_Os01g49614/Os11g0525600_LOC_Os11g32260/Os04g0307500_LOC_Os04g24220/Os01g0856900_LOC_Os01g63810/Os04g0599000_LOC_Os04g51050/Os07g0420700_LOC_Os07g23880/Os02g0298200_LOC_Os02g19550/Os12g0297500_LOC_Os12g20150/Os05g02…	41	MF
GO:0009881	GO:0009881	photoreceptor activity	5/861	11/23332	2.59587055706437e-05	0.0145974454325586	0.0135349601677111	Os12g0101800_LOC_Os12g01140/Os02g0625000_LOC_Os02g41550/Os03g0752100_LOC_Os03g54084/Os06g0661800_LOC_Os06g45100/Os03g0719800_LOC_Os03g51030	5	MF
GO:0046556	GO:0046556	alpha-L-arabinofuranosidase activity	4/861	10/23332	0.000323607758064131	0.041823981606261	0.0387797938831959	Os03g0320100_LOC_Os03g20420/Os11g0131900_LOC_Os11g03730/Os02g0195500_LOC_Os02g10190/Os12g0128700_LOC_Os12g03470	4	MF
GO:0016638	GO:0016638	oxidoreductase activity, acting on the CH-NH2 group of donors	6/861	27/23332	0.000377696509266268	0.041823981606261	0.0387797938831959	Os06g0611900_LOC_Os06g40940/Os04g0269600_LOC_Os04g20164/Os07g0658400_LOC_Os07g46460/Os10g0377800_LOC_Os10g23120/Os01g0711400_LOC_Os01g51410/Os05g0555600_LOC_Os05g48200	6	MF
GO:0000155	GO:0000155	phosphorelay sensor kinase activity	5/861	19/23332	0.000510705890358198	0.041823981606261	0.0387797938831959	Os11g0102200_LOC_Os11g01140/Os12g0101800_LOC_Os12g01140/Os03g0370000_LOC_Os03g25400/Os03g0752100_LOC_Os03g54084/Os03g0719800_LOC_Os03g51030	5	MF
GO:0015276	GO:0015276	ligand-gated ion channel activity	6/861	30/23332	0.000689451034668938	0.041823981606261	0.0387797938831959	Os02g0787600_LOC_Os02g54640/Os06g0188800_LOC_Os06g08910/Os06g0188600_LOC_Os06g08890/Os06g0188700_LOC_Os06g08900/Os09g0429400_LOC_Os09g25990/None_LOC_Os06g33610	6	MF
CC DOWN	ID	Description	GeneRatio	BgRatio	pvalue	p.adjust	qvalue	geneID	Count	GOType
GO:0030288	GO:0030288	outer membrane-bounded periplasmic space	5/861	19/23332	0.000510705890358198	0.041823981606261	0.0387797938831959	Os02g0787600_LOC_Os02g54640/Os06g0188800_LOC_Os06g08910/Os06g0188600_LOC_Os06g08890/Os06g0188700_LOC_Os06g08900/Os09g0429400_LOC_Os09g25990	5	CC

## Sheet: Supp Table 4C
Table S4.C: Gene ontology of Biological Process, Molecular Function and Cellular Component of up-regulated DEGs responding to the herbivore OS only (H) (p-value=0.01).
BP UP	ID	Description	GeneRatio	BgRatio	pvalue	p.adjust	qvalue	geneID	Count	GOType
GO:0009751	GO:0009751	response to salicylic acid	34/876	287/23332	3.52790056008952e-09	5.84925912862842e-06	5.11731260189827e-06	Os03g0667100_LOC_Os03g46440/Os03g0802500_LOC_Os03g58790/Os06g0158100_LOC_Os06g06360/Os09g0417800_LOC_Os09g25070/Os11g0180200_LOC_Os11g07850/Os09g0417600_LOC_Os09g25060/Os01g0100900_LOC_Os01g01080/Os05g0312000_LOC_Os05g24684/Os12g0555000_LOC_Os12g36830/Os02g0627100_LOC_Os02g41680/Os02g0526400_LOC_Os02g32520/Os01g0841500_LOC_Os01g62410/Os03g0318600_LOC_Os03g20310/Os11g0621300_LOC_Os11g40590/Os01g06…	34	BP
GO:0055065	GO:0055065	metal ion homeostasis	20/876	123/23332	3.26699983876421e-08	1.92625168052937e-05	1.68521034586342e-05	Os02g0689900_LOC_Os02g46460/Os08g0508800_LOC_Os08g39840/Os03g0142800_LOC_Os03g04920/Os03g0136900_LOC_Os03g04410/Os01g0648000_LOC_Os01g45990/Os11g0648000_LOC_Os11g42790/Os06g0675600_LOC_Os06g46270/Os04g0538400_LOC_Os04g45520/Os07g0666900_LOC_Os07g47100/Os08g0323700_LOC_Os08g23440/Os08g0509100_LOC_Os08g39850/Os11g0106700_LOC_Os11g01530/Os11g0552000_LOC_Os11g35040/Os03g0225900_LOC_Os03g12500/Os05g01…	20	BP
GO:0009863	GO:0009863	salicylic acid mediated signaling pathway	16/876	80/23332	3.86242858224523e-08	1.92625168052937e-05	1.68521034586342e-05	Os03g0667100_LOC_Os03g46440/Os03g0802500_LOC_Os03g58790/Os06g0158100_LOC_Os06g06360/Os11g0180200_LOC_Os11g07850/Os05g0312000_LOC_Os05g24684/Os12g0555000_LOC_Os12g36830/Os03g0318600_LOC_Os03g20310/Os11g0621300_LOC_Os11g40590/Os01g0667900_LOC_Os01g47760/Os10g0533600_LOC_Os10g38950/Os01g0289600_LOC_Os01g18584/Os09g0123300_LOC_Os09g03620/Os04g0674700_LOC_Os04g57850/Os05g0322900_LOC_Os05g25770/Os05g05…	16	BP
GO:0009697	GO:0009697	salicylic acid biosynthetic process	9/876	24/23332	1.11944566626191e-07	2.71031407398443e-05	2.37115916065681e-05	Os09g0417800_LOC_Os09g25070/Os09g0417600_LOC_Os09g25060/Os02g0274100_LOC_Os02g17390/Os08g0560000_LOC_Os08g44590/Os02g0627100_LOC_Os02g41680/Os03g0825800_LOC_Os03g61060/Os09g0123300_LOC_Os09g03620/Os07g0673200_LOC_Os07g47590/Os06g0691800_LOC_Os06g47650	9	BP
GO:0009696	GO:0009696	salicylic acid metabolic process	10/876	31/23332	1.14428217840114e-07	2.71031407398443e-05	2.37115916065681e-05	Os09g0417800_LOC_Os09g25070/Os09g0417600_LOC_Os09g25060/Os02g0274100_LOC_Os02g17390/Os08g0560000_LOC_Os08g44590/Os02g0627100_LOC_Os02g41680/Os03g0825800_LOC_Os03g61060/Os09g0123300_LOC_Os09g03620/Os07g0603600_LOC_Os07g41230/Os07g0673200_LOC_Os07g47590/Os06g0691800_LOC_Os06g47650	10	BP
GO:0009408	GO:0009408	response to heat	38/876	398/23332	1.53884972270879e-07	2.99873930212295e-05	2.62349232323372e-05	Os02g0703600_LOC_Os02g47470/Os02g0483500_LOC_Os02g28170/Os12g0116700_LOC_Os12g02450/Os11g0537400_LOC_Os11g33120/Os03g0129100_LOC_Os03g03700/Os07g0687900_LOC_Os07g48830/Os02g0526400_LOC_Os02g32520/Os08g0448000_LOC_Os08g34790/Os06g0716000_LOC_Os06g50220/Os10g0320100_LOC_Os10g17260/Os10g0395000_LOC_Os10g25550/Os06g0727200_LOC_Os06g51150/Os04g0600200_LOC_Os04g51150/Os03g0270500_LOC_Os03g16390/Os02g01…	38	BP
GO:0032787	GO:0032787	monocarboxylic acid metabolic process	42/876	467/23332	1.80864855375329e-07	2.99873930212295e-05	2.62349232323372e-05	Os02g0813600_LOC_Os02g56860/Os02g0703600_LOC_Os02g47470/Os09g0417800_LOC_Os09g25070/Os09g0417600_LOC_Os09g25060/Os01g0100900_LOC_Os01g01080/Os02g0274100_LOC_Os02g17390/Os08g0560000_LOC_Os08g44590/Os02g0627100_LOC_Os02g41680/Os02g0621300_LOC_Os02g40784/Os06g0215600_LOC_Os06g11210/Os03g0825800_LOC_Os03g61060/Os09g0539800_LOC_Os09g36860/Os08g0508800_LOC_Os08g39840/Os12g0145700_LOC_Os12g05110/Os02g01…	42	BP
GO:0014070	GO:0014070	response to organic cyclic compound	39/876	421/23332	2.32467888417449e-07	3.50392508178301e-05	3.06546172477747e-05	Os03g0667100_LOC_Os03g46440/Os03g0802500_LOC_Os03g58790/Os06g0158100_LOC_Os06g06360/Os09g0417800_LOC_Os09g25070/Os02g0705500_LOC_Os02g47660/Os11g0180200_LOC_Os11g07850/Os11g0537400_LOC_Os11g33120/Os09g0417600_LOC_Os09g25060/Os01g0100900_LOC_Os01g01080/Os05g0312000_LOC_Os05g24684/Os12g0555000_LOC_Os12g36830/Os02g0627100_LOC_Os02g41680/Os04g0457800_LOC_Os04g38480/Os02g0526400_LOC_Os02g32520/Os01g08…	39	BP
GO:0010154	GO:0010154	fruit development	36/876	386/23332	5.73326033687483e-07	6.78981831324177e-05	5.94017499564926e-05	Os02g0743400_LOC_Os02g50960/Os08g0406150_LOC_Os08g31410/Os06g0574200_LOC_Os06g37620/Os11g0184800_LOC_Os11g08200/Os11g0168600_LOC_Os11g06780/Os01g0871300_LOC_Os01g65090/Os08g0560000_LOC_Os08g44590/Os12g0555000_LOC_Os12g36830/Os03g0825800_LOC_Os03g61060/Os10g0533600_LOC_Os10g38950/Os10g0320100_LOC_Os10g17260/Os10g0100500_LOC_Os10g01060/Os05g0100700_LOC_Os05g01040/Os10g0395000_LOC_Os10g25550/Os09g01…	36	BP
GO:0019748	GO:0019748	secondary metabolic process	26/876	237/23332	1.07675747381833e-06	0.000111578993224425	9.76165657185304e-05	Os02g0689900_LOC_Os02g46460/Os03g0760100_LOC_Os03g55240/Os09g0417800_LOC_Os09g25070/Os09g0417600_LOC_Os09g25060/Os01g0100900_LOC_Os01g01080/Os08g0441500_LOC_Os08g34280/Os08g0243500_LOC_Os08g14570/Os02g0627100_LOC_Os02g41680/Os08g0448000_LOC_Os08g34790/Os01g0528800_LOC_Os01g34480/Os02g0180700_LOC_Os02g08420/Os12g0277000_LOC_Os12g17880/Os10g0530900_LOC_Os10g38740/Os05g0322900_LOC_Os05g25770/Os10g05…	26	BP
GO:0009807	GO:0009807	lignan biosynthetic process	7/876	21/23332	7.52477392305304e-06	0.000490012604062753	0.000428694919940622	Os08g0441500_LOC_Os08g34280/Os08g0448000_LOC_Os08g34790/Os01g0528800_LOC_Os01g34480/Os02g0180700_LOC_Os02g08420/Os10g0512400_LOC_Os10g36848/Os03g0112900_LOC_Os03g02180/Os02g0467600_LOC_Os02g26810	7	BP
GO:0071407	GO:0071407	cellular response to organic cyclic compound	20/876	172/23332	7.68415422535077e-06	0.000490012604062753	0.000428694919940622	Os03g0667100_LOC_Os03g46440/Os03g0802500_LOC_Os03g58790/Os06g0158100_LOC_Os06g06360/Os02g0705500_LOC_Os02g47660/Os11g0180200_LOC_Os11g07850/Os05g0312000_LOC_Os05g24684/Os12g0555000_LOC_Os12g36830/Os04g0457800_LOC_Os04g38480/Os03g0318600_LOC_Os03g20310/Os11g0621300_LOC_Os11g40590/Os01g0667900_LOC_Os01g47760/Os10g0533600_LOC_Os10g38950/Os01g0289600_LOC_Os01g18584/Os09g0123300_LOC_Os09g03620/Os03g04…	20	BP
GO:0016042	GO:0016042	lipid catabolic process	14/876	98/23332	1.73892932867664e-05	0.000994187871360642	0.000869780259497787	Os02g0703600_LOC_Os02g47470/Os01g0100900_LOC_Os01g01080/Os02g0274100_LOC_Os02g17390/Os07g0520900_LOC_Os07g33670/Os01g0667900_LOC_Os01g47760/Os01g0966100_LOC_Os01g73530/Os01g0388000_LOC_Os01g29150/Os03g0429800_LOC_Os03g31550/Os09g0543100_LOC_Os09g37100/Os09g0462400_LOC_Os09g28770/Os03g0254400_LOC_Os03g14950/Os01g0172400_LOC_Os01g07760/Os04g0550600_LOC_Os04g46470/Os05g0305900_LOC_Os05g24010	14	BP
GO:0070482	GO:0070482	response to oxygen levels	11/876	67/23332	3.68776126293246e-05	0.00197235747546517	0.00172554669620405	Os09g0417800_LOC_Os09g25070/Os05g0524400_LOC_Os05g44922/Os10g0390500_LOC_Os10g25130/Os08g0189600_LOC_Os08g09010/Os10g0405600_LOC_Os10g26570/Os02g0550800_LOC_Os02g34580/Os05g0194900_LOC_Os05g10650/Os05g0187100_LOC_Os05g09500/Os03g0321700_LOC_Os03g20550/Os06g0548200_LOC_Os06g35560/Os04g0607600_LOC_Os04g51830	11	BP
GO:0072330	GO:0072330	monocarboxylic acid biosynthetic process	25/876	273/23332	4.02361586667499e-05	0.00208473597092098	0.00182386271851254	Os02g0813600_LOC_Os02g56860/Os09g0417800_LOC_Os09g25070/Os09g0417600_LOC_Os09g25060/Os02g0274100_LOC_Os02g17390/Os08g0560000_LOC_Os08g44590/Os02g0627100_LOC_Os02g41680/Os02g0621300_LOC_Os02g40784/Os06g0215600_LOC_Os06g11210/Os03g0825800_LOC_Os03g61060/Os09g0539800_LOC_Os09g36860/Os08g0508800_LOC_Os08g39840/Os07g0520900_LOC_Os07g33670/Os10g0363300_LOC_Os10g21910/Os06g0598800_LOC_Os06g39750/Os09g01…	25	BP
GO:0009611	GO:0009611	response to wounding	22/876	226/23332	4.61419656375813e-05	0.00231828421294272	0.00202818592180501	Os09g0417800_LOC_Os09g25070/Os04g0578000_LOC_Os04g48850/Os06g0574200_LOC_Os06g37620/Os09g0417600_LOC_Os09g25060/Os03g0825800_LOC_Os03g61060/Os08g0508800_LOC_Os08g39840/Os02g0551700_LOC_Os02g34650/Os10g0533600_LOC_Os10g38950/Os02g0165100_LOC_Os02g06930/Os10g0112700_LOC_Os10g02360/Os03g0225700_LOC_Os03g12470/Os09g0297000_LOC_Os09g12560/Os03g0132000_LOC_Os03g04000/Os03g0270500_LOC_Os03g16390/Os03g01…	22	BP
GO:0010038	GO:0010038	response to metal ion	36/876	472/23332	5.08669234203542e-05	0.00248051055973374	0.00217011208895505	Os02g0689900_LOC_Os02g46460/Os06g0194900_LOC_Os06g09450/Os02g0194100_LOC_Os02g10070/Os07g0232800_LOC_Os07g12890/Os06g0158100_LOC_Os06g06360/Os12g0116700_LOC_Os12g02450/Os08g0406150_LOC_Os08g31410/Os04g0110100_LOC_Os04g01950/Os04g0578000_LOC_Os04g48850/Os10g0370500_LOC_Os10g22520/Os09g0255400_LOC_Os09g08130/Os12g0555000_LOC_Os12g36830/Os02g0627100_LOC_Os02g41680/Os06g0665800_LOC_Os06g45500/Os10g03…	36	BP
GO:0006875	GO:0006875	cellular metal ion homeostasis	11/876	70/23332	5.60571388821502e-05	0.00258174267407236	0.00225867653156734	Os02g0689900_LOC_Os02g46460/Os08g0508800_LOC_Os08g39840/Os03g0142800_LOC_Os03g04920/Os04g0538400_LOC_Os04g45520/Os08g0509100_LOC_Os08g39850/Os11g0106700_LOC_Os11g01530/Os03g0225900_LOC_Os03g12500/Os12g0106000_LOC_Os12g01530/Os03g0576200_LOC_Os03g37930/Os01g0598200_LOC_Os01g41510/None_LOC_Os03g19420	11	BP
GO:0002213	GO:0002213	defense response to insect	14/876	109/23332	5.8386429174156e-05	0.00261634323164191	0.00228894735140788	Os04g0578000_LOC_Os04g48850/Os03g0264400_LOC_Os03g15780/Os02g0627100_LOC_Os02g41680/Os08g0508800_LOC_Os08g39840/Os08g0168000_LOC_Os08g07100/Os10g0533600_LOC_Os10g38950/Os05g0474800_LOC_Os05g39720/Os05g0427400_LOC_Os05g35290/Os03g0225900_LOC_Os03g12500/Os05g0322900_LOC_Os05g25770/Os08g0189600_LOC_Os08g09010/Os06g0691800_LOC_Os06g47650/Os11g0116900_LOC_Os11g02480/Os01g0826400_LOC_Os01g61080	14	BP
GO:0080027	GO:0080027	response to herbivore	7/876	28/23332	6.08852121370337e-05	0.00265651794008426	0.0023240948012419	Os05g0474800_LOC_Os05g39720/Os03g0225900_LOC_Os03g12500/Os05g0322900_LOC_Os05g25770/Os06g0691800_LOC_Os06g47650/Os11g0592000_LOC_Os11g37950/Os01g0826400_LOC_Os01g61080/Os08g0173300_LOC_Os08g07660	7	BP
GO:0048544	GO:0048544	recognition of pollen	14/876	118/23332	0.000139218306245023	0.00524599890350565	0.004589541292001	Os11g0208800_LOC_Os11g10290/Os01g0668901_LOC_Os01g47840/Os04g0103500_LOC_Os04g01310/Os04g0356600_LOC_Os04g28780/Os10g0101000_LOC_Os10g01100/Os01g0670100_LOC_Os01g48000/Os06g0602500_LOC_Os06g40030/Os04g0631800_LOC_Os04g53994/Os04g0226600_LOC_Os04g15580/Os01g0784200_LOC_Os01g57510/Os01g0223800_LOC_Os01g12410/Os01g0587400_LOC_Os01g40499/Os10g0342300_LOC_Os10g20160/Os04g0632100_LOC_Os04g53998	14	BP
GO:0030258	GO:0030258	lipid modification	9/876	54/23332	0.000165764940411268	0.00577664469037908	0.0050537847649942	Os01g0100900_LOC_Os01g01080/Os02g0274100_LOC_Os02g17390/Os01g0966100_LOC_Os01g73530/Os08g0524100_LOC_Os08g41270/Os05g0540000_LOC_Os05g46260/Os03g0238300_LOC_Os03g13520/Os09g0394600_LOC_Os09g23140/Os05g0535600_LOC_Os05g45900/Os03g0699700_LOC_Os03g49260	9	BP
GO:0002237	GO:0002237	response to molecule of bacterial origin	8/876	43/23332	0.000172491259070336	0.00583654097017585	0.00510618592908534	Os06g0158100_LOC_Os06g06360/Os09g0417800_LOC_Os09g25070/Os09g0417600_LOC_Os09g25060/Os02g0627100_LOC_Os02g41680/Os05g0474800_LOC_Os05g39720/Os05g0322900_LOC_Os05g25770/Os12g0595800_LOC_Os12g40419/Os12g0555500_LOC_Os12g36880	8	BP
GO:0008219	GO:0008219	cell death	17/876	167/23332	0.000190841156753581	0.00628331180681494	0.00549705013636658	Os04g0578000_LOC_Os04g48850/Os11g0537400_LOC_Os11g33120/Os02g0196800_LOC_Os02g10310/Os01g0100900_LOC_Os01g01080/Os03g0129100_LOC_Os03g03700/Os05g0312000_LOC_Os05g24684/Os11g0621300_LOC_Os11g40590/Os06g0675600_LOC_Os06g46270/Os09g0297000_LOC_Os09g12560/Os03g0146400_LOC_Os03g05310/Os02g0682500_LOC_Os02g45810/Os06g0288100_LOC_Os06g18000/Os07g0673200_LOC_Os07g47590/Os09g0543100_LOC_Os09g37100/Os02g05…	17	BP
GO:0006096	GO:0006096	glycolytic process	11/876	81/23332	0.000216012528943578	0.00628331180681494	0.00549705013636658	Os12g0145700_LOC_Os12g05110/Os02g0105400_LOC_Os02g01510/Os05g0524400_LOC_Os05g44922/Os08g0120600_LOC_Os08g02700/Os02g0751800_LOC_Os02g51590/Os08g0126300_LOC_Os08g03290/Os10g0405600_LOC_Os10g26570/Os10g0167300_LOC_Os10g08550/Os11g0148500_LOC_Os11g05110/Os05g0194900_LOC_Os05g10650/Os05g0187100_LOC_Os05g09500	11	BP
GO:0006099	GO:0006099	tricarboxylic acid cycle	8/876	45/23332	0.00023997533513334	0.00674371365510302	0.00589983963985268	Os02g0194100_LOC_Os02g10070/Os03g0136900_LOC_Os03g04410/Os01g0654500_LOC_Os01g46610/Os04g0394200_LOC_Os04g32330/Os02g0232400_LOC_Os02g13840/Os01g0276100_LOC_Os01g16900/Os07g0577700_LOC_Os07g38970/Os08g0366000_LOC_Os08g27840	8	BP
GO:0052386	GO:0052386	cell wall thickening	6/876	25/23332	0.000264185898554953	0.00726908498906569	0.00635946867813632	Os07g0182100_LOC_Os07g08430/Os12g0555000_LOC_Os12g36830/Os08g0448000_LOC_Os08g34790/Os01g0880200_LOC_Os01g65780/Os12g0555500_LOC_Os12g36880/Os08g0500700_LOC_Os08g39140	6	BP
GO:0009753	GO:0009753	response to jasmonic acid	28/876	362/23332	0.00026743919441074	0.00726908498906569	0.00635946867813632	Os09g0417800_LOC_Os09g25070/Os04g0578000_LOC_Os04g48850/Os09g0417600_LOC_Os09g25060/Os09g0442600_LOC_Os09g27050/Os10g0370500_LOC_Os10g22520/Os05g0312000_LOC_Os05g24684/Os12g0555000_LOC_Os12g36830/Os08g0508800_LOC_Os08g39840/Os03g0300400_LOC_Os03g18850/Os11g0621300_LOC_Os11g40590/Os01g0667900_LOC_Os01g47760/Os01g0289600_LOC_Os01g18584/Os10g0395000_LOC_Os10g25550/Os04g0653400_LOC_Os04g55960/Os07g06…	28	BP
GO:0070542	GO:0070542	response to fatty acid	28/876	363/23332	0.000279710025085158	0.00747998744501922	0.00654397987380895	Os09g0417800_LOC_Os09g25070/Os04g0578000_LOC_Os04g48850/Os09g0417600_LOC_Os09g25060/Os09g0442600_LOC_Os09g27050/Os10g0370500_LOC_Os10g22520/Os05g0312000_LOC_Os05g24684/Os12g0555000_LOC_Os12g36830/Os08g0508800_LOC_Os08g39840/Os03g0300400_LOC_Os03g18850/Os11g0621300_LOC_Os11g40590/Os01g0667900_LOC_Os01g47760/Os01g0289600_LOC_Os01g18584/Os10g0395000_LOC_Os10g25550/Os04g0653400_LOC_Os04g55960/Os07g06…	28	BP
GO:0009072	GO:0009072	aromatic amino acid family metabolic process	11/876	84/23332	0.000298877702653627	0.00786570207936054	0.00688142814129822	Os02g0196800_LOC_Os02g10310/Os03g0254800_LOC_Os03g14990/Os07g0182100_LOC_Os07g08430/Os03g0264400_LOC_Os03g15780/Os09g0255400_LOC_Os09g08130/Os01g0871300_LOC_Os01g65090/Os02g0627100_LOC_Os02g41680/Os02g0266000_LOC_Os02g16630/Os10g0523700_LOC_Os10g37980/Os05g0427400_LOC_Os05g35290/Os03g0797500_LOC_Os03g58320	11	BP
GO:0009867	GO:0009867	jasmonic acid mediated signaling pathway	12/876	101/23332	0.000404054851617092	0.00985180799972262	0.00861900287195592	Os09g0417800_LOC_Os09g25070/Os09g0417600_LOC_Os09g25060/Os05g0312000_LOC_Os05g24684/Os12g0555000_LOC_Os12g36830/Os08g0508800_LOC_Os08g39840/Os11g0621300_LOC_Os11g40590/Os01g0667900_LOC_Os01g47760/Os07g0603600_LOC_Os07g41230/Os04g0674700_LOC_Os04g57850/Os05g0474800_LOC_Os05g39720/Os05g0563900_LOC_Os05g48930/Os12g0555500_LOC_Os12g36880	12	BP
MF UP	ID	Description	GeneRatio	BgRatio	pvalue	p.adjust	qvalue	geneID	Count	GOType
GO:0030170	GO:0030170	pyridoxal phosphate binding	17/876	135/23332	1.27293190177375e-05	0.000753757533264597	0.000659436150618129	Os08g0545000_LOC_Os08g43180/Os04g0578000_LOC_Os04g48850/Os01g0100900_LOC_Os01g01080/Os10g0189600_LOC_Os10g11200/Os01g0871300_LOC_Os01g65090/Os06g0670000_LOC_Os06g45860/Os10g0390500_LOC_Os10g25130/Os04g0614600_LOC_Os04g52450/Os02g0806900_LOC_Os02g56300/Os05g0429000_LOC_Os05g35440/Os11g0552000_LOC_Os11g35040/Os03g0252800_LOC_Os03g14800/Os03g0236200_LOC_Os03g13300/Os11g0516000_LOC_Os11g31640/Os04g05…	17	MF
GO:0019842	GO:0019842	vitamin binding	19/876	186/23332	7.8317108484826e-05	0.0033294811760985	0.00291284684189177	Os08g0545000_LOC_Os08g43180/Os04g0578000_LOC_Os04g48850/Os01g0100900_LOC_Os01g01080/Os10g0189600_LOC_Os10g11200/Os01g0871300_LOC_Os01g65090/Os09g0539800_LOC_Os09g36860/Os06g0670000_LOC_Os06g45860/Os10g0390500_LOC_Os10g25130/Os04g0614600_LOC_Os04g52450/Os02g0806900_LOC_Os02g56300/Os05g0429000_LOC_Os05g35440/Os11g0552000_LOC_Os11g35040/Os03g0252800_LOC_Os03g14800/Os03g0236200_LOC_Os03g13300/Os11g05…	19	MF
GO:0046912	GO:0046912	transferase activity, transferring acyl groups, acyl groups converted into alkyl on transfer	5/876	16/23332	0.000228005173624289	0.00651780306670811	0.00570219835307204	Os02g0194100_LOC_Os02g10070/Os09g0521400_LOC_Os09g34960/Os02g0232400_LOC_Os02g13840/Os07g0577700_LOC_Os07g38970/Os12g0566300_LOC_Os12g37870	5	MF

## Sheet: Supp Table 4D
Table S4.D: Gene ontology of Biological Process, Molecular Function and Cellular Component of down-regulated DEGs responding to the herbivore OS only (H) (p-value=0.01).
BP DOWN	ID	Description	GeneRatio	BgRatio	pvalue	p.adjust	qvalue	geneID	Count	GOType
GO:0015979	GO:0015979	photosynthesis	38/955	232/23332	2.65939166240971e-13	1.23901655402212e-10	1.11124724359697e-10	Os08g0174500_LOC_Os08g07740/Os06g0132400_LOC_Os06g04150/Os07g0673550_LOC_Os07g47640/Os08g0566600_LOC_Os08g45190/Os07g0148900_LOC_Os07g05480/Os02g0744900_LOC_Os02g51080/Os01g0773700_LOC_Os01g56680/Os09g0296800_LOC_Os09g12540/Os05g0480000_LOC_Os05g40180/Os09g0565200_LOC_Os09g39180/Os11g0267000_LOC_Os11g16550/Os03g0267300_LOC_Os03g16050/Os01g0938100_LOC_Os01g71190/Os07g0152900_LOC_Os07g05820/Os02g07…	38	BP
GO:0009657	GO:0009657	plastid organization	22/955	178/23332	3.97916887371031e-06	0.000358567328508785	0.000321591308974717	Os02g0744900_LOC_Os02g51080/Os02g0125700_LOC_Os02g03330/Os12g0563200_LOC_Os12g37610/Os09g0346500_LOC_Os09g17740/Os03g0414400_LOC_Os03g30092/Os07g0558500_LOC_Os07g37250/Os12g0420200_LOC_Os12g23180/Os02g0152900_LOC_Os02g05890/Os01g0102300_LOC_Os01g01280/Os07g0556200_LOC_Os07g37030/Os12g0188700_LOC_Os12g08730/Os03g0799700_LOC_Os03g58540/Os08g0378900_LOC_Os08g29110/Os04g0464800_LOC_Os04g39060/Os01g09…	22	BP
GO:0045454	GO:0045454	cell redox homeostasis	18/955	150/23332	4.36377719049442e-05	0.00307741156651389	0.00276006410858732	Os08g0566600_LOC_Os08g45190/Os04g0676100_LOC_Os04g57930/Os06g0196300_LOC_Os06g09610/Os03g0851200_LOC_Os03g63420/Os02g0567100_LOC_Os02g35900/Os01g0913000_LOC_Os01g68480/Os12g0188700_LOC_Os12g08730/Os01g0266600_LOC_Os01g16152/Os12g0538700_LOC_Os12g35340/Os08g0378900_LOC_Os08g29110/Os09g0559600_LOC_Os09g38670/Os05g0149950_LOC_Os05g05730/Os11g0592900_LOC_Os11g38040/Os04g0412800_LOC_Os04g33680/Os11g06…	18	BP
CC DOWN	ID	Description	GeneRatio	BgRatio	pvalue	p.adjust	qvalue	geneID	Count	GOType
GO:0009579	GO:0009579	thylakoid	49/955	260/23332	2.22065535334162e-19	3.60190298312011e-16	3.23046915612434e-16	Os08g0557100_LOC_Os08g44290/Os02g0731600_LOC_Os02g49870/Os03g0765900_LOC_Os03g55720/Os06g0132400_LOC_Os06g04150/Os07g0673550_LOC_Os07g47640/Os06g0264800_LOC_Os06g15400/Os08g0566600_LOC_Os08g45190/Os07g0148900_LOC_Os07g05480/Os10g0516100_LOC_Os10g37180/Os02g0744900_LOC_Os02g51080/Os01g0773700_LOC_Os01g56680/Os05g0480000_LOC_Os05g40180/Os09g0565200_LOC_Os09g39180/Os08g0541400_LOC_Os08g42850/Os02g01…	49	CC
GO:0009526	GO:0009526	plastid envelope	38/955	233/23332	3.05552787674998e-13	1.23901655402212e-10	1.11124724359697e-10	Os02g0110200_LOC_Os02g02000/Os08g0557100_LOC_Os08g44290/Os03g0765900_LOC_Os03g55720/Os06g0132400_LOC_Os06g04150/Os07g0148900_LOC_Os07g05480/Os02g0744900_LOC_Os02g51080/Os01g0773700_LOC_Os01g56680/Os09g0565200_LOC_Os09g39180/Os02g0125700_LOC_Os02g03330/Os12g0615400_LOC_Os12g42090/Os03g0267300_LOC_Os03g16050/Os01g0938100_LOC_Os01g71190/Os01g0678600_LOC_Os01g48690/Os05g0103200_LOC_Os05g01270/Os03g08…	38	CC
GO:0009534	GO:0009534	chloroplast thylakoid	27/955	127/23332	1.39180744833417e-12	3.76251946866337e-10	3.37452262034705e-10	Os08g0557100_LOC_Os08g44290/Os03g0765900_LOC_Os03g55720/Os06g0132400_LOC_Os06g04150/Os08g0566600_LOC_Os08g45190/Os07g0148900_LOC_Os07g05480/Os02g0744900_LOC_Os02g51080/Os01g0773700_LOC_Os01g56680/Os09g0565200_LOC_Os09g39180/Os02g0125700_LOC_Os02g03330/Os01g0938100_LOC_Os01g71190/Os05g0103200_LOC_Os05g01270/Os09g0346500_LOC_Os09g17740/Os07g0158300_LOC_Os07g06450/Os08g0114100_LOC_Os08g02210/Os01g08…	27	CC
GO:0031975	GO:0031975	envelope	42/955	443/23332	4.33348680274512e-07	4.39307224628287e-05	3.94005181670642e-05	Os02g0110200_LOC_Os02g02000/Os08g0557100_LOC_Os08g44290/Os03g0765900_LOC_Os03g55720/Os06g0132400_LOC_Os06g04150/Os07g0148900_LOC_Os07g05480/Os02g0744900_LOC_Os02g51080/Os01g0773700_LOC_Os01g56680/Os09g0565200_LOC_Os09g39180/Os02g0125700_LOC_Os02g03330/Os12g0615400_LOC_Os12g42090/Os03g0267300_LOC_Os03g16050/Os01g0938100_LOC_Os01g71190/Os01g0678600_LOC_Os01g48690/Os05g0103200_LOC_Os05g01270/Os03g08…	42	CC

## Sheet: Supp Table 4E
Table S4.E: Gene ontology of Biological Process, Molecular Function and Cellular Component of up-regulated DEGs responding to damage and to the herbivore OS (DH) (p-value=0.01).
BP UP	ID	Description	GeneRatio	BgRatio	pvalue	p.adjust	qvalue	geneID	Count	GOType
GO:0009753	GO:0009753	response to jasmonic acid	31/519	362/23332	1.78113234096278e-10	1.23429614979461e-07	1.08137716857463e-07	Os01g0705700_LOC_Os01g50940/Os11g0474800_LOC_Os11g28530/Os02g0205500_LOC_Os02g11070/None_LOC_Os02g41630/Os07g0677200_LOC_Os07g48020/Os01g0160800_LOC_Os01g06740/None_LOC_Os07g46920/Os03g0676400_LOC_Os03g47280/Os11g0151400_LOC_Os11g05380/Os03g0407900_LOC_Os03g29410/Os04g0398000_LOC_Os04g32620/Os05g0135700_LOC_Os05g04510/Os05g0553400_LOC_Os05g48010/Os01g0940000_LOC_Os01g71310/Os04g0301500_LOC_Os04g2…	31	BP
GO:0070542	GO:0070542	response to fatty acid	31/519	363/23332	1.90772202441207e-10	1.23429614979461e-07	1.08137716857463e-07	Os01g0705700_LOC_Os01g50940/Os11g0474800_LOC_Os11g28530/Os02g0205500_LOC_Os02g11070/None_LOC_Os02g41630/Os07g0677200_LOC_Os07g48020/Os01g0160800_LOC_Os01g06740/None_LOC_Os07g46920/Os03g0676400_LOC_Os03g47280/Os11g0151400_LOC_Os11g05380/Os03g0407900_LOC_Os03g29410/Os04g0398000_LOC_Os04g32620/Os05g0135700_LOC_Os05g04510/Os05g0553400_LOC_Os05g48010/Os01g0940000_LOC_Os01g71310/Os04g0301500_LOC_Os04g2…	31	BP
GO:0009867	GO:0009867	jasmonic acid mediated signaling pathway	13/519	101/23332	3.85297113802512e-07	0.000110861292817969	9.71265048116426e-05	Os01g0705700_LOC_Os01g50940/None_LOC_Os07g46920/Os03g0676400_LOC_Os03g47280/Os11g0151400_LOC_Os11g05380/Os04g0398000_LOC_Os04g32620/Os05g0553400_LOC_Os05g48010/Os05g0104200_LOC_Os05g01380/Os04g0659300_LOC_Os04g56430/Os08g0441600_LOC_Os08g34290/Os09g0385700_LOC_Os09g21710/Os03g0180900_LOC_Os03g08320/Os06g0111500_LOC_Os06g02144/Os03g0180800_LOC_Os03g08310	13	BP
GO:0071398	GO:0071398	cellular response to fatty acid	13/519	102/23332	4.32740495857553e-07	0.000110861292817969	9.71265048116426e-05	Os01g0705700_LOC_Os01g50940/None_LOC_Os07g46920/Os03g0676400_LOC_Os03g47280/Os11g0151400_LOC_Os11g05380/Os04g0398000_LOC_Os04g32620/Os05g0553400_LOC_Os05g48010/Os05g0104200_LOC_Os05g01380/Os04g0659300_LOC_Os04g56430/Os08g0441600_LOC_Os08g34290/Os09g0385700_LOC_Os09g21710/Os03g0180900_LOC_Os03g08320/Os06g0111500_LOC_Os06g02144/Os03g0180800_LOC_Os03g08310	13	BP
GO:0009411	GO:0009411	response to UV	15/519	139/23332	5.14039997610365e-07	0.000110861292817969	9.71265048116426e-05	Os08g0157500_LOC_Os08g06100/Os01g0764400_LOC_Os01g55870/Os10g0559500_LOC_Os10g41020/Os02g0187800_LOC_Os02g09490/None_LOC_Os02g41630/Os02g0313700_LOC_Os02g20970/Os01g0375200_LOC_Os01g27750/Os11g0303600_LOC_Os11g19840/Os09g0127300_LOC_Os09g04050/Os07g0622200_LOC_Os07g42960/Os11g0116300_LOC_Os11g02440/Os05g0542500_LOC_Os05g46480/Os07g0602000_LOC_Os07g41070/Os05g0578500_LOC_Os05g50250/Os02g0467000_LO…	15	BP
GO:0046417	GO:0046417	chorismate metabolic process	5/519	12/23332	3.71826850843843e-06	0.000601429931239917	0.000526917787314236	Os01g0764400_LOC_Os01g55870/Os06g0133900_LOC_Os06g04280/Os07g0622200_LOC_Os07g42960/Os03g0389700_LOC_Os03g27230/Os08g0441600_LOC_Os08g34290	5	BP
GO:0044550	GO:0044550	secondary metabolite biosynthetic process	13/519	128/23332	5.7953395822997e-06	0.000744880542591244	0.000652596066355463	Os08g0157500_LOC_Os08g06100/Os11g0474800_LOC_Os11g28530/Os02g0187800_LOC_Os02g09490/None_LOC_Os02g41630/Os02g0811800_LOC_Os02g56700/Os05g0135700_LOC_Os05g04510/Os04g0405300_LOC_Os04g33240/Os02g0611800_LOC_Os02g39850/Os01g0926300_LOC_Os01g70170/Os01g0963000_LOC_Os01g73200/Os02g0626600_LOC_Os02g41670/Os05g0320700_LOC_Os05g25640/Os02g0467000_LOC_Os02g26770	13	BP
GO:0009699	GO:0009699	phenylpropanoid biosynthetic process	11/519	92/23332	6.28352498420068e-06	0.000744880542591244	0.000652596066355463	Os08g0157500_LOC_Os08g06100/Os02g0187800_LOC_Os02g09490/None_LOC_Os02g41630/Os02g0811800_LOC_Os02g56700/Os05g0135700_LOC_Os05g04510/Os02g0611800_LOC_Os02g39850/Os01g0926300_LOC_Os01g70170/Os01g0963000_LOC_Os01g73200/Os02g0626600_LOC_Os02g41670/Os05g0320700_LOC_Os05g25640/Os02g0467000_LOC_Os02g26770	11	BP
GO:0051607	GO:0051607	defense response to virus	12/519	111/23332	6.92605310465636e-06	0.000744880542591244	0.000652596066355463	Os01g0705700_LOC_Os01g50940/Os01g0764800_LOC_Os01g55940/Os03g0126000_LOC_Os03g03450/Os11g0127600_LOC_Os11g03370/Os06g0166500_LOC_Os06g07040/Os05g0135700_LOC_Os05g04510/Os01g0940000_LOC_Os01g71310/Os12g0123700_LOC_Os12g03040/Os02g0121700_LOC_Os02g02930/Os03g0180900_LOC_Os03g08320/Os11g0126900_LOC_Os11g03300/Os03g0180800_LOC_Os03g08310	12	BP
GO:0009615	GO:0009615	response to virus	13/519	131/23332	7.48334393638808e-06	0.000744880542591244	0.000652596066355463	Os01g0705700_LOC_Os01g50940/Os01g0764800_LOC_Os01g55940/Os03g0126000_LOC_Os03g03450/Os11g0127600_LOC_Os11g03370/Os06g0166500_LOC_Os06g07040/Os05g0135700_LOC_Os05g04510/Os01g0940000_LOC_Os01g71310/Os12g0123700_LOC_Os12g03040/Os03g0267000_LOC_Os03g16030/Os02g0121700_LOC_Os02g02930/Os03g0180900_LOC_Os03g08320/Os11g0126900_LOC_Os11g03300/Os03g0180800_LOC_Os03g08310	13	BP
GO:0009636	GO:0009636	response to toxic substance	10/519	80/23332	1.11028331132662e-05	0.00102621900346903	0.000899079042329899	Os08g0320400_LOC_Os08g23150/None_LOC_Os02g41630/Os01g0949750_LOC_Os01g72130/Os12g0123700_LOC_Os12g03040/Os09g0367700_LOC_Os09g20220/Os02g0730000_LOC_Os02g49720/Os02g0139000_LOC_Os02g04640/Os09g0385700_LOC_Os09g21710/Os10g0415300_LOC_Os10g28000/Os11g0126900_LOC_Os11g03300	10	BP
GO:0009072	GO:0009072	aromatic amino acid family metabolic process	10/519	84/23332	1.71990826274698e-05	0.00148370752799639	0.00129988856068666	Os03g0126000_LOC_Os03g03450/Os01g0764400_LOC_Os01g55870/Os08g0320400_LOC_Os08g23150/None_LOC_Os02g41630/Os06g0133900_LOC_Os06g04280/Os07g0622200_LOC_Os07g42960/Os03g0389700_LOC_Os03g27230/Os04g0406600_LOC_Os04g33390/Os02g0626600_LOC_Os02g41670/Os08g0441600_LOC_Os08g34290	10	BP
GO:0019748	GO:0019748	secondary metabolic process	17/519	237/23332	2.50819793859316e-05	0.00202850508283722	0.00177719024991108	Os08g0157500_LOC_Os08g06100/Os11g0474800_LOC_Os11g28530/Os02g0187800_LOC_Os02g09490/None_LOC_Os02g41630/Os01g0949750_LOC_Os01g72130/Os02g0811800_LOC_Os02g56700/Os05g0135700_LOC_Os05g04510/Os04g0405300_LOC_Os04g33240/Os02g0611800_LOC_Os02g39850/Os09g0457900_LOC_Os09g28440/Os01g0926300_LOC_Os01g70170/Os01g0963000_LOC_Os01g73200/Os02g0626600_LOC_Os02g41670/Os09g0367700_LOC_Os09g20220/Os05g0320700_LO…	17	BP
GO:0031408	GO:0031408	oxylipin biosynthetic process	6/519	30/23332	4.43710285038122e-05	0.00284103466797982	0.00248905420760943	Os06g0215500_LOC_Os06g11200/Os01g0369900_LOC_Os01g27230/Os03g0738600_LOC_Os03g52860/Os03g0700700_LOC_Os03g49380/Os06g0215900_LOC_Os06g11240/Os06g0216000_LOC_Os06g11260	6	BP
GO:0009611	GO:0009611	response to wounding	16/519	226/23332	5.04975250104605e-05	0.00284103466797982	0.00248905420760943	Os02g0153400_LOC_Os02g05930/Os09g0518200_LOC_Os09g34250/Os11g0151400_LOC_Os11g05380/Os03g0407900_LOC_Os03g29410/Os04g0301500_LOC_Os04g23550/Os01g0615050_None/Os03g0738600_LOC_Os03g52860/Os04g0209200_LOC_Os04g13210/Os02g0534400_LOC_Os02g33110/Os01g0615100_LOC_Os01g42860/Os12g0437800_LOC_Os12g25090/Os05g0320700_LOC_Os05g25640/Os09g0385700_LOC_Os09g21710/Os03g0180900_LOC_Os03g08320/Os06g0111500_LOC_…	16	BP
GO:0071396	GO:0071396	cellular response to lipid	21/519	366/23332	8.09696418323171e-05	0.00436561318879243	0.00382475018655287	Os01g0705700_LOC_Os01g50940/Os06g0214800_LOC_Os06g11130/None_LOC_Os07g46920/Os03g0676400_LOC_Os03g47280/Os11g0151400_LOC_Os11g05380/Os04g0398000_LOC_Os04g32620/Os05g0553400_LOC_Os05g48010/Os01g0940700_LOC_Os01g71340/Os05g0104200_LOC_Os05g01380/Os04g0659300_LOC_Os04g56430/Os03g0437200_LOC_Os03g32230/Os04g0402100_LOC_Os04g32950/Os11g0684000_LOC_Os11g45740/Os05g0542500_LOC_Os05g46480/Os02g0551100_LO…	21	BP
GO:0009408	GO:0009408	response to heat	22/519	398/23332	9.51025483688718e-05	0.00473318067651231	0.00414677913333097	Os02g0629400_LOC_Os02g41890/Os11g0127600_LOC_Os11g03370/Os08g0191100_LOC_Os08g09200/Os06g0716700_LOC_Os06g50300/Os09g0451500_LOC_Os09g27830/Os03g0407900_LOC_Os03g29410/Os05g0553400_LOC_Os05g48010/Os11g0199200_LOC_Os11g09280/Os07g0622900_LOC_Os07g43010/Os01g0246700_LOC_Os01g14440/Os01g0665500_LOC_Os01g47560/Os09g0492700_LOC_Os09g31970/Os06g0662200_LOC_Os06g45140/Os02g0115900_LOC_Os02g02410/Os01g09…	22	BP
GO:0009073	GO:0009073	aromatic amino acid family biosynthetic process	7/519	50/23332	0.000112926034715897	0.00502074205745099	0.00439871406155919	Os03g0126000_LOC_Os03g03450/Os01g0764400_LOC_Os01g55870/Os06g0133900_LOC_Os06g04280/Os07g0622200_LOC_Os07g42960/Os03g0389700_LOC_Os03g27230/Os04g0406600_LOC_Os04g33390/Os08g0441600_LOC_Os08g34290	7	BP
GO:0050776	GO:0050776	regulation of immune response	7/519	50/23332	0.000112926034715897	0.00502074205745099	0.00439871406155919	Os05g0368100_LOC_Os05g30510/Os05g0368000_LOC_Os05g30500/Os01g0508100_LOC_Os01g32380/Os04g0618700_LOC_Os04g52780/Os10g0444700_LOC_Os10g30790/Os09g0385700_LOC_Os09g21710/Os09g0456800_LOC_Os09g28354	7	BP
GO:0006979	GO:0006979	response to oxidative stress	25/519	490/23332	0.000116400511378307	0.00502074205745099	0.00439871406155919	Os07g0677200_LOC_Os07g48020/Os11g0112400_LOC_Os11g02130/Os05g0134700_LOC_Os05g04410/Os03g0230300_LOC_Os03g12820/Os01g0963000_LOC_Os01g73200/Os04g0651000_LOC_Os04g55740/Os01g0327400_LOC_Os01g22370/Os12g0448900_LOC_Os12g26290/Os05g0151200_LOC_Os05g05930/Os02g0664000_LOC_Os02g44500/Os03g0437200_LOC_Os03g32230/Os02g0626600_LOC_Os02g41670/Os04g0341500_LOC_Os04g27340/Os09g0367700_LOC_Os09g20220/Os05g01…	25	BP
GO:0010038	GO:0010038	response to metal ion	24/519	472/23332	0.000166813036226851	0.00678951850804789	0.00594835388690114	None_LOC_Os02g41630/Os12g0624000_LOC_Os12g42884/Os07g0677200_LOC_Os07g48020/Os12g0236400_LOC_Os12g13380/Os06g0716700_LOC_Os06g50300/Os06g0670300_LOC_Os06g45890/Os11g0199200_LOC_Os11g09280/Os09g0491772_LOC_Os09g31486/Os01g0926300_LOC_Os01g70170/Os02g0115900_LOC_Os02g02410/Os01g0327400_LOC_Os01g22370/Os04g0659300_LOC_Os04g56430/Os02g0664000_LOC_Os02g44500/Os10g0517500_LOC_Os10g37340/Os09g0367700_LO…	24	BP
GO:1901701	GO:1901701	cellular response to oxygen-containing compound	23/519	443/23332	0.000167901539611694	0.00678951850804789	0.00594835388690114	Os01g0705700_LOC_Os01g50940/Os06g0214800_LOC_Os06g11130/Os02g0629400_LOC_Os02g41890/None_LOC_Os07g46920/Os03g0676400_LOC_Os03g47280/Os11g0151400_LOC_Os11g05380/Os04g0398000_LOC_Os04g32620/Os05g0553400_LOC_Os05g48010/Os01g0940700_LOC_Os01g71340/Os05g0104200_LOC_Os05g01380/Os04g0659300_LOC_Os04g56430/Os03g0437200_LOC_Os03g32230/Os04g0402100_LOC_Os04g32950/Os11g0684000_LOC_Os11g45740/Os05g0542500_LO…	23	BP
GO:0009808	GO:0009808	lignin metabolic process	9/519	94/23332	0.000247792459518845	0.00916124121763959	0.00802623996697132	Os08g0157500_LOC_Os08g06100/Os02g0187800_LOC_Os02g09490/None_LOC_Os02g41630/Os02g0811800_LOC_Os02g56700/Os05g0135700_LOC_Os05g04510/Os01g0926300_LOC_Os01g70170/Os01g0963000_LOC_Os01g73200/Os05g0320700_LOC_Os05g25640/Os02g0467000_LOC_Os02g26770	9	BP
GO:0030912	GO:0030912	response to deep water	9/519	96/23332	0.000290462403764765	0.009891009222937	0.00866559581314825	Os01g0773800_LOC_Os01g56690/Os05g0553400_LOC_Os05g48010/Os03g0437200_LOC_Os03g32230/Os02g0730000_LOC_Os02g49720/Os03g0820300_LOC_Os03g60560/Os12g0570700_LOC_Os12g38270/Os09g0456800_LOC_Os09g28354/Os01g0968800_LOC_Os01g73770/Os01g0298400_LOC_Os01g19330	9	BP
MF UP	ID	Description	GeneRatio	BgRatio	pvalue	p.adjust	qvalue	geneID	Count	GOType
GO:0016629	GO:0016629	12-oxophytodienoate reductase activity	5/519	10/23332	1.2276330833998e-06	0.000226936744274192	0.000198821177567156	Os06g0215500_LOC_Os06g11200/Os01g0369900_LOC_Os01g27230/Os06g0215900_LOC_Os06g11240/Os06g0216300_LOC_Os06g11290/Os06g0216000_LOC_Os06g11260	5	MF
GO:0010181	GO:0010181	FMN binding	6/519	39/23332	0.000205810270344612	0.00792528163641862	0.00694340545222717	Os06g0215500_LOC_Os06g11200/Os01g0369900_LOC_Os01g27230/Os01g0681900_LOC_Os01g48960/Os06g0215900_LOC_Os06g11240/Os06g0216300_LOC_Os06g11290/Os06g0216000_LOC_Os06g11260	6	MF
GO:0016209	GO:0016209	antioxidant activity	15/519	235/23332	0.000268648844526247	0.00965643346713789	0.00846008203376516	Os07g0677200_LOC_Os07g48020/Os11g0112400_LOC_Os11g02130/Os05g0134700_LOC_Os05g04410/Os01g0963000_LOC_Os01g73200/Os04g0651000_LOC_Os04g55740/Os01g0327400_LOC_Os01g22370/Os12g0448900_LOC_Os12g26290/Os02g0664000_LOC_Os02g44500/Os03g0437200_LOC_Os03g32230/Os06g0547400_LOC_Os06g35520/Os01g0327000_LOC_Os01g22336/Os02g0240100_LOC_Os02g14430/Os10g0415300_LOC_Os10g28000/Os06g0521400_LOC_Os06g32980/Os12g01…	15	MF
CC UP	ID	Description	GeneRatio	BgRatio	pvalue	p.adjust	qvalue	geneID	Count	GOType
GO:0005783	GO:0005783	endoplasmic reticulum	23/519	398/23332	3.36269616616923e-05	0.00241740491056833	0.0021179086379908	Os03g0733800_LOC_Os03g52340/Os02g0313700_LOC_Os02g20970/Os06g0716700_LOC_Os06g50300/Os01g0814900_LOC_Os01g59930/Os04g0675500_LOC_Os04g57890/Os01g0534900_LOC_Os01g35050/Os09g0451500_LOC_Os09g27830/Os11g0199200_LOC_Os11g09280/Os07g0622900_LOC_Os07g43010/Os03g0818100_LOC_Os03g60370/Os06g0561000_LOC_Os06g36560/Os05g0156500_LOC_Os05g06440/Os02g0115900_LOC_Os02g02410/Os01g0565900_LOC_Os01g38510/Os05g01…	23	CC

## Sheet: Supp Table 4F
Table S4.F: Gene ontology of Biological Process, Molecular Function and Cellular Component of down-regulated DEGs responding to damage and to the herbivore OS (DH) (p-value=0.01).
BP DOWN	ID	Description	GeneRatio	BgRatio	pvalue	p.adjust	qvalue	geneID	Count	GOType
GO:0015979	GO:0015979	photosynthesis	49/355	232/23332	1.45285139713884e-41	4.23142969416686e-39	3.58624897504271e-39	Os03g0343900_LOC_Os03g22370/Os08g0119800_LOC_Os08g02630/Os06g0320500_LOC_Os06g21590/Os08g0435900_LOC_Os08g33820/Os10g0496900_LOC_Os10g35370/Os03g0333400_LOC_Os03g21560/Os07g0562700_LOC_Os07g37550/Os02g0729400_LOC_Os02g49680/Os07g0558400_LOC_Os07g37240/Os07g0435300_LOC_Os07g25430/Os01g0798500_LOC_Os01g58470/Os03g0778100_LOC_Os03g56670/Os12g0189400_LOC_Os12g08770/Os07g0544800_LOC_Os07g36080/Os12g02…	49	BP
GO:0009657	GO:0009657	plastid organization	22/355	178/23332	4.60765928904225e-14	2.43996503260647e-12	2.06793512589552e-12	Os10g0496900_LOC_Os10g35370/Os02g0729400_LOC_Os02g49680/Os01g0798500_LOC_Os01g58470/Os03g0563300_LOC_Os03g36540/Os07g0141400_LOC_Os07g04840/Os03g0131900_LOC_Os03g03990/Os10g0573000_LOC_Os10g42240/Os06g0608700_LOC_Os06g40640/Os02g0259600_LOC_Os02g15900/Os04g0234600_LOC_Os04g16680/Os02g0698000_LOC_Os02g47020/Os01g0278900_LOC_Os01g17150/Os01g0279100_LOC_Os01g17170/Os02g0538000_LOC_Os02g33500/Os04g06…	22	BP
GO:0010114	GO:0010114	response to red light	10/355	23/23332	5.62467574290727e-13	2.62109889619479e-11	2.22145088288296e-11	Os02g0729400_LOC_Os02g49680/Os07g0558400_LOC_Os07g37240/Os03g0751100_LOC_Os03g54000/Os12g0291100_LOC_Os12g19381/Os03g0131900_LOC_Os03g03990/Os04g0457000_LOC_Os04g38410/Os03g0592500_LOC_Os03g39610/Os08g0553800_LOC_Os08g44000/Os02g0698000_LOC_Os02g47020/Os11g0242800_LOC_Os11g13890	10	BP
GO:0046148	GO:0046148	pigment biosynthetic process	18/355	140/23332	4.91080139100244e-12	2.20041677712225e-10	1.86491162136044e-10	Os05g0204600_LOC_Os05g11510/Os10g0496900_LOC_Os10g35370/Os06g0102100_LOC_Os06g01250/Os01g0873100_LOC_Os01g65260/Os01g0581300_LOC_Os01g39960/Os03g0563300_LOC_Os03g36540/Os03g0659200_LOC_Os03g45710/Os03g0131900_LOC_Os03g03990/Os06g0608700_LOC_Os06g40640/Os07g0484800_LOC_Os07g30150/Os08g0553800_LOC_Os08g44000/Os01g0279100_LOC_Os01g17170/Os04g0623800_LOC_Os04g53230/Os04g0379700_LOC_Os04g31040/Os03g03…	18	BP
GO:0009637	GO:0009637	response to blue light	10/355	33/23332	3.97514681382523e-11	1.54368201270213e-09	1.308311477673e-09	Os12g0139300_LOC_Os12g04480/Os02g0729400_LOC_Os02g49680/Os07g0558400_LOC_Os07g37240/Os12g0291100_LOC_Os12g19381/Os03g0131900_LOC_Os03g03990/Os04g0457000_LOC_Os04g38410/Os03g0592500_LOC_Os03g39610/Os08g0553800_LOC_Os08g44000/Os02g0698000_LOC_Os02g47020/Os11g0242800_LOC_Os11g13890	10	BP
GO:0010207	GO:0010207	photosystem II assembly	6/355	12/23332	1.01753586236484e-08	3.48655670486777e-07	2.95494934643413e-07	Os03g0333400_LOC_Os03g21560/Os02g0729400_LOC_Os02g49680/Os01g0501800_LOC_Os01g31690/Os08g0553800_LOC_Os08g44000/Os02g0698000_LOC_Os02g47020/Os01g0279100_LOC_Os01g17170	6	BP
GO:0018298	GO:0018298	protein-chromophore linkage	6/355	15/23332	5.30264931575826e-08	1.7159962369051e-06	1.45435235619335e-06	Os06g0320500_LOC_Os06g21590/Os08g0435900_LOC_Os08g33820/Os07g0558400_LOC_Os07g37240/Os03g0592500_LOC_Os03g39610/Os02g0197600_LOC_Os02g10390/Os01g0600900_LOC_Os01g41710	6	BP
GO:0019288	GO:0019288	isopentenyl diphosphate biosynthetic process, methylerythritol 4-phosphate pathway	7/355	28/23332	1.60033007802809e-07	5.03887713757494e-06	4.27058211433954e-06	Os02g0729400_LOC_Os02g49680/Os03g0659200_LOC_Os03g45710/Os08g0553800_LOC_Os08g44000/Os01g0279100_LOC_Os01g17170/Os03g0685000_LOC_Os03g48040/Os04g0379700_LOC_Os04g31040/Os05g0408900_LOC_Os05g33840	7	BP
GO:0019685	GO:0019685	photosynthesis, dark reaction	5/355	10/23332	1.87663123822181e-07	5.75335629612739e-06	4.87612216468714e-06	Os12g0291100_LOC_Os12g19381/Os03g0131900_LOC_Os03g03990/Os04g0234600_LOC_Os04g16680/Os12g0274700_LOC_Os12g17600/Os03g0129300_LOC_Os03g03720	5	BP
GO:0015994	GO:0015994	chlorophyll metabolic process	11/355	97/23332	2.68333781694329e-07	7.75793880876801e-06	6.57505904912979e-06	Os10g0496900_LOC_Os10g35370/Os02g0729400_LOC_Os02g49680/Os03g0563300_LOC_Os03g36540/Os03g0659200_LOC_Os03g45710/Os03g0131900_LOC_Os03g03990/Os06g0608700_LOC_Os06g40640/Os01g0279100_LOC_Os01g17170/Os04g0379700_LOC_Os04g31040/Os05g0568900_LOC_Os05g49380/Os03g0323200_LOC_Os03g20700/Os05g0408900_LOC_Os05g33840	11	BP
GO:0006739	GO:0006739	NADP metabolic process	8/355	44/23332	2.91830682402623e-07	8.09482726188228e-06	6.86058095472833e-06	Os02g0729400_LOC_Os02g49680/Os03g0659200_LOC_Os03g45710/Os02g0698000_LOC_Os02g47020/Os03g0781400_LOC_Os03g56869/Os03g0685000_LOC_Os03g48040/Os04g0379700_LOC_Os04g31040/Os05g0568900_LOC_Os05g49380/Os09g0345700_LOC_Os09g17680	8	BP
GO:0015995	GO:0015995	chlorophyll biosynthetic process	9/355	61/23332	3.41272345529319e-07	9.24609959399203e-06	7.83631481288866e-06	Os10g0496900_LOC_Os10g35370/Os03g0563300_LOC_Os03g36540/Os03g0659200_LOC_Os03g45710/Os03g0131900_LOC_Os03g03990/Os06g0608700_LOC_Os06g40640/Os01g0279100_LOC_Os01g17170/Os04g0379700_LOC_Os04g31040/Os03g0323200_LOC_Os03g20700/Os05g0408900_LOC_Os05g33840	9	BP
GO:0006740	GO:0006740	NADPH regeneration	7/355	38/23332	1.49659315842388e-06	3.35294428762274e-05	2.84170927652146e-05	Os02g0729400_LOC_Os02g49680/Os03g0659200_LOC_Os03g45710/Os02g0698000_LOC_Os02g47020/Os03g0781400_LOC_Os03g56869/Os03g0685000_LOC_Os03g48040/Os04g0379700_LOC_Os04g31040/Os05g0568900_LOC_Os05g49380	7	BP
GO:0006090	GO:0006090	pyruvate metabolic process	11/355	116/23332	1.6399120728481e-06	3.53795845345932e-05	2.99851369265402e-05	Os02g0729400_LOC_Os02g49680/Os03g0659200_LOC_Os03g45710/Os06g0608700_LOC_Os06g40640/Os08g0553800_LOC_Os08g44000/Os01g0279100_LOC_Os01g17170/Os12g0169600_LOC_Os12g07210/Os03g0685000_LOC_Os03g48040/Os04g0379700_LOC_Os04g31040/Os11g0171300_LOC_Os11g07020/Os05g0408900_LOC_Os05g33840/Os05g0496200_LOC_Os05g41640	11	BP
GO:0042254	GO:0042254	ribosome biogenesis	12/355	144/23332	2.19405369290685e-06	4.64740464042997e-05	3.93879878267298e-05	Os02g0729400_LOC_Os02g49680/Os03g0284400_LOC_Os03g17580/Os03g0659200_LOC_Os03g45710/Os02g0122900_LOC_Os02g03050/Os08g0553800_LOC_Os08g44000/Os02g0698000_LOC_Os02g47020/Os01g0279100_LOC_Os01g17170/Os04g0601800_LOC_Os04g51280/Os04g0379700_LOC_Os04g31040/Os03g0152700_LOC_Os03g05806/Os03g0425000_LOC_Os03g31150/Os07g0669200_LOC_Os07g47300	12	BP
GO:0044272	GO:0044272	sulfur compound biosynthetic process	11/355	123/23332	2.92489211032833e-06	5.97806896233773e-05	5.0665721135512e-05	Os02g0729400_LOC_Os02g49680/Os03g0131900_LOC_Os03g03990/Os01g0101200_LOC_Os01g01120/Os02g0698000_LOC_Os02g47020/Os01g0279100_LOC_Os01g17170/Os04g0623800_LOC_Os04g53230/Os06g0564500_LOC_Os06g36840/Os04g0379700_LOC_Os04g31040/Os05g0568900_LOC_Os05g49380/Os05g0408900_LOC_Os05g33840/Os07g0100300_LOC_Os07g01030	11	BP
GO:0009069	GO:0009069	serine family amino acid metabolic process	8/355	60/23332	3.40914701238486e-06	6.84768322315235e-05	5.80359328061161e-05	Os02g0729400_LOC_Os02g49680/Os03g0131900_LOC_Os03g03990/Os06g0655100_LOC_Os06g44460/Os02g0698000_LOC_Os02g47020/Os01g0279100_LOC_Os01g17170/Os04g0623800_LOC_Os04g53230/Os06g0564500_LOC_Os06g36840/Os04g0379700_LOC_Os04g31040	8	BP
GO:0009070	GO:0009070	serine family amino acid biosynthetic process	7/355	43/23332	3.57975304843091e-06	7.068495426139e-05	5.99073748336876e-05	Os02g0729400_LOC_Os02g49680/Os03g0131900_LOC_Os03g03990/Os06g0655100_LOC_Os06g44460/Os02g0698000_LOC_Os02g47020/Os01g0279100_LOC_Os01g17170/Os04g0623800_LOC_Os04g53230/Os06g0564500_LOC_Os06g36840	7	BP
GO:0006364	GO:0006364	rRNA processing	9/355	84/23332	5.32928942371954e-06	0.000101780691453004	8.62618374365647e-05	Os02g0729400_LOC_Os02g49680/Os03g0659200_LOC_Os03g45710/Os02g0122900_LOC_Os02g03050/Os08g0553800_LOC_Os08g44000/Os02g0698000_LOC_Os02g47020/Os01g0279100_LOC_Os01g17170/Os04g0379700_LOC_Os04g31040/Os03g0152700_LOC_Os03g05806/Os03g0425000_LOC_Os03g31150	9	BP
GO:0016116	GO:0016116	carotenoid metabolic process	6/355	31/23332	6.35036939666801e-06	0.000113818159186434	9.64639108352162e-05	Os01g0581300_LOC_Os01g39960/Os03g0131900_LOC_Os03g03990/Os08g0553800_LOC_Os08g44000/Os04g0623800_LOC_Os04g53230/Os04g0379700_LOC_Os04g31040/Os06g0729000_LOC_Os06g51290	6	BP
GO:0006081	GO:0006081	cellular aldehyde metabolic process	8/355	67/23332	7.92295832153595e-06	0.000137764872307304	0.000116759385791056	Os02g0729400_LOC_Os02g49680/Os03g0659200_LOC_Os03g45710/Os08g0553800_LOC_Os08g44000/Os01g0279100_LOC_Os01g17170/Os10g0100700_LOC_Os10g01080/Os03g0685000_LOC_Os03g48040/Os04g0379700_LOC_Os04g31040/Os05g0408900_LOC_Os05g33840	8	BP
GO:0015977	GO:0015977	carbon fixation	5/355	25/23332	3.27853881705086e-05	0.000483480724286614	0.00040976274622168	Os12g0291100_LOC_Os12g19381/Os03g0131900_LOC_Os03g03990/Os04g0234600_LOC_Os04g16680/Os12g0292400_LOC_Os12g19470/Os12g0274700_LOC_Os12g17600	5	BP
GO:0051592	GO:0051592	response to calcium ion	5/355	27/23332	4.85872334954122e-05	0.000690294231977502	0.000585042683166837	Os02g0729400_LOC_Os02g49680/Os01g0557500_LOC_Os01g37690/Os01g0212400_LOC_Os01g11414/Os05g0594200_LOC_Os05g51610/Os10g0436900_LOC_Os10g30070	5	BP
GO:0043094	GO:0043094	cellular metabolic compound salvage	6/355	53/23332	0.000149430950133979	0.00207246496316768	0.00175646906297835	Os12g0291100_LOC_Os12g19381/Os01g0101200_LOC_Os01g01120/Os07g0484800_LOC_Os07g30150/Os12g0292400_LOC_Os12g19470/Os12g0274700_LOC_Os12g17600/Os01g0511600_LOC_Os01g32830	6	BP
MF DOWN	ID	Description	GeneRatio	BgRatio	pvalue	p.adjust	qvalue	geneID	Count	GOType
GO:0016168	GO:0016168	chlorophyll binding	6/355	19/23332	2.73026172669089e-07	7.75793880876801e-06	6.57505904912979e-06	Os06g0320500_LOC_Os06g21590/Os08g0435900_LOC_Os08g33820/Os07g0558400_LOC_Os07g37240/Os03g0592500_LOC_Os03g39610/Os02g0197600_LOC_Os02g10390/Os01g0600900_LOC_Os01g41710	6	MF
GO:0016984	GO:0016984	ribulose-bisphosphate carboxylase activity	3/355	10/23332	0.000387137554665195	0.00518408334695347	0.00439364823080403	Os12g0291100_LOC_Os12g19381/Os12g0292400_LOC_Os12g19470/Os12g0274700_LOC_Os12g17600	3	MF
GO:0050308	GO:0050308	sugar-phosphatase activity	3/355	11/23332	0.000526321260604325	0.00673806888575867	0.00571069222032224	Os04g0234600_LOC_Os04g16680/Os01g0866400_LOC_Os01g64660/Os05g0164100_LOC_Os05g07130	3	MF
CC DOWN	ID	Description	GeneRatio	BgRatio	pvalue	p.adjust	qvalue	geneID	Count	GOType
GO:0009534	GO:0009534	chloroplast thylakoid	43/355	127/23332	2.50620364078438e-46	1.4598636207569e-43	1.23727316581882e-43	Os08g0119800_LOC_Os08g02630/Os06g0320500_LOC_Os06g21590/Os08g0435900_LOC_Os08g33820/Os03g0333400_LOC_Os03g21560/Os07g0562700_LOC_Os07g37550/Os02g0729400_LOC_Os02g49680/Os07g0558400_LOC_Os07g37240/Os01g0798500_LOC_Os01g58470/Os12g0189400_LOC_Os12g08770/Os08g0323400_LOC_Os08g23410/Os07g0544800_LOC_Os07g36080/Os12g0291100_LOC_Os12g19381/Os08g0560900_LOC_Os08g44680/Os03g0659200_LOC_Os03g45710/Os03g01…	43	CC
GO:0009579	GO:0009579	thylakoid	53/355	260/23332	4.38817318843183e-44	1.7040739215077e-41	1.44424787745581e-41	Os03g0343900_LOC_Os03g22370/Os08g0119800_LOC_Os08g02630/Os06g0320500_LOC_Os06g21590/Os08g0435900_LOC_Os08g33820/Os03g0333400_LOC_Os03g21560/Os07g0562700_LOC_Os07g37550/Os02g0729400_LOC_Os02g49680/Os07g0558400_LOC_Os07g37240/Os07g0435300_LOC_Os07g25430/Os01g0798500_LOC_Os01g58470/Os03g0778100_LOC_Os03g56670/Os12g0189400_LOC_Os12g08770/Os08g0323400_LOC_Os08g23410/Os07g0544800_LOC_Os07g36080/Os12g02…	53	CC
GO:0031975	GO:0031975	envelope	48/355	443/23332	7.30939664710041e-27	6.55034391836306e-25	5.55159032791918e-25	Os08g0119800_LOC_Os08g02630/Os06g0320500_LOC_Os06g21590/Os08g0435900_LOC_Os08g33820/Os07g0562700_LOC_Os07g37550/Os02g0729400_LOC_Os02g49680/Os07g0558400_LOC_Os07g37240/Os01g0798500_LOC_Os01g58470/Os07g0693800_LOC_Os07g49310/Os12g0189400_LOC_Os12g08770/Os08g0323400_LOC_Os08g23410/Os07g0544800_LOC_Os07g36080/Os12g0291100_LOC_Os12g19381/Os08g0560900_LOC_Os08g44680/Os03g0659200_LOC_Os03g45710/Os03g01…	48	CC
GO:0098796	GO:0098796	membrane protein complex	23/355	357/23332	7.36277537607208e-09	2.59928282215878e-07	2.20296118110227e-07	Os03g0343900_LOC_Os03g22370/Os08g0119800_LOC_Os08g02630/Os06g0320500_LOC_Os06g21590/Os08g0435900_LOC_Os08g33820/Os07g0558400_LOC_Os07g37240/Os07g0435300_LOC_Os07g25430/Os03g0778100_LOC_Os03g56670/Os12g0189400_LOC_Os12g08770/Os07g0544800_LOC_Os07g36080/Os01g0501800_LOC_Os01g31690/Os08g0560900_LOC_Os08g44680/Os03g0659200_LOC_Os03g45710/Os07g0141400_LOC_Os07g04840/Os08g0504500_LOC_Os08g39430/Os12g04…	23	CC
GO:0019898	GO:0019898	extrinsic component of membrane	10/355	56/23332	1.12094173059711e-08	3.73113461755896e-07	3.16223561894765e-07	Os07g0544800_LOC_Os07g36080/Os01g0501800_LOC_Os01g31690/Os07g0141400_LOC_Os07g04840/Os08g0504500_LOC_Os08g39430/Os05g0477600_LOC_Os05g39990/Os10g0555900_LOC_Os10g40720/Os01g0823100_LOC_Os01g60770/Os03g0279950_LOC_Os03g17174/Os10g0556100_LOC_Os10g40730/None_LOC_Os08g25900	10	CC

## Sheet: Supp Table 4G
Table S4.G: Gene ontology of Biological Process, Molecular Function and Cellular Component of DEGs corresponding to transcription factors of responding to damage (D) (p-value=0.01).
BP	ID	Description	GeneRatio	BgRatio	pvalue	p.adjust	qvalue	geneID	Count	GOType
GO:0030912	GO:0030912	response to deep water	21/286	96/23332	1.17926870615238e-20	2.18557800206908e-18	1.49374036112635e-18	Os11g0700500_LOC_Os11g47460/Os12g0567300_LOC_Os12g37970/Os07g0143200_LOC_Os07g05010/Os05g0583000_LOC_Os05g50610/Os01g0693400_LOC_Os01g49830/Os03g0815100_LOC_Os03g60080/Os05g0553400_LOC_Os05g48010/Os01g0874300_LOC_Os01g65370/Os01g0298400_LOC_Os01g19330/Os09g0456800_LOC_Os09g28354/Os09g0526600_LOC_Os09g35790/Os03g0188900_LOC_Os03g08960/Os06g0140700_LOC_Os06g04870/Os01g0868000_LOC_Os01g64790/Os02g06…	21	BP
GO:0009739	GO:0009739	response to gibberellin	16/286	193/23332	2.28902475192014e-09	3.181744405169e-07	2.17457351432413e-07	Os10g0562100_LOC_Os10g41260/Os01g0202500_LOC_Os01g10580/Os07g0143200_LOC_Os07g05010/Os01g0626400_LOC_Os01g43650/Os03g0325600_LOC_Os03g20910/Os01g0954500_LOC_Os01g72490/Os01g0187900_LOC_Os01g09280/Os06g0637500_LOC_Os06g43090/Os05g0429900_LOC_Os05g35500/Os09g0470500_LOC_Os09g29460/Os02g0776900_LOC_Os02g53690/Os03g0370250_LOC_Os03g25430/Os09g0522000_LOC_Os09g35010/Os02g0731700_LOC_Os02g49880/Os03g07…	16	BP
GO:0009408	GO:0009408	response to heat	22/286	398/23332	4.95296055895436e-09	5.40013293535816e-07	3.69073833711529e-07	Os05g0571200_LOC_Os05g49620/Os08g0499300_LOC_Os08g38990/Os04g0495800_LOC_Os04g41850/Os10g0562100_LOC_Os10g41260/Os01g0626400_LOC_Os01g43650/Os01g0665500_LOC_Os01g47560/Os05g0583000_LOC_Os05g50610/Os01g0186000_LOC_Os01g09100/Os11g0116600_LOC_Os11g02470/Os06g0146250_LOC_Os06g05380/Os01g0246700_LOC_Os01g14440/Os02g0462800_LOC_Os02g26430/Os02g0136000_LOC_Os02g04340/Os03g0852300_LOC_Os03g63530/Os11g01…	22	BP
GO:0071396	GO:0071396	cellular response to lipid	21/286	366/23332	5.82748158491888e-09	5.40013293535816e-07	3.69073833711529e-07	Os07g0143200_LOC_Os07g05010/Os11g0684000_LOC_Os11g45740/Os05g0553400_LOC_Os05g48010/Os01g0274800_LOC_Os01g16810/Os06g0637500_LOC_Os06g43090/Os01g0702700_LOC_Os01g50720/Os09g0470500_LOC_Os09g29460/Os02g0649300_LOC_Os02g43330/Os06g0127800_LOC_Os06g03710/Os04g0398000_LOC_Os04g32620/Os03g0437200_LOC_Os03g32230/Os02g0766700_LOC_Os02g52780/Os01g0859300_LOC_Os01g64000/Os10g0575000_LOC_Os10g42430/Os01g07…	21	BP
GO:0014070	GO:0014070	response to organic cyclic compound	22/286	421/23332	1.36912684744183e-08	1.08747789596809e-06	7.43240288611281e-07	Os04g0495800_LOC_Os04g41850/Os06g0726300_LOC_Os06g51070/Os01g0202500_LOC_Os01g10580/Os11g0603000_LOC_Os11g39000/Os01g0626400_LOC_Os01g43650/Os02g0462800_LOC_Os02g26430/Os12g0123700_LOC_Os12g03040/Os11g0126900_LOC_Os11g03300/Os11g0684000_LOC_Os11g45740/Os01g0274800_LOC_Os01g16810/Os06g0637500_LOC_Os06g43090/Os02g0624300_LOC_Os02g41510/Os01g0874300_LOC_Os01g65370/Os07g0629000_LOC_Os07g43580/Os05g04…	22	BP
GO:0070542	GO:0070542	response to fatty acid	20/286	363/23332	2.66576227732098e-08	1.64684869576718e-06	1.12554407264663e-06	Os05g0204600_LOC_Os05g11510/Os01g0202500_LOC_Os01g10580/Os07g0143200_LOC_Os07g05010/Os01g0821300_LOC_Os01g60600/Os02g0462800_LOC_Os02g26430/Os01g0187900_LOC_Os01g09280/Os11g0684000_LOC_Os11g45740/Os05g0553400_LOC_Os05g48010/Os06g0637500_LOC_Os06g43090/Os02g0624300_LOC_Os02g41510/Os07g0629000_LOC_Os07g43580/Os05g0429900_LOC_Os05g35500/Os04g0398000_LOC_Os04g32620/Os09g0522000_LOC_Os09g35010/Os02g07…	20	BP
GO:1901701	GO:1901701	cellular response to oxygen-containing compound	22/286	443/23332	3.39332243732025e-08	1.88668727515006e-06	1.28946252618169e-06	Os07g0143200_LOC_Os07g05010/Os01g0626400_LOC_Os01g43650/Os11g0684000_LOC_Os11g45740/Os05g0553400_LOC_Os05g48010/Os01g0274800_LOC_Os01g16810/Os06g0637500_LOC_Os06g43090/Os01g0702700_LOC_Os01g50720/Os09g0470500_LOC_Os09g29460/Os02g0649300_LOC_Os02g43330/Os06g0127800_LOC_Os06g03710/Os04g0398000_LOC_Os04g32620/Os03g0437200_LOC_Os03g32230/Os02g0766700_LOC_Os02g52780/Os01g0859300_LOC_Os01g64000/Os10g05…	22	BP
GO:0045893	GO:0045893	positive regulation of transcription, DNA-templated	14/286	188/23332	9.01911666597406e-08	3.8574068202166e-06	2.63635717928472e-06	Os10g0562100_LOC_Os10g41260/Os04g0665600_LOC_Os04g56990/Os05g0204600_LOC_Os05g11510/Os01g0954500_LOC_Os01g72490/Os06g0131700_LOC_Os06g04090/Os02g0624300_LOC_Os02g41510/Os09g0431300_LOC_Os09g26170/Os03g0831200_LOC_Os03g61570/Os01g0976800_LOC_Os01g74540/Os12g0168800_LOC_Os12g07120/Os01g0165000_LOC_Os01g07120/Os02g0707200_LOC_Os02g47810/Os08g0536300_LOC_Os08g42440/Os10g0575000_LOC_Os10g42430	14	BP
GO:0048827	GO:0048827	phyllome development	20/286	412/23332	2.09029865999726e-07	6.83650620563808e-06	4.67243229881739e-06	Os09g0481700_LOC_Os09g30400/Os06g0726300_LOC_Os06g51070/Os12g0106200_LOC_Os12g01550/Os07g0567700_LOC_Os07g38030/Os07g0617000_LOC_Os07g42510/Os05g0565900_LOC_Os05g49100/Os01g0186000_LOC_Os01g09100/Os06g0146250_LOC_Os06g05380/Os02g0462800_LOC_Os02g26430/Os01g0693400_LOC_Os01g49830/Os06g0131700_LOC_Os06g04090/Os05g0553400_LOC_Os05g48010/Os06g0637500_LOC_Os06g43090/None_LOC_Os12g38400/Os02g0776900_LO…	20	BP
GO:0009733	GO:0009733	response to auxin	20/286	415/23332	2.34654893163638e-07	7.2482289221657e-06	4.95382552234346e-06	Os04g0115500_LOC_Os04g02510/Os05g0563400_LOC_Os05g48870/Os03g0325600_LOC_Os03g20910/Os01g0187900_LOC_Os01g09280/Os05g0553400_LOC_Os05g48010/Os06g0637500_LOC_Os06g43090/Os02g0624300_LOC_Os02g41510/Os07g0629000_LOC_Os07g43580/Os02g0776900_LOC_Os02g53690/Os06g0127800_LOC_Os06g03710/Os01g0797600_LOC_Os01g58420/Os03g0182800_LOC_Os03g08460/Os01g0859300_LOC_Os01g64000/Os01g0911700_LOC_Os01g68370/Os12g06…	20	BP
GO:0048518	GO:0048518	positive regulation of biological process	20/286	442/23332	6.33600111010429e-07	1.67753172248476e-05	1.1465144865903e-05	Os10g0562100_LOC_Os10g41260/Os04g0665600_LOC_Os04g56990/Os05g0204600_LOC_Os05g11510/Os01g0954500_LOC_Os01g72490/Os01g0816100_LOC_Os01g60020/Os06g0131700_LOC_Os06g04090/Os02g0624300_LOC_Os02g41510/Os09g0431300_LOC_Os09g26170/Os09g0456800_LOC_Os09g28354/Os03g0831200_LOC_Os03g61570/Os01g0976800_LOC_Os01g74540/Os12g0168800_LOC_Os12g07120/Os01g0165000_LOC_Os01g07120/Os12g0158800_LOC_Os12g06200/Os02g07…	20	BP
GO:0048573	GO:0048573	photoperiodism, flowering	12/286	160/23332	7.02699964869132e-07	1.69870078464016e-05	1.16098255065335e-05	Os03g0251350_LOC_Os03g14669/Os05g0204600_LOC_Os05g11510/Os09g0540800_LOC_Os09g36910/Os01g0626400_LOC_Os01g43650/Os01g0818400_LOC_Os01g60270/Os03g0831200_LOC_Os03g61570/Os08g0536300_LOC_Os08g42440/Os05g0597100_LOC_Os05g51830/Os01g0174000_LOC_Os01g07880/Os08g0549600_LOC_Os08g43600/Os05g0541400_LOC_Os05g46370/Os05g0121600_LOC_Os05g03040	12	BP
GO:0048522	GO:0048522	positive regulation of cellular process	18/286	374/23332	9.7120833135607e-07	2.24996596764156e-05	1.53774652464711e-05	Os10g0562100_LOC_Os10g41260/Os04g0665600_LOC_Os04g56990/Os05g0204600_LOC_Os05g11510/Os01g0954500_LOC_Os01g72490/Os01g0816100_LOC_Os01g60020/Os06g0131700_LOC_Os06g04090/Os02g0624300_LOC_Os02g41510/Os09g0431300_LOC_Os09g26170/Os09g0456800_LOC_Os09g28354/Os03g0831200_LOC_Os03g61570/Os01g0976800_LOC_Os01g74540/Os12g0168800_LOC_Os12g07120/Os01g0165000_LOC_Os01g07120/Os12g0158800_LOC_Os12g06200/Os02g07…	18	BP
GO:0007623	GO:0007623	circadian rhythm	11/286	137/23332	1.04632733299739e-06	2.3270319885862e-05	1.59041754615603e-05	Os01g0264000_LOC_Os01g15900/Os05g0204600_LOC_Os05g11510/Os09g0240200_LOC_Os09g06464/Os06g0703500_LOC_Os06g49010/Os01g0693400_LOC_Os01g49830/Os02g0685200_LOC_Os02g46030/Os01g0971800_LOC_Os01g74020/Os02g0731700_LOC_Os02g49880/Os08g0536300_LOC_Os08g42440/Os02g0766700_LOC_Os02g52780/Os01g0174000_LOC_Os01g07880	11	BP
GO:0050793	GO:0050793	regulation of developmental process	15/286	284/23332	2.55510359266003e-06	4.58270192748056e-05	3.13206246842197e-05	Os03g0251350_LOC_Os03g14669/Os10g0562100_LOC_Os10g41260/Os02g0663100_LOC_Os02g44370/Os04g0665600_LOC_Os04g56990/Os08g0442400_LOC_Os08g34360/Os05g0204600_LOC_Os05g11510/Os11g0603000_LOC_Os11g39000/Os04g0566600_LOC_Os04g47890/Os05g0497200_LOC_Os05g41760/Os08g0536300_LOC_Os08g42440/Os05g0597100_LOC_Os05g51830/Os02g0766700_LOC_Os02g52780/Os10g0575000_LOC_Os10g42430/Os01g0159800_LOC_Os01g06640/Os07g02…	15	BP
GO:0051607	GO:0051607	defense response to virus	9/286	111/23332	9.34423329387603e-06	0.000136720887141976	9.34423329387603e-05	Os12g0123700_LOC_Os12g03040/Os10g0571600_LOC_Os10g42130/Os05g0194500_LOC_Os05g10620/Os11g0127600_LOC_Os11g03370/Os11g0126900_LOC_Os11g03300/Os12g0123800_LOC_Os12g03050/Os10g0575000_LOC_Os10g42430/Os01g0705700_LOC_Os01g50940/Os06g0677800_LOC_Os06g46410	9	BP
GO:0007568	GO:0007568	aging	11/286	173/23332	1.00809682590812e-05	0.000143718419283311	9.82248189346373e-05	Os09g0481700_LOC_Os09g30400/Os05g0565900_LOC_Os05g49100/Os01g0186000_LOC_Os01g09100/Os06g0146250_LOC_Os06g05380/Os02g0462800_LOC_Os02g26430/Os05g0553400_LOC_Os05g48010/Os06g0637500_LOC_Os06g43090/Os03g0831200_LOC_Os03g61570/Os04g0398000_LOC_Os04g32620/Os02g0731700_LOC_Os02g49880/Os10g0575000_LOC_Os10g42430	11	BP
GO:0009635	GO:0009635	response to herbicide	6/286	44/23332	1.53635337213314e-05	0.00020834450607464	0.000142393727173315	Os01g0586800_LOC_Os01g40430/Os12g0123700_LOC_Os12g03040/Os01g0816100_LOC_Os01g60020/Os11g0126900_LOC_Os11g03300/Os02g0139000_LOC_Os02g04640/Os01g0165000_LOC_Os01g07120	6	BP
GO:0010200	GO:0010200	response to chitin	6/286	46/23332	1.99718837839686e-05	0.000253829983438124	0.000173480923932531	Os06g0726300_LOC_Os06g51070/Os06g0637500_LOC_Os06g43090/Os02g0624300_LOC_Os02g41510/None_LOC_Os08g44960/None_LOC_Os02g34270/Os10g0575000_LOC_Os10g42430	6	BP
GO:0062014	GO:0062014	negative regulation of small molecule metabolic process	4/286	14/23332	2.00872648763983e-05	0.000253829983438124	0.000173480923932531	Os06g0637500_LOC_Os06g43090/Os09g0457900_LOC_Os09g28440/Os04g0610400_LOC_Os04g52090/Os01g0797600_LOC_Os01g58420	4	BP
GO:0009845	GO:0009845	seed germination	10/286	157/23332	2.51473048493576e-05	0.000303954380353105	0.000207738605277302	Os10g0562100_LOC_Os10g41260/Os11g0700500_LOC_Os11g47460/Os08g0442400_LOC_Os08g34360/Os09g0522000_LOC_Os09g35010/Os08g0545500_LOC_Os08g43200/Os03g0437200_LOC_Os03g32230/Os02g0766700_LOC_Os02g52780/Os01g0859300_LOC_Os01g64000/Os01g0159800_LOC_Os01g06640/Os01g0911700_LOC_Os01g68370	10	BP
GO:0048580	GO:0048580	regulation of post-embryonic development	10/286	160/23332	2.95915134845992e-05	0.00035006130845611	0.000239250534556334	Os03g0251350_LOC_Os03g14669/Os10g0562100_LOC_Os10g41260/Os08g0442400_LOC_Os08g34360/Os05g0204600_LOC_Os05g11510/Os04g0566600_LOC_Os04g47890/Os08g0536300_LOC_Os08g42440/Os05g0597100_LOC_Os05g51830/Os02g0766700_LOC_Os02g52780/Os10g0575000_LOC_Os10g42430/Os01g0159800_LOC_Os01g06640	10	BP
GO:0009734	GO:0009734	auxin-activated signaling pathway	9/286	137/23332	5.02294332656252e-05	0.0005370685556863	0.000367061243094954	Os05g0563400_LOC_Os05g48870/Os05g0553400_LOC_Os05g48010/Os06g0127800_LOC_Os06g03710/Os12g0613700_LOC_Os12g41950/Os06g0677800_LOC_Os06g46410/Os06g0702600_LOC_Os06g48950/Os02g0628600_LOC_Os02g41800/Os04g0519700_LOC_Os04g43910/Os04g0690600_LOC_Os04g59430	9	BP
GO:0048583	GO:0048583	regulation of response to stimulus	14/286	326/23332	5.51335273128575e-05	0.000569765987441711	0.000389408408683183	Os03g0251350_LOC_Os03g14669/Os10g0562100_LOC_Os10g41260/Os05g0204600_LOC_Os05g11510/Os09g0540800_LOC_Os09g36910/Os07g0143200_LOC_Os07g05010/Os01g0626400_LOC_Os01g43650/Os01g0816100_LOC_Os01g60020/Os06g0637500_LOC_Os06g43090/Os09g0456800_LOC_Os09g28354/Os06g0127800_LOC_Os06g03710/Os08g0536300_LOC_Os08g42440/Os05g0597100_LOC_Os05g51830/Os02g0766700_LOC_Os02g52780/Os10g0575000_LOC_Os10g42430	14	BP
GO:0009751	GO:0009751	response to salicylic acid	13/286	287/23332	5.92583964862819e-05	0.000588351222256656	0.000402110547585484	Os04g0495800_LOC_Os04g41850/Os06g0726300_LOC_Os06g51070/Os01g0202500_LOC_Os01g10580/Os01g0626400_LOC_Os01g43650/Os02g0462800_LOC_Os02g26430/Os12g0123700_LOC_Os12g03040/Os11g0126900_LOC_Os11g03300/Os06g0637500_LOC_Os06g43090/Os02g0624300_LOC_Os02g41510/Os01g0874300_LOC_Os01g65370/Os07g0629000_LOC_Os07g43580/Os05g0429900_LOC_Os05g35500/None_LOC_Os12g38400	13	BP
GO:0051241	GO:0051241	negative regulation of multicellular organismal process	6/286	57/23332	6.91208607225878e-05	0.000667576435290878	0.000456257275918226	Os03g0251350_LOC_Os03g14669/Os10g0562100_LOC_Os10g41260/Os08g0442400_LOC_Os08g34360/Os05g0204600_LOC_Os05g11510/Os08g0536300_LOC_Os08g42440/Os10g0575000_LOC_Os10g42430	6	BP
GO:0009738	GO:0009738	abscisic acid-activated signaling pathway	9/286	152/23332	0.000112095060598762	0.00103874756154853	0.00070993538379216	Os05g0553400_LOC_Os05g48010/Os06g0637500_LOC_Os06g43090/Os01g0702700_LOC_Os01g50720/Os02g0649300_LOC_Os02g43330/Os03g0437200_LOC_Os03g32230/Os02g0766700_LOC_Os02g52780/Os01g0859300_LOC_Os01g64000/Os01g0159800_LOC_Os01g06640/Os01g0911700_LOC_Os01g68370	9	BP
GO:0031327	GO:0031327	negative regulation of cellular biosynthetic process	8/286	123/23332	0.00014091988405668	0.00120540700823867	0.000823839322177511	Os04g0495800_LOC_Os04g41850/Os06g0637500_LOC_Os06g43090/Os09g0457900_LOC_Os09g28440/Os04g0610400_LOC_Os04g52090/Os01g0797600_LOC_Os01g58420/Os06g0245900_LOC_Os06g13670/Os02g0739700_LOC_Os02g50630/Os01g0839100_LOC_Os01g62190	8	BP
GO:0009742	GO:0009742	brassinosteroid mediated signaling pathway	7/286	93/23332	0.000148953230097817	0.001236089491558	0.000844809364733888	Os11g0684000_LOC_Os11g45740/Os01g0274800_LOC_Os01g16810/Os06g0127800_LOC_Os06g03710/Os10g0575000_LOC_Os10g42430/Os06g0552300_LOC_Os06g35900/Os02g0233200_LOC_Os02g13900/Os06g0702600_LOC_Os06g48950	7	BP
GO:0040008	GO:0040008	regulation of growth	8/286	148/23332	0.000495672194493457	0.00377525671422414	0.0025802114233906	Os10g0562100_LOC_Os10g41260/Os04g0665600_LOC_Os04g56990/Os08g0442400_LOC_Os08g34360/Os07g0143200_LOC_Os07g05010/Os03g0123500_LOC_Os03g03164/Os06g0552300_LOC_Os06g35900/Os02g0233200_LOC_Os02g13900/Os07g0235800_LOC_Os07g13170	8	BP
GO:0048507	GO:0048507	meristem development	7/286	114/23332	0.000520324304103171	0.00385733750775151	0.00263630980745607	Os02g0663100_LOC_Os02g44370/Os11g0603000_LOC_Os11g39000/Os04g0566600_LOC_Os04g47890/Os05g0497200_LOC_Os05g41760/Os02g0707200_LOC_Os02g47810/Os07g0235800_LOC_Os07g13170/Os05g0121600_LOC_Os05g03040	7	BP
GO:0040007	GO:0040007	growth	12/286	324/23332	0.000705152703605068	0.00496284687600529	0.00339187376417628	Os10g0562100_LOC_Os10g41260/Os12g0106200_LOC_Os12g01550/Os04g0665600_LOC_Os04g56990/Os08g0442400_LOC_Os08g34360/Os07g0143200_LOC_Os07g05010/Os11g0603000_LOC_Os11g39000/Os03g0123500_LOC_Os03g03164/Os06g0670300_LOC_Os06g45890/Os02g0139000_LOC_Os02g04640/Os06g0552300_LOC_Os06g35900/Os02g0233200_LOC_Os02g13900/Os07g0235800_LOC_Os07g13170	12	BP
GO:0048519	GO:0048519	negative regulation of biological process	15/286	474/23332	0.000816068014107865	0.00567167269804966	0.00387632306701236	Os04g0495800_LOC_Os04g41850/Os03g0251350_LOC_Os03g14669/Os10g0562100_LOC_Os10g41260/Os08g0442400_LOC_Os08g34360/Os05g0204600_LOC_Os05g11510/Os06g0637500_LOC_Os06g43090/Os09g0457900_LOC_Os09g28440/Os04g0610400_LOC_Os04g52090/Os01g0797600_LOC_Os01g58420/Os05g0497200_LOC_Os05g41760/Os06g0245900_LOC_Os06g13670/Os02g0739700_LOC_Os02g50630/Os08g0536300_LOC_Os08g42440/Os01g0839100_LOC_Os01g62190/Os10g05…	15	BP
GO:0010074	GO:0010074	maintenance of meristem identity	4/286	35/23332	0.000858096855783748	0.00589014631871314	0.00402563957034351	Os04g0566600_LOC_Os04g47890/Os05g0497200_LOC_Os05g41760/Os07g0235800_LOC_Os07g13170/Os05g0121600_LOC_Os05g03040	4	BP
GO:0010022	GO:0010022	meristem determinacy	3/286	16/23332	0.000906769643445651	0.00614834050921685	0.00420210322572375	Os04g0566600_LOC_Os04g47890/Os05g0497200_LOC_Os05g41760/Os07g0235800_LOC_Os07g13170	3	BP
GO:0071407	GO:0071407	cellular response to organic cyclic compound	8/286	172/23332	0.00131861493307078	0.00883313135888376	0.00603703222369753	Os01g0626400_LOC_Os01g43650/Os11g0684000_LOC_Os11g45740/Os01g0274800_LOC_Os01g16810/Os06g0127800_LOC_Os06g03710/Os10g0575000_LOC_Os10g42430/Os06g0552300_LOC_Os06g35900/Os02g0233200_LOC_Os02g13900/Os06g0702600_LOC_Os06g48950	8	BP
GO:0010039	GO:0010039	response to iron ion	4/286	40/23332	0.00142759021433276	0.00922953673452343	0.00630795676100522	Os09g0481700_LOC_Os09g30400/Os05g0204600_LOC_Os05g11510/Os01g0202500_LOC_Os01g10580/Os02g0731700_LOC_Os02g49880	4	BP
GO:2000241	GO:2000241	regulation of reproductive process	8/286	176/23332	0.00152583801228438	0.00953910707485755	0.00651953361231271	Os03g0251350_LOC_Os03g14669/Os10g0562100_LOC_Os10g41260/Os05g0204600_LOC_Os05g11510/Os09g0540800_LOC_Os09g36910/Os01g0626400_LOC_Os01g43650/Os04g0566600_LOC_Os04g47890/Os08g0536300_LOC_Os08g42440/Os05g0597100_LOC_Os05g51830	8	BP
GO:0048506	GO:0048506	regulation of timing of meristematic phase transition	3/286	19/23332	0.00152694339867324	0.00953910707485755	0.00651953361231271	Os02g0663100_LOC_Os02g44370/Os11g0603000_LOC_Os11g39000/Os07g0235800_LOC_Os07g13170	3	BP
MF	ID	Description	GeneRatio	BgRatio	pvalue	p.adjust	qvalue	geneID	Count	GOType
GO:0003682	GO:0003682	chromatin binding	26/286	144/23332	5.12410852090726e-23	1.42450216881222e-20	9.7358061897238e-21	Os01g0975300_LOC_Os01g74410/Os12g0567300_LOC_Os12g37970/Os06g0258000_LOC_Os06g14670/Os02g0325600_LOC_Os02g22020/Os04g0541100_LOC_Os04g45750/Os02g0685200_LOC_Os02g46030/Os08g0510700_LOC_Os08g39980/Os02g0641300_LOC_Os02g42850/Os05g0442400_LOC_Os05g37060/Os01g0637800_LOC_Os01g45090/Os05g0553400_LOC_Os05g48010/Os07g0688200_LOC_Os07g48870/Os09g0106700_LOC_Os09g01960/Os06g0637500_LOC_Os06g43090/Os12g02…	26	MF
CC	ID	Description	GeneRatio	BgRatio	pvalue	p.adjust	qvalue	geneID	Count	GOType
GO:0005667	GO:0005667	transcription regulator complex	6/286	79/23332	0.000422861273691949	0.00331142067848907	0.00226320118314001	Os03g0831200_LOC_Os03g61570/Os01g0976800_LOC_Os01g74540/Os12g0168800_LOC_Os12g07120/Os06g0245900_LOC_Os06g13670/Os12g0158800_LOC_Os12g06200/Os02g0739700_LOC_Os02g50630	6	CC

## Sheet: Supp Table 4H
Table S4.H: Gene ontology of Biological Process, Molecular Function and Cellular Component of DEGs corresponding to transcription factors of responding to herbivore OS (H) (p-value=0.01).
BP	ID	Description	GeneRatio	BgRatio	pvalue	p.adjust	qvalue	geneID	Count	GOType
GO:0048573	GO:0048573	photoperiodism, flowering	16/201	160/23332	6.90600772909687e-13	3.23891762494643e-10	2.25353936423161e-10	Os06g0675600_LOC_Os06g46270/Os01g0192300_LOC_Os01g09640/Os06g0298200_LOC_Os06g19444/Os03g0112700_LOC_Os03g02160/Os02g0705500_LOC_Os02g47660/Os03g0251350_LOC_Os03g14669/Os03g0413000_LOC_Os03g29970/Os08g0174500_LOC_Os08g07740/Os07g0606600_LOC_Os07g41580/Os04g0460600_LOC_Os04g38720/Os01g0277500_LOC_Os01g17000/Os05g0204600_LOC_Os05g11510/Os03g0711100_LOC_Os03g50310/Os06g0264200_LOC_Os06g15330/Os07g06…	16	BP
GO:0007623	GO:0007623	circadian rhythm	13/201	137/23332	2.04535247405673e-10	1.37038615761801e-08	9.53472581891107e-09	Os01g0192300_LOC_Os01g09640/Os02g0685200_LOC_Os02g46030/Os06g0298200_LOC_Os06g19444/Os08g0249000_LOC_Os08g15050/Os03g0112700_LOC_Os03g02160/Os01g0277500_LOC_Os01g17000/Os05g0204600_LOC_Os05g11510/Os02g0731700_LOC_Os02g49880/Os03g0711100_LOC_Os03g50310/Os06g0264200_LOC_Os06g15330/Os09g0240200_LOC_Os09g06464/Os07g0667300_LOC_Os07g47140/Os01g0174000_LOC_Os01g07880	13	BP
GO:0009753	GO:0009753	response to jasmonic acid	19/201	362/23332	3.98385298971959e-10	1.95690470473754e-08	1.36155416556759e-08	Os09g0417800_LOC_Os09g25070/Os05g0474800_LOC_Os05g39720/Os09g0417600_LOC_Os09g25060/Os01g0289600_LOC_Os01g18584/Os05g0567200_LOC_Os05g49210/Os11g0184900_LOC_Os11g08210/Os11g0684000_LOC_Os11g45740/Os05g0553400_LOC_Os05g48010/Os04g0398000_LOC_Os04g32620/Os06g0298200_LOC_Os06g19444/Os01g0705700_LOC_Os01g50940/Os04g0301500_LOC_Os04g23550/Os03g0741100_LOC_Os03g53020/Os01g0524500_LOC_Os01g34060/Os05g02…	19	BP
GO:0070542	GO:0070542	response to fatty acid	19/201	363/23332	4.17250470093293e-10	1.95690470473754e-08	1.36155416556759e-08	Os09g0417800_LOC_Os09g25070/Os05g0474800_LOC_Os05g39720/Os09g0417600_LOC_Os09g25060/Os01g0289600_LOC_Os01g18584/Os05g0567200_LOC_Os05g49210/Os11g0184900_LOC_Os11g08210/Os11g0684000_LOC_Os11g45740/Os05g0553400_LOC_Os05g48010/Os04g0398000_LOC_Os04g32620/Os06g0298200_LOC_Os06g19444/Os01g0705700_LOC_Os01g50940/Os04g0301500_LOC_Os04g23550/Os03g0741100_LOC_Os03g53020/Os01g0524500_LOC_Os01g34060/Os05g02…	19	BP
GO:0030912	GO:0030912	response to deep water	11/201	96/23332	6.86446632404952e-10	2.92675882361748e-08	2.03634886167976e-08	Os05g0553400_LOC_Os05g48010/Os01g0298400_LOC_Os01g19330/Os09g0456800_LOC_Os09g28354/Os01g0968800_LOC_Os01g73770/Os03g0437200_LOC_Os03g32230/Os03g0820300_LOC_Os03g60560/Os05g0129300_LOC_Os05g03860/Os01g0773800_LOC_Os01g56690/Os11g0700500_LOC_Os11g47460/Os09g0528200_LOC_Os09g35910/Os03g0135700_LOC_Os03g04310	11	BP
GO:0048583	GO:0048583	regulation of response to stimulus	17/201	326/23332	3.82303950129833e-09	1.49417127175743e-07	1.03959846087937e-07	Os09g0417800_LOC_Os09g25070/Os01g0192300_LOC_Os01g09640/Os09g0456800_LOC_Os09g28354/Os06g0298200_LOC_Os06g19444/Os03g0112700_LOC_Os03g02160/Os03g0251350_LOC_Os03g14669/Os03g0413000_LOC_Os03g29970/Os08g0174500_LOC_Os08g07740/Os07g0606600_LOC_Os07g41580/Os04g0460600_LOC_Os04g38720/Os01g0612700_LOC_Os01g42710/Os01g0277500_LOC_Os01g17000/Os05g0204600_LOC_Os05g11510/Os03g0711100_LOC_Os03g50310/Os06g02…	17	BP
GO:2000241	GO:2000241	regulation of reproductive process	13/201	176/23332	4.52657101094063e-09	1.61743237751892e-07	1.12535975093899e-07	Os01g0192300_LOC_Os01g09640/Os04g0566600_LOC_Os04g47890/Os06g0298200_LOC_Os06g19444/Os03g0112700_LOC_Os03g02160/Os03g0251350_LOC_Os03g14669/Os03g0413000_LOC_Os03g29970/Os08g0174500_LOC_Os08g07740/Os07g0606600_LOC_Os07g41580/Os01g0277500_LOC_Os01g17000/Os05g0204600_LOC_Os05g11510/Os03g0711100_LOC_Os03g50310/Os06g0264200_LOC_Os06g15330/Os07g0667300_LOC_Os07g47140	13	BP
GO:0014070	GO:0014070	response to organic cyclic compound	19/201	421/23332	4.82815635080275e-09	1.61743237751892e-07	1.12535975093899e-07	Os09g0417800_LOC_Os09g25070/Os05g0322900_LOC_Os05g25770/Os06g0158100_LOC_Os06g06360/Os09g0417600_LOC_Os09g25060/Os01g0289600_LOC_Os01g18584/Os05g0567200_LOC_Os05g49210/Os12g0123700_LOC_Os12g03040/Os11g0126900_LOC_Os11g03300/Os11g0684000_LOC_Os11g45740/Os01g0841500_LOC_Os01g62410/Os06g0298200_LOC_Os06g19444/Os03g0318600_LOC_Os03g20310/Os02g0705500_LOC_Os02g47660/Os06g0702600_LOC_Os06g48950/Os01g05…	19	BP
GO:0009408	GO:0009408	response to heat	18/201	398/23332	1.20997104070894e-08	3.54672761307809e-07	2.46770409618271e-07	Os06g0649000_LOC_Os06g44010/Os12g0116700_LOC_Os12g02450/Os01g0246700_LOC_Os01g14440/Os01g0665500_LOC_Os01g47560/Os05g0571200_LOC_Os05g49620/Os11g0117500_LOC_Os11g02530/Os01g0821600_LOC_Os01g60640/Os12g0116600_LOC_Os12g02440/Os01g0826400_LOC_Os01g61080/Os05g0567200_LOC_Os05g49210/Os01g0656400_LOC_Os01g46800/Os11g0127600_LOC_Os11g03370/Os05g0553400_LOC_Os05g48010/Os05g0530400_LOC_Os05g45410/Os06g06…	18	BP
GO:0048366	GO:0048366	leaf development	15/201	283/23332	2.62885334246369e-08	7.25254245656159e-07	5.04609619915631e-07	Os09g0466400_LOC_Os09g29130/Os06g0158100_LOC_Os06g06360/Os01g0730700_LOC_Os01g53040/Os11g0184900_LOC_Os11g08210/Os06g0675600_LOC_Os06g46270/Os05g0553400_LOC_Os05g48010/Os04g0398000_LOC_Os04g32620/Os02g0705500_LOC_Os02g47660/Os01g0186000_LOC_Os01g09100/Os04g0460600_LOC_Os04g38720/Os02g0776900_LOC_Os02g53690/Os07g0567700_LOC_Os07g38030/Os02g0731700_LOC_Os02g49880/Os01g0192000_LOC_Os01g09620/Os09g04…	15	BP
GO:0009751	GO:0009751	response to salicylic acid	15/201	287/23332	3.16562266234941e-08	8.24820571467709e-07	5.7388481013352e-07	Os09g0417800_LOC_Os09g25070/Os05g0322900_LOC_Os05g25770/Os06g0158100_LOC_Os06g06360/Os09g0417600_LOC_Os09g25060/Os01g0289600_LOC_Os01g18584/Os05g0567200_LOC_Os05g49210/Os12g0123700_LOC_Os12g03040/Os11g0126900_LOC_Os11g03300/Os01g0841500_LOC_Os01g62410/Os06g0298200_LOC_Os06g19444/Os03g0318600_LOC_Os03g20310/Os01g0524500_LOC_Os01g34060/Os03g0711100_LOC_Os03g50310/Os06g0264200_LOC_Os06g15330/Os01g08…	15	BP
GO:0010039	GO:0010039	response to iron ion	7/201	40/23332	4.647398312162e-08	1.14717358337051e-06	7.98168131174637e-07	Os06g0158100_LOC_Os06g06360/Os12g0116700_LOC_Os12g02450/Os11g0116900_LOC_Os11g02480/Os06g0298200_LOC_Os06g19444/Os05g0204600_LOC_Os05g11510/Os02g0731700_LOC_Os02g49880/Os06g0264200_LOC_Os06g15330	7	BP
GO:1901701	GO:1901701	cellular response to oxygen-containing compound	18/201	443/23332	6.17686622657053e-08	1.44847513013079e-06	1.00780448959835e-06	Os09g0417800_LOC_Os09g25070/Os05g0474800_LOC_Os05g39720/Os05g0322900_LOC_Os05g25770/Os06g0158100_LOC_Os06g06360/Os09g0417600_LOC_Os09g25060/Os01g0289600_LOC_Os01g18584/Os11g0684000_LOC_Os11g45740/Os05g0553400_LOC_Os05g48010/Os04g0398000_LOC_Os04g32620/Os03g0437200_LOC_Os03g32230/Os03g0318600_LOC_Os03g20310/Os01g0705700_LOC_Os01g50940/Os02g0705500_LOC_Os02g47660/Os06g0702600_LOC_Os06g48950/Os04g04…	18	BP
GO:0048518	GO:0048518	positive regulation of biological process	17/201	442/23332	3.1632218666466e-07	4.78564856599114e-06	3.32970722804905e-06	Os09g0417800_LOC_Os09g25070/Os01g0954500_LOC_Os01g72490/Os06g0675600_LOC_Os06g46270/Os01g0192300_LOC_Os01g09640/Os09g0456800_LOC_Os09g28354/Os06g0298200_LOC_Os06g19444/Os03g0112700_LOC_Os03g02160/Os11g0129700_LOC_Os11g03540/Os08g0544800_LOC_Os08g43160/Os04g0460600_LOC_Os04g38720/Os01g0612700_LOC_Os01g42710/Os06g0571800_LOC_Os06g37450/Os04g0665600_LOC_Os04g56990/Os01g0277500_LOC_Os01g17000/Os05g02…	17	BP
GO:0007568	GO:0007568	aging	11/201	173/23332	3.29187309192226e-07	4.82465150034856e-06	3.35684427136809e-06	Os06g0158100_LOC_Os06g06360/Os01g0730700_LOC_Os01g53040/Os11g0184900_LOC_Os11g08210/Os06g0675600_LOC_Os06g46270/Os05g0553400_LOC_Os05g48010/Os04g0398000_LOC_Os04g32620/Os01g0186000_LOC_Os01g09100/Os04g0460600_LOC_Os04g38720/Os02g0731700_LOC_Os02g49880/Os01g0192000_LOC_Os01g09620/Os09g0456200_LOC_Os09g28310	11	BP
GO:0048581	GO:0048581	negative regulation of post-embryonic development	7/201	55/23332	4.5351927882614e-07	6.4454709627109e-06	4.48456065186933e-06	Os06g0298200_LOC_Os06g19444/Os03g0251350_LOC_Os03g14669/Os08g0174500_LOC_Os08g07740/Os01g0277500_LOC_Os01g17000/Os05g0204600_LOC_Os05g11510/Os03g0711100_LOC_Os03g50310/Os06g0264200_LOC_Os06g15330	7	BP
GO:0002237	GO:0002237	response to molecule of bacterial origin	6/201	43/23332	1.77335695342556e-06	2.18869581883313e-05	1.52282730072555e-05	Os09g0417800_LOC_Os09g25070/Os05g0474800_LOC_Os05g39720/Os05g0322900_LOC_Os05g25770/Os06g0158100_LOC_Os06g06360/Os09g0417600_LOC_Os09g25060/Os01g0705700_LOC_Os01g50940	6	BP
GO:0048522	GO:0048522	positive regulation of cellular process	14/201	374/23332	4.91658795606375e-06	5.62409695461926e-05	3.91307385463353e-05	Os01g0954500_LOC_Os01g72490/Os06g0675600_LOC_Os06g46270/Os01g0192300_LOC_Os01g09640/Os09g0456800_LOC_Os09g28354/Os03g0112700_LOC_Os03g02160/Os11g0129700_LOC_Os11g03540/Os08g0544800_LOC_Os08g43160/Os04g0460600_LOC_Os04g38720/Os01g0612700_LOC_Os01g42710/Os06g0571800_LOC_Os06g37450/Os04g0665600_LOC_Os04g56990/Os05g0204600_LOC_Os05g11510/Os03g0711100_LOC_Os03g50310/Os08g0300366_LOC_Os08g20580	14	BP
GO:0031325	GO:0031325	positive regulation of cellular metabolic process	11/201	252/23332	1.26764210382471e-05	0.000132116477043064	9.1922585306587e-05	Os01g0954500_LOC_Os01g72490/Os01g0192300_LOC_Os01g09640/Os03g0112700_LOC_Os03g02160/Os11g0129700_LOC_Os11g03540/Os08g0544800_LOC_Os08g43160/Os01g0612700_LOC_Os01g42710/Os06g0571800_LOC_Os06g37450/Os04g0665600_LOC_Os04g56990/Os05g0204600_LOC_Os05g11510/Os03g0711100_LOC_Os03g50310/Os08g0300366_LOC_Os08g20580	11	BP
GO:0071396	GO:0071396	cellular response to lipid	13/201	366/23332	1.87766818363706e-05	0.000187367314494847	0.000130364420364499	Os09g0417800_LOC_Os09g25070/Os05g0474800_LOC_Os05g39720/Os09g0417600_LOC_Os09g25060/Os11g0684000_LOC_Os11g45740/Os05g0553400_LOC_Os05g48010/Os04g0398000_LOC_Os04g32620/Os03g0437200_LOC_Os03g32230/Os01g0705700_LOC_Os01g50940/Os02g0705500_LOC_Os02g47660/Os06g0702600_LOC_Os06g48950/Os04g0460600_LOC_Os04g38720/Os01g0192000_LOC_Os01g09620/Os09g0456200_LOC_Os09g28310	13	BP
GO:0010045	GO:0010045	response to nickel cation	4/201	20/23332	2.3244857972696e-05	0.000218036767783889	0.000151703283611279	Os06g0298200_LOC_Os06g19444/Os05g0204600_LOC_Os05g11510/Os02g0731700_LOC_Os02g49880/Os06g0264200_LOC_Os06g15330	4	BP
GO:0009867	GO:0009867	jasmonic acid mediated signaling pathway	7/201	101/23332	2.75248972441626e-05	0.00025312111387279	0.000176113893615901	Os09g0417800_LOC_Os09g25070/Os05g0474800_LOC_Os05g39720/Os09g0417600_LOC_Os09g25060/Os05g0553400_LOC_Os05g48010/Os04g0398000_LOC_Os04g32620/Os01g0705700_LOC_Os01g50940/Os01g0192000_LOC_Os01g09620	7	BP
GO:0071398	GO:0071398	cellular response to fatty acid	7/201	102/23332	2.93397198454733e-05	0.000259628841651452	0.000180641770647403	Os09g0417800_LOC_Os09g25070/Os05g0474800_LOC_Os05g39720/Os09g0417600_LOC_Os09g25060/Os05g0553400_LOC_Os05g48010/Os04g0398000_LOC_Os04g32620/Os01g0705700_LOC_Os01g50940/Os01g0192000_LOC_Os01g09620	7	BP
GO:0045893	GO:0045893	positive regulation of transcription, DNA-templated	9/201	188/23332	3.85710664659637e-05	0.000317365441623455	0.000220813122889173	Os01g0954500_LOC_Os01g72490/Os03g0112700_LOC_Os03g02160/Os11g0129700_LOC_Os11g03540/Os08g0544800_LOC_Os08g43160/Os06g0571800_LOC_Os06g37450/Os04g0665600_LOC_Os04g56990/Os05g0204600_LOC_Os05g11510/Os03g0711100_LOC_Os03g50310/Os08g0300366_LOC_Os08g20580	9	BP
GO:0080027	GO:0080027	response to herbivore	4/201	28/23332	9.30725035306617e-05	0.00069287308183937	0.00048207980107778	Os05g0474800_LOC_Os05g39720/Os05g0322900_LOC_Os05g25770/Os01g0826400_LOC_Os01g61080/Os08g0499300_LOC_Os08g38990	4	BP
GO:0071407	GO:0071407	cellular response to organic cyclic compound	8/201	172/23332	0.000127346784269615	0.000933213153475772	0.000649301038216787	Os05g0322900_LOC_Os05g25770/Os06g0158100_LOC_Os06g06360/Os01g0289600_LOC_Os01g18584/Os11g0684000_LOC_Os11g45740/Os03g0318600_LOC_Os03g20310/Os02g0705500_LOC_Os02g47660/Os06g0702600_LOC_Os06g48950/Os03g0711100_LOC_Os03g50310	8	BP
GO:0048519	GO:0048519	negative regulation of biological process	13/201	474/23332	0.000253372069869948	0.00182817693490778	0.00127198933861836	Os09g0417800_LOC_Os09g25070/Os09g0417600_LOC_Os09g25060/Os09g0457900_LOC_Os09g28440/Os02g0739700_LOC_Os02g50630/Os06g0298200_LOC_Os06g19444/Os01g0839100_LOC_Os01g62190/Os02g0705500_LOC_Os02g47660/Os03g0251350_LOC_Os03g14669/Os08g0174500_LOC_Os08g07740/Os01g0277500_LOC_Os01g17000/Os05g0204600_LOC_Os05g11510/Os03g0711100_LOC_Os03g50310/Os06g0264200_LOC_Os06g15330	13	BP
GO:0031349	GO:0031349	positive regulation of defense response	3/201	18/23332	0.000467180810436379	0.00322217353080385	0.00224188933800739	Os09g0417800_LOC_Os09g25070/Os09g0456800_LOC_Os09g28354/Os01g0612700_LOC_Os01g42710	3	BP
GO:0009635	GO:0009635	response to herbicide	4/201	44/23332	0.000554136274704747	0.0037127130405218	0.00258319165651837	Os12g0123700_LOC_Os12g03040/Os11g0126900_LOC_Os11g03300/Os02g0139000_LOC_Os02g04640/Os01g0752500_LOC_Os01g54890	4	BP
GO:0009863	GO:0009863	salicylic acid mediated signaling pathway	5/201	80/23332	0.000642940589982689	0.00424703009439269	0.00295495304513912	Os05g0322900_LOC_Os05g25770/Os06g0158100_LOC_Os06g06360/Os01g0289600_LOC_Os01g18584/Os03g0318600_LOC_Os03g20310/Os03g0711100_LOC_Os03g50310	5	BP
GO:0010167	GO:0010167	response to nitrate	4/201	54/23332	0.00120727110378663	0.00775630339282096	0.00539659758001234	Os01g0637800_LOC_Os01g45090/Os03g0838800_LOC_Os03g62230/Os04g0665600_LOC_Os04g56990/Os02g0325600_LOC_Os02g22020	4	BP
GO:0009734	GO:0009734	auxin-activated signaling pathway	6/201	137/23332	0.0012245597933985	0.0077610613932959	0.00539990805054815	Os05g0553400_LOC_Os05g48010/Os02g0705500_LOC_Os02g47660/Os06g0702600_LOC_Os06g48950/Os04g0460600_LOC_Os04g38720/Os05g0563400_LOC_Os05g48870/Os01g0236300_LOC_Os01g13520	6	BP
MF	ID	Description	GeneRatio	BgRatio	pvalue	p.adjust	qvalue	geneID	Count	GOType
GO:0003682	GO:0003682	chromatin binding	15/201	144/23332	2.03397016609006e-12	3.62918356818859e-10	2.52507441620124e-10	Os01g0192300_LOC_Os01g09640/Os02g0685200_LOC_Os02g46030/Os02g0641300_LOC_Os02g42850/Os01g0841500_LOC_Os01g62410/Os05g0553400_LOC_Os05g48010/Os07g0139500_LOC_Os07g04700/Os12g0238000_LOC_Os12g13570/Os01g0637800_LOC_Os01g45090/Os01g0695900_LOC_Os01g50110/Os04g0541100_LOC_Os04g45750/Os01g0524500_LOC_Os01g34060/Os01g0285300_LOC_Os01g18240/Os05g0442400_LOC_Os05g37060/Os06g0571800_LOC_Os06g37450/Os02g03…	15	MF
