# Supplementary material for: Early transcriptomic responses of rice leaves to herbivory by Spodoptera frugiperda
Source: Sci Rep. 2024 Feb 3;14:2836. doi: 10.1038/s41598-024-53348-x (PMC10838271; doi:10.1038/s41598-024-53348-x)
Supplement: Supplementary file 4 — Supplementary Information 4. [file 41598_2024_53348_MOESM4_ESM.xlsx]

## Sheet: Supp Table 5A
Table S5.A: List of genes of jasmonates pathway represented in the heatmap of Figure 2.A.
MSU	RAPDB	Gene	Name	Function
LOC_Os12g37260	Os12g0559200	OsLOX11.2	lipoxygenase	JA biosynthesis
LOC_Os08g39840	Os08g0508800	OsLOX9	lipoxygenase	JA biosynthesis
LOC_Os06g40170	Os06g0604200	OsPLDalpha4	phospholipase D	JA biosynthesis
LOC_Os06g40180	Os06g0604300	OsPLDalpha5	phospholipase D	JA biosynthesis
LOC_Os03g55800	Os03g0767000	OsAOS2	allene oxide synthase	JA biosynthesis
LOC_Os03g12500	Os03g0225900	OsAOS1	allene oxide synthase	JA biosynthesis
LOC_Os08g35740	Os08g0459600	OsOPR7	pathogen related gene	JA biosynthesis
LOC_Os03g32314	Os03g0438100	OsAOC	allene oxide cyclase	JA biosynthesis
LOC_Os05g50890	Os05g0586200	OsJAR1	jasmonyl-L-isoleucine synthase	JA biosynthesis
LOC_Os01g12160	Os01g0221100	OsJAR2	jasmonyl-L-isoleucine synthase	JA biosynthesis
LOC_Os12g05440	Os12g0150200	OsCYP94C2b		JA catabolism
LOC_Os11g05380	Os11g0151400	OsCYP94C2a		JA catabolism
LOC_Os11g29290	Os11g0483000	OsCYP94B4		JA catabolism
LOC_Os12g25660	Os12g0443000	OsCYP94B5		JA catabolism
LOC_Os05g03640	Os05g0127500	OsJAO1a		JA catabolism
LOC_Os03g18030	Os03g0289800	OsJAO1b		JA catabolism
LOC_Os01g61610	Os01g0832600	OsJAO2		JA catabolism
LOC_Os04g55920	Os04g0653000	OsJAZ1	jasmonate zim domain	JA repressor
LOC_Os07g05830	Os07g0153000	OsJAZ2	jasmonate zim domain	JA repressor
LOC_Os04g32480	Os04g0395800	OsJAZ5	jasmonate zim domain	JA repressor
LOC_Os03g28940	Os03g0402800	OsJAZ6	jasmonate zim domain	JA repressor
LOC_Os07g42370	Os07g0615200	OsJAZ7	jasmonate zim domain	JA repressor
LOC_Os09g26780	Os09g0439200	OsJAZ8	jasmonate zim domain	JA repressor
LOC_Os03g08310	Os03g0180800	OsJAZ9	jasmonate zim domain	JA repressor
LOC_Os03g08330	Os03g0181100	OsJAZ10	jasmonate zim domain	JA repressor
LOC_Os03g08320	Os03g0180900	OsJAZ11	jasmonate zim domain	JA repressor
LOC_Os10g25290	Os10g0392400	OsJAZ12	jasmonate zim domain	JA repressor
LOC_Os10g25230	Os10g0391400	OsJAZ13	jasmonate zim domain	JA repressor
LOC_Os10g42430	Os10g0575000	OsMYC2	transcription factor MYC	JA signaling
LOC_Os11g45740	Os11g0684000	OsJAMYB	JA R2R3-type MYB transcription factor	JA signaling

## Sheet: Supp Table 5B
Table S5.B: List of genes of salicylic acid pathway represented in the heatmap of the Figures 2.B.
MSU	RAPDB	Gene	Name	Function
LOC_Os01g09800	Os01g0194300	OsNPR1		SA signaling
LOC_Os03g46440	Os03g0667100	OsNPR3		SA signaling
LOC_Os05g25770	Os05g0322900	OsWRKY45	transcription factor WRKY	SA signaling
LOC_Os03g14990	Os03g0254800	OsCM	chorismate mutase gene
LOC_Os09g19734	Os09g0361400	OsICS	isochorismate synthase
LOC_Os02g17390	Os02g0274100	OsAIM1	abnormal inflourescence meristem 1
LOC_Os07g13770	Os07g0241500	OsUGT76	UDP-glucosyltransferase
LOC_Os09g34214	Os09g0517900	OsUGT74-2	UDP-glucosyltransferase
LOC_Os04g12960	Os04g0206500	OsUGT74-3	UDP-glucosyltransferase
LOC_Os09g34250	Os09g0518200	OsSGT1	UDP-glucosyltransferase
LOC_Os05g39770	Os05g0475400	Osh36	aminotransferase
LOC_Os05g35290,1	Os05g0427400	OsPAL	phenylalanine ammonia lyase
LOC_Os12g36880,1	Os12g0555500	OsPR10a	pathogen related gene
LOC_Os01g74300	Os01g0974200	OsNOMT	naringenin 7-O-methyltransferase
LOC_Os01g73200,1	Os01g0963000	OsPRX22	peroxidase
LOC_Os08g03290,1	Os08g0126300	OsGAPC3	putative cytosolic GAPDH*
LOC_Os01g25484	Os01g0357100	OsNiR	nitrite reductase
*GAPDH: glyceraldehyde-3-phosphate dehydrogenase

## Sheet: Supp Table 5C
Table S5.C: List of genes of phytohormones pathway represented in the heatmap of the Figures S2.
MSU	RAPDB	Gene	Name	Function
None	Os02g0703600	OsABA8OX1		ABA
None	Os04g0379700	OsRVDE1		ABA
LOC_Os01g13520	Os01g0236300	OsARF1		Auxin
LOC_Os05g48870	Os05g0563400	OsARF15		Auxin
LOC_Os06g46410	Os06g0677800	OsARF17		Auxin
LOC_Os06g48950	Os06g0702600	OsARF19		Auxin
LOC_Os12g41950	Os12g0613700	OsARF25		Auxin
LOC_Os01g08320	Os01g0178500	OsIAA1		Auxin
LOC_Os02g57250	Os02g0817600	OsIAA10		Auxin
LOC_Os03g43410	Os03g0633800	OsIAA12		Auxin
LOC_Os05g08570	Os05g0178600	OsIAA15		Auxin
LOC_Os05g44810	Os05g0523300	OsIAA18		Auxin
LOC_Os01g09450	Os01g0190300	OsIAA2		Auxin
LOC_Os06g07040	Os06g0166500	OsIAA20		Auxin
LOC_Os06g22870	Os06g0335500	OsIAA21		Auxin
LOC_Os07g08460	Os07g0182400	OsIAA24		Auxin
LOC_Os02g56120	Os02g0805100	OsIAA9		Auxin
LOC_Os04g39430	Os04g0469800	OsCYP724B1		Brassinosteroid
LOC_Os04g38480	Os04g0457800	OsBAK1.2		Brassinosteroid
LOC_Os06g39880	Os06g0600400	OsBAS1L1/CYP734A4		Brassinosteroid
LOC_Os01g29150	Os01g0388000	OsBAS1L2/CYP734A6		Brassinosteroid
LOC_Os05g11730	Os05g0207500	OsBIN2.4/OSSKetha		Brassinosteroid
LOC_Os08g25380	Os08g0342300	OsBRL3		Brassinosteroid
LOC_Os10g25780	Os10g0397400	OsDIM		Brassinosteroid
LOC_Os03g12660	Os03g0227700	OsDWARF4/CYP90B2		Brassinosteroid
LOC_Os01g10110	Os01g0197700	OsCKX2		Cytokinin
LOC_Os01g40630	Os01g0588900	OsLOG		Cytokinin
LOC_Os01g09260	Os01g0187600	OsCKX1		Cytokinin
LOC_Os01g56810	Os01g0775400	OSCKX5		Cytokinin
LOC_Os12g04500	Os12g0139400	OsRR10		Cytokinin
LOC_Os02g35180	Os02g0557800	OsRR2		Cytokinin
LOC_Os01g25189	Os01g0354200	OsRR9		Cytokinin
LOC_Os02g53180	Os02g0771600	OsACO2		Ethylene
LOC_Os01g39860	Os01g0580500	OsACO7		Ethylene
LOC_Os04g48850	Os04g0578000	OsACS2		Ethylene
LOC_Os01g09700	Os01g0192900	OsACS5		Ethylene
LOC_Os04g38390	Os04g0456700	OsEIN3.7		Ethylene
LOC_Os09g27820	Os09g0451400	OsACO1		Ethylene
LOC_Os11g04710	Os11g0143200	OsCPD1/CYP90A3		Other_Hormones
LOC_Os12g04480	Os12g0139300	OsCPD2/CYP90A4		Other_Hormones
LOC_Os05g24684	Os05g0312000	OsIPT3		Other_Hormones

## Sheet: Supp Table 5D
Table S5.D: List of genes of direct defense response represented in the heatmap of the Figures 3.A.
MSU	RAPDB	Gene	Function
LOC_Os07g35560	Os07g0539900	OsCHI	Defense
LOC_Os06g51050	Os06g0726100	OsCHI7	Defense
LOC_Os01g71340	Os01g0940700	OsGlu1	Defense
LOC_Os03g18850	Os03g0300400	OsJiOsPR10	Defense
LOC_Os07g28850	Os07g0471300	OsAGO18	Defense
LOC_Os03g14990	Os03g0254800	OsCM	Defense
LOC_Os04g52780	Os04g0618700	OsFLS2	Defense
LOC_Os02g41680	Os02g0627100	OsPAL6	Defense
LOC_Os01g12900	Os01g0229400	OsRAC1	Defense
LOC_Os08g10310	Os08g0203400	OsSHR5	Defense
LOC_Os06g44010	Os06g0649000	OsWRKY28	Defense
LOC_Os05g25770	Os05g0322900	OsWRKY45	Defense
LOC_Os09g25070	Os09g0417800	OsWRKY62	Defense
LOC_Os05g39720	Os05g0474800	OsWRKY70	Defense
LOC_Os11g02520	Os11g0117400	OsWRKY89	Defense
LOC_Os12g36880	Os12g0555500	OsPR10a	Defense
LOC_Os07g48020	Os07g0677200	OsPOX223	Defense
LOC_Os12g36850	Os12g0555200	OsPR10b	Defense
LOC_Os04g41620	Os04g0493400	OsPR3	Defense
LOC_Os12g43380	Os12g0628600	OsPR5	Defense
LOC_Os12g36830	Os12g0555000	OsRSOsPR10	Defense
LOC_Os05g45410	Os05g0530400	OsSPL7	Defense
LOC_Os09g38840	Os09g0561500	OsWAK90	Defense
LOC_Os09g38850	Os09g0561600	OsWAK91	Defense
LOC_Os09g38910	Os09g0562600	OsWAK92	Defense
LOC_Os02g21520	Os02g0320300	OsCHI1	Flavonoid
LOC_Os06g10210	Os06g0203600	OsCHI4	Flavonoid
LOC_Os07g34260	Os07g0526400	OsCHS15	Flavonoid
LOC_Os07g41070	Os07g0602000	OsDFR5	Flavonoid
LOC_Os10g39140	Os10g0536400	OsF3H8	Flavonoid
LOC_Os10g41020	Os10g0559500	OsFLS3	Flavonoid
LOC_Os08g34790	Os08g0448000	Os4CL3	Lignin
LOC_Os05g41440	Os05g0494000	OsC3'H	Lignin
LOC_Os02g26810	Os02g0467600	OsC4H1	Lignin
LOC_Os05g25640	Os05g0320700	OsC4H2	Lignin
LOC_Os02g09490	Os02g0187800	OsCAD2	Lignin
LOC_Os10g29470	Os10g0430200	OsCAD3	Lignin
LOC_Os10g36848	Os10g0512400	OsCAld5H	Lignin
LOC_Os08g06100	Os08g0157500	OsCAldOMT1	Lignin
LOC_Os02g56700	Os02g0811800	OsCCR10	Lignin
LOC_Os03g60509	Os03g0819600	OsCHI3	Lignin
LOC_Os11g08210	Os11g0184900	OsNAC5	Lignin

## Sheet: Supp Table 5E
Table S5.E: List of genes of reactive oxygen species (ROS) represented in the heatmap of the Figures S3.
MSU	RAPDB	Gene	Function
LOC_Os09g36750	Os09g0538600	OsAPX9	ROS
LOC_Os02g02400	Os02g0115700	OsCAtA	ROS
LOC_Os06g51150	Os06g0727200	OsCAtB	ROS
LOC_Os06g02500	Os06g0115400	OsFSD1.1	ROS
LOC_Os01g27360	Os01g0371200	OsGSTF1	ROS
LOC_Os03g04260	Os03g0135300	OsGSTF3	ROS
LOC_Os01g70770	Os01g0933900	OsGSTF4	ROS
LOC_Os01g27210	Os01g0369700	OsGSTF5	ROS
LOC_Os03g17480	Os03g0283200	OsGSTL1	ROS
LOC_Os03g17470	Os03g0283100	OsGSTL2	ROS
LOC_Os11g37730	Os11g0588300	OsGSTT1	ROS
LOC_Os03g57200	Os03g0785900	OsGSTU1	ROS
LOC_Os10g38780	Os10g0531400	OsGSTU10	ROS
LOC_Os07g07320	Os07g0168300	OsGSTU11	ROS
LOC_Os10g38360	Os10g0527800	OsGSTU12	ROS
LOC_Os10g38710	Os10g0530500	OsGSTU13	ROS
LOC_Os10g38580	Os10g0529300	OsGSTU18	ROS
LOC_Os10g38340	Os10g0527400	OsGSTU19	ROS
LOC_Os10g38150	Os10g0525500	OsGSTU21	ROS
LOC_Os10g38470	Os10g0528100	OsGSTU24	ROS
LOC_Os10g38489	Os10g0528200	OsGSTU3	ROS
LOC_Os10g38189	Os10g0525800	OsGSTU31	ROS
LOC_Os10g22070	Os10g0365200	OsGSTU33	ROS
LOC_Os01g72130	Os01g0949750	OsGSTU35	ROS
None	Os10g0528300	OsGSTU4	ROS
LOC_Os01g49710	Os01g0692000	OsGSTU40	ROS
LOC_Os01g72170	Os01g0950300	OsGSTU42	ROS
LOC_Os07g28480	Os07g0468100	OsGSTU46	ROS
LOC_Os10g38720	Os10g0530600	OsGSTU48	ROS
LOC_Os09g20220	Os09g0367700	OsGSTU5	ROS
LOC_Os10g38740	Os10g0530900	OsGSTU50	ROS
LOC_Os01g37750	Os01g0558100	OsGSTU6	ROS
LOC_Os01g72120	Os01g0949700	OsGSTU7	ROS
LOC_Os10g38590	Os10g0529400	OsGSTU9	ROS
LOC_Os01g53294	Os01g0734200	OsrbohA	ROS
LOC_Os01g61880	Os01g0835500	OsrbohE	ROS
LOC_Os12g35610	Os12g0541300	OsrbohH	ROS
LOC_Os11g33120	Os11g0537400	OsrbohI	ROS

## Sheet: Supp Table 5F
Table S5.F: List of genes of terpenoid synthases represented in the heatmap of the Figures 3.B.
MSU	RAPDB	Gene	Function
LOC_ Os01g23530	Os01g0337100	OsTPS1	Terpenoid synthase
LOC_ Os01g42610	Os01g0611800	OsTPS2	Terpenoid synthase
LOC_Os02g02930	Os02g0121700	OsTPS3	Terpenoid synthase
LOC_ Os02g17780	Os02g0278700	OsTPS4	Terpenoid synthase
LOC_ Os02g36020	Os02g0568700	OsTPS5	Terpenoid synthase
LOC_ Os02g36140	Os02g0570400	OsTPS6	Terpenoid synthase
LOC_ Os02g36210	Os02g0571100	OsTPS7	Terpenoid synthase
LOC_ Os02g36220	Os02g0571300	OsTPS8	Terpenoid synthase
LOC_ Os02g36264	Os02g0571800	OsTPS9	Terpenoid synthase
LOC_ Os03g22634	Os03g0348200	OsTPS10	Terpenoid synthase
LOC_ Os03g24640	Os03g0361100	OsTPS11	Terpenoid synthase
LOC_Os03g24680	Os03g0361600	OsTPS12	Terpenoid synthase
LOC_ Os03g24690	Os03g0361700,Os03g0361866	OsTPS13	Terpenoid synthase
LOC_ Os03g31430	Os03g0428200	OsTPS14	Terpenoid synthase
LOC_ Os04g09900	Os04g0178300	OsTPS15	Terpenoid synthase
LOC_ Os04g10060	Os04g0179700	OsTPS16	Terpenoid synthase
LOC_ Os04g26960	Os04g0338400	OsTPS17	Terpenoid synthase
LOC_ Os04g27070	Os04g0339500	OsTPS18	Terpenoid synthase
LOC_ Os04g27190	Os04g0340300	OsTPS19	Terpenoid synthase
LOC_ Os04g27340	Os04g0341500	OsTPS20	Terpenoid synthase
LOC_ Os04g27400	Os04g0341800	OsTPS21	Terpenoid synthase
LOC_ Os04g27540	Os04g0342800	OsTPS22	Terpenoid synthase
LOC_ Os04g27720	Os04g0344400	OsTPS23	Terpenoid synthase
LOC_Os04g27790	Os04g0345400	OsTPS24	Terpenoid synthase
LOC_ Os04g52210	Os04g0611700	OsTPS25	Terpenoid synthase
LOC_ Os04g52230	Os04g0611800	OsTPS26	Terpenoid synthase
LOC_ Os04g52240	Os04g0612000	OsTPS27	Terpenoid synthase
LOC_ Os07g11790	Os07g0218200	OsTPS28	Terpenoid synthase
LOC_ Os08g04500	Os08g0139700	OsTPS29	Terpenoid synthase
LOC_ Os08g07080	Os08g0167800	OsTPS30	Terpenoid synthase
LOC_ Os08g07100	Os08g0168000	OsTPS31	Terpenoid synthase
LOC_ Os11g28530	Os11g0474800,Os11g0475000	OsTPS32	Terpenoid synthase
LOC_ Os12g30824	Os12g0491800	OsTPS33	Terpenoid synthase

## Sheet: Supp Table 5G
Table S5.G: List of genes of transcription factors specific of damage.
RAPDB/MSU	TF_Family	Label	logFC	p-value	Regulation
Os10g0114500_LOC_Os10g02509	BBR-BPC	GBP2, OsGBP2	11.7121	0.00386992	Up
None_LOC_Os05g03865	bZIP	.	11.4974	3.13918e-08	Up
Os09g0457900_LOC_Os09g28440	ERF	AP2/EREBP123, AP2/EREBP#123, EATB, ERF102, OsEATB, OsERF102, OsERF#102	10.6873	2.5972e-39	Up
Os02g0776900_LOC_Os02g53690	GRF	GRF1, OsGRF1	10.4684	2.61283e-17	Up
Os03g0325600_LOC_Os03g20910	WOX	Os WOX6, OsWOX12B, OsWOX6, WOX6	10.0144	4.15591e-27	Up
Os06g0565200_LOC_Os06g36930	HSF	HSF17, HsfA2f, HSfA6, HSFA6, HSFA6A, HsfA7b, OsHsf-17, OsHSF17, OsHsfA2f, OsHsfA6, OsHsfA7b	9.99737	5.37729e-22	Up
Os02g0781300_LOC_Os02g54050	ERF	AP2/EREBP#083, AP2/EREBP83, DERF9, DLN69, ERF11, OsDERF9, OsDLN69, OsERF011, OsERF#011, OsERF11	9.44988	1.34656e-32	Up
Os03g0764200_LOC_Os03g55550	bHLH	bHLH134, DLN100, OsbHLH134, OsDLN100	9.34962	1.03929e-29	Up
Os02g0764700_LOC_Os02g52670	ERF	AP2/EREBP130, AP2/EREBP#130, DERF5, ERF103, OsDERF5, OsERF103, OsERF#103	8.73491	7.71615e-62	Up
Os01g0224100_LOC_Os01g12440	ERF	AP2/EREBP134, AP2/EREBP#134, ERF53, OsERF053, OsERF#053, OsERF53	8.68398	1.34346e-55	Up
None_LOC_Os02g34270	ERF	.	8.62764	2.39364e-05	Up
Os01g0637800_LOC_Os01g45090	MYB	MYB8, OsMYB305, OsMYB8	8.48094	4.91995e-17	Up
Os01g0129600_LOC_Os01g03890	LBD	.	8.47566	2.98691e-05	Up
Os04g0690600_LOC_Os04g59430	ARF	ARF13, OsARF12, OsARF13	8.34374	1.11254e-06	Up
Os01g0885900_LOC_Os01g66270	ERF	AP2/EREBP#091, AP2/EREBP91, ERF17, OsERF017, OsERF#017, OsERF17	8.31431	7.35647e-09	Up
Os06g0127800_LOC_Os06g03710	GRAS	dlt, DLT, DTL1, GRAS32, GRAS-32, OsDLT, OsDLT1, OsGRAS32, OsGRAS-32, OsSMOS2, SMOS2, SMOS2/DLT	8.20079	8.33566e-08	Up
Os05g0361700_LOC_Os05g29810	ERF	AP2/EREBP#093, AP2/EREBP93, ERF61, OsERF061, OsERF#061, OsERF61	8.09851	0.000101227	Up
Os08g0483900_LOC_Os08g37730	bHLH	bHLH047, OsbHLH047	8.09126	1.12744e-07	Up
Os01g0911700_LOC_Os01g68370	B3	ABI3, OsABI3, OsLFL4, OsVp1, OsVp-1, OsVP1, OSVP1, Vp1, Vp1* (OSVP1), VP1	8.04288	6.18685e-10	Up
Os02g0231000_LOC_Os02g13710	ERF	AP2/EREBP#082, AP2/EREBP82, ERF38, OsDREB4-1, OsERF038, OsERF#038, OsERF38	8.00403	2.85697e-08	Up
Os11g0116600_LOC_Os11g02470	WRKY	OsWRKY52, WRKY52	7.45783	1.84763e-06	Up
Os01g0840300_LOC_Os01g62310	WOX	Os WOX2, OsWOX2, OsWOX2L, OsWOX5, WOX2, WOX2L, WOX5	7.42208	1.70559e-10	Up
Os08g0549600_LOC_Os08g43600	bZIP	BZIP69, bZIP69/OsFD4, OsbZIP69, OsFD4	7.41218	7.20243e-06	Up
Os12g0578800_LOC_Os12g38960	C2H2	.	7.3755	8.21932e-09	Up
Os01g0785900_LOC_Os01g57650	C2H2	.	7.19004	4.01842e-07	Up
Os08g0477900_LOC_Os08g37290	bHLH	bHLH042, OsbHLH042	7.1335	0.000232255	Up
Os01g0968800_LOC_Os01g73770	ERF	AP2/EREBP#081, AP2/EREBP81, DREB1F, ERF27, OsDREB1F, OsERF027, OsERF#027, OsERF27	7.01671	5.48054e-06	Up
Os05g0420300_LOC_Os05g34730	ERF	AP2/EREBP#094, AP2/EREBP94, ERF131, OsERF131, OsERF#131, OsSERF1, SERF1	6.95231	3.4055e-05	Up
Os04g0346900_LOC_Os04g27960	B3	.	6.78889	7.5758e-06	Up
Os03g0229100_LOC_Os03g12760	bHLH	OsbHLH019	6.73725	7.40508e-05	Up
Os01g0313300_LOC_Os01g21120	ERF	AP2/EREBP#003, AP2/EREBP3, ERF2, ERF68, OsERF068, OsERF#068, OsERF68	6.65659	3.44857e-25	Up
Os09g0431300_LOC_Os09g26170	MYB	.	6.62789	0.00166215	Up
Os03g0745000_LOC_Os03g53340	HSF	HSF11, HSF4, HSfA2a, HSFA2A, HsfA2e, OsHsf-11, OsHSF11, OsHsfA2a, OsHsfA2a-1, OsHsfA2a-2, OsHsfA2a-3, OsHsfA2a-4, OsHsfA2a-5, OsHsfA2a-6, OsHsfA2e, rHsf4, RHSP2	6.25751	1.58474e-12	Up
Os07g0558100_LOC_Os07g37210	MYB	OsMyb7	6.21698	9.31509e-07	Up
Os01g0586800_LOC_Os01g40430	WRKY	OsWRKY27, WRKY27	6.11319	0.00670536	Up
None_ChrSy.fgenesh.gene.32	NA	NA	5.99302	0.00122375	Up
Os07g0634900_LOC_Os07g44090	MYB MYB_related	OsMYB86	5.95827	9.00514e-10	Up
Os05g0583000_LOC_Os05g50610	WRKY	OsWRKY8, WRKY8	5.91712	3.82442e-10	Up
None_LOC_Os08g44960	ERF	.	5.9121	8.29204e-06	Up
Os05g0442400_LOC_Os05g37060	MYB	ARM1, MID1, MYB1, MYB-1, OsARM1, OsMYB-1	5.86522	3.7139e-17	Up
Os11g0168500_LOC_Os11g06770	ERF	AP2/EREBP117, AP2/EREBP#117, ERF118, OsERF118, OsERF#118	5.84353	1.51501e-10	Up
Os05g0162800_LOC_Os05g07010	MYB_related	.	5.72215	0.00184939	Up
Os04g0549700_LOC_Os04g46400	ERF	AP2/EREBP#040, AP2/EREBP40, ERF33, OsAP2/ERF-40, OsDREB4-2, OsERF033, OsERF#033, OsERF33, OsTOC168	5.67953	3.15819e-10	Up
Os01g0626400_LOC_Os01g43650	WRKY	Dlf1, OsWRKY11, OsWRKY11.1, OsWRKY11.2, WRKY11	5.52672	8.85705e-20	Up
Os02g0707200_LOC_Os02g47810	Dof	Dof7, DOF7, OsDOF11, OsDof7, OsDof-7	5.50474	8.31407e-27	Up
Os02g0230500_LOC_Os02g13670	bHLH	.	5.46666	0.00127388	Up
None_LOC_Os12g38400	MYB	.	5.2519	0.000741472	Up
Os01g0274800_LOC_Os01g16810	MYB	csa, CSA, OsCSA	5.20223	5.66827e-13	Up
Os01g0839100_LOC_Os01g62190	C2H2	DLN27, OsDLN27, OsZFP179, ZFP179	5.19736	9.59912e-13	Up
Os02g0546600_LOC_Os02g34260	ERF	AP2/EREBP120, AP2/EREBP#120, ERF98, OsERF098, OsERF#098, OsERF98	5.08827	0.000389299	Up
Os05g0163900_LOC_Os05g07120	bHLH	OsbHLH036	4.87632	4.64522e-06	Up
Os12g0123800_LOC_Os12g03050	NAC	DLN250, NAC132, NAC300, NAC77, ONAC077, ONAC132, ONAC300, OsDLN250	4.74686	3.62077e-05	Up
Os01g0821300_LOC_Os01g60600	WRKY	OsWRKY108, WRKY108	4.66891	3.04958e-07	Up
Os02g0691500_LOC_Os02g46560	bHLH	OsbHLH049	4.63143	4.54451e-08	Up
Os05g0444200_LOC_Os05g37190	C2H2	DLN142, OsDLN142	4.58359	2.65933e-27	Up
Os07g0688200_LOC_Os07g48870	MYB	R2R3-MYB	4.55846	2.76993e-15	Up
None_LOC_Os05g37050	MYB_related	.	4.50641	7.39387e-06	Up
Os01g0645000_LOC_Os01g45730	C3H	C3H9, OsC3H9	4.38955	9.7403e-05	Up
Os01g0773800_LOC_Os01g56690	bHLH	bHLH185, OsbHLH185	4.33765	4.84888e-09	Up
Os05g0128000_LOC_Os05g03740	Trihelix	MSL24, OsMSL24	4.32068	1.94918e-12	Up
Os01g0859100_LOC_Os01g63980	C2H2	.	4.23916	2.53143e-22	Up
Os01g0868000_LOC_Os01g64790	ERF	AP2/EREBP#080, AP2/EREBP80, EREBP2, ERF99, OsEREBP2, OsERF099, OsERF#099, OsERF99	4.19055	7.24917e-42	Up
Os03g0612400_LOC_Os03g41600	LBD	OsSTA104	4.17474	0.0066761	Up
Os01g0305900_LOC_Os01g19970	MYB	.	4.16796	2.90623e-10	Up
Os09g0431900_LOC_Os09g26210	C2H2	DLN224, OsDLN224	4.07554	1.53124e-26	Up
Os10g0571600_LOC_Os10g42130	NAC	NAC121, ONAC121	4.04641	6.80363e-13	Up
Os03g0287400_LOC_Os03g17810	LBD	.	3.98625	1.69775e-05	Up
Os02g0695200_LOC_Os02g46780	MYB	MYB58/63a, MYB58/63-L, OsMYB58/63a, OsMYB58/63-L	3.94606	0.000129744	Up
Os12g0564100_LOC_Os12g37690	MYB	R2R3-MYB	3.94605	2.05067e-05	Up
Os11g0684000_LOC_Os11g45740	MYB	JAmyb, JAMYB, MYB21, OsJAmyb, OsJAMyb, OsMYB21	3.92014	6.88539e-25	Up
Os09g0519100_LOC_Os09g34330	bHLH	OsbHLH167	3.91134	1.03855e-07	Up
Os04g0461000_LOC_Os04g38740	MYB	MYB39, OsMYB39, Os-MYB39	3.89215	0.00355367	Up
Os03g0820300_LOC_Os03g60560	C2H2	ZFP182	3.84584	2.66995e-16	Up
Os08g0474000_LOC_Os08g36920	ERF	AP2/EREBP152, AP2/EREBP#152, DERF3, ERF104, OsDERF3, OsERF104, OsERF#104	3.817	2.34039e-08	Up
Os03g0723000_LOC_Os03g51330	GRAS	D26, GRAS19, GRAS-19, OsGRAS19, OsGRAS-19, OsSCL7, Os-SCL7, OsSCRL, SCL7, SCRL	3.77746	7.27582e-13	Up
Os02g0521100_LOC_Os02g32140	ERF	AP2/EREBP#015, AP2/EREBP15, ERF107, OsERF107, OsERF#107	3.71107	1.49733e-05	Up
Os05g0497200_LOC_Os05g41760	ERF	AP2/EREBP165, AP2/EREBP#165, ERF130, MFS1, OsERF130, OsERF#130	3.69335	1.63202e-07	Up
Os07g0590100_LOC_Os07g40080	C2H2	DLN193, OsDLN193	3.67894	5.61028e-07	Up
Os05g0565900_LOC_Os05g49100	WRKY	OsWRKY49, WRKY49	3.58964	4.14916e-27	Up
Os02g0649300_LOC_Os02g43330	HD-ZIP	HOX24, Oshox24, OsHox24, OsSLI1	3.55474	0.00229083	Up
Os01g0186000_LOC_Os01g09100	WRKY	OsWRKY10, WRKY10	3.54829	9.56066e-10	Up
Os11g0126900_LOC_Os11g03300	NAC	NAC10, NAC122, ONAC122, OsNAC10	3.53494	2.30972e-06	Up
Os01g0954500_LOC_Os01g72490	SRS	.	3.53347	4.13095e-31	Up
Os01g0298400_LOC_Os01g19330	MYB	OsMYB	3.52145	0.000166481	Up
Os05g0543600_LOC_Os05g46610	MYB	OsMYB86-L2	3.48096	1.37518e-06	Up
Os02g0168200_LOC_Os02g07170	G2-like	.	3.45988	9.27665e-05	Up
Os10g0560700_LOC_Os10g41130	ERF	AP2/EREBP#007, AP2/EREBP7, ERF36, OsERF036, OsERF#036, OsERF36	3.45072	2.18407e-06	Up
Os04g0619000_LOC_Os04g52810	NAC	NAC83, ONAC083, ONAC83	3.40756	0.000582011	Up
Os03g0820400_LOC_Os03g60570	C2H2	ZFP 15, ZFP15	3.40329	2.10414e-22	Up
Os03g0860100_LOC_Os03g64260	ERF	AP2/EREBP163, AP2/EREBP#163, ERF83, OsERF083, OsERF#083, OsERF83	3.36163	0.00158279	Up
Os01g0673700_LOC_Os01g48290	Dof	Dof5, OsDof5, OsDof-5	3.30682	0.000856408	Up
Os11g0117400_LOC_Os11g02520	WRKY	OsWRKY104, WRKY104	3.2794	0.00267623	Up
Os05g0572000_LOC_Os05g49700	ERF	AP2/EREBP#053, AP2/EREBP53, ERF52, OsERF052, OsERF#052, OsERF52, OsRPH1	3.2633	1.53756e-05	Up
Os01g0702700_LOC_Os01g50720	MYB	JAdMYB1, MYB14, OsMYB14	3.25896	0.000136865	Up
Os04g0432100_LOC_Os04g35250	GRAS	GRAS20, GRAS-20, OsGRAS20, OsGRAS-20	3.23362	3.3928e-05	Up
Os06g0553100_LOC_Os06g35960	HSF	HSF16, HSfC2b, HSFC2B, OsHsf-16, OsHSF16, OsHsfC2b	3.20434	1.25517e-05	Up
Os01g0971800_LOC_Os01g74020	G2-like	OsPCL1, PCL1	3.20096	0.000182427	Up
Os01g0108600_LOC_Os01g01870	bHLH	.	3.15093	6.04906e-46	Up
Os02g0657000_LOC_Os02g43970	ERF	AP2/EREBP148, AP2/EREBP#148, ERF35, OsAP211, OsERF035, OsERF#035, OsERF35	3.13099	0.00699333	Up
Os03g0123500_LOC_Os03g03164	TALE	HB365, HOS66, HOS66L, KNAT7, OsKNAT7	3.13005	5.00341e-06	Up
Os04g0398000_LOC_Os04g32620	ERF	AP2/EREBP#089, AP2/EREBP89, DERF6, ERF101, OsDERF6, OsERF101, OsERF#101, OsRap2.6, OsRAP2.6, Rap2.6	3.12812	2.92667e-31	Up
Os08g0490000_LOC_Os08g38210	bHLH	OsbHLH031	3.10713	2.36711e-15	Up
Os08g0545500_LOC_Os08g43200	ERF	AP2/EREBP161, AP2/EREBP#161, DERF4, ERF28, ERF29, OsDERF4, OsDREB1G, OsDREB1I, OsDREB1J, OsERF028, OsERF#028, OsERF029, OsERF#029, OsERF28, OsERF29	3.1003	0.0018066	Up
Os05g0194500_LOC_Os05g10620	NAC	NAC85, ONAC085, ONAC85	3.09998	1.1624e-12	Up
Os10g0496000_LOC_Os10g35300	Dof	Dof27, DOF27, OsDof27, OsDof-27	3.09347	0.0010137	Up
Os01g0213800_LOC_Os01g11550	TCP	OsPCF5, PCF5	3.07981	0.00404708	Up
Os01g0859300_LOC_Os01g64000	bZIP	ABI5, OREB1, OsABF1, OsABI5, OsABI5-1, OsABI5-2, OsbZIP10, OsOREB1	3.0634	2.52409e-05	Up
Os02g0676800_LOC_Os02g45420	ERF	AP2/EREBP126, AP2/EREBP#126, ERF20, OsDREB1G, OsERF020, OsERF#020, OsERF20	3.03832	0.00228419	Up
Os08g0546800_LOC_Os08g43334	HSF	HSF2, HSF21, HSfB2b, HSFB2B, OsHsf-21, OsHSF21, OsHsfB2b, rHsf2	3.03695	1.19695e-05	Up
Os02g0656600_LOC_Os02g43940	ERF	AP2/EREBP#021, AP2/EREBP21, ERF32, OsERF032, OsERF#032, OsERF32	3.02187	2.25549e-11	Up
Os02g0233200_LOC_Os02g13900	BES1	BZR4, OsBZR4	3.00147	0.00388695	Up
Os10g0478300_LOC_Os10g33810	MYB	MYB110, Myb8, Myb9, OsMYB110, OsMyb8, OsMyb9	2.96597	7.91294e-16	Up
Os02g0739700_LOC_Os02g50630	E2F/DP	Orysa -DEL1	2.96124	0.00646964	Up
Os02g0685200_LOC_Os02g46030	MYB_related	CMYB1, LHY-like_chr.2, OsMyb1R	2.96102	3.5091e-14	Up
Os02g0181300_LOC_Os02g08440	WRKY	OsWRKY71, WRKY71, WRKY-71	2.92069	1.66826e-27	Up
Os02g0624300_LOC_Os02g41510	MYB	OsMYB30, OsMYB5P	2.91786	4.31676e-05	Up
Os02g0538900_LOC_Os02g33560	bZIP	BZIP21, OsbZIP21	2.91671	0.000684923	Up
Os03g0741100_LOC_Os03g53020	bHLH	bHLH148, OsbHLH148	2.89591	7.03575e-22	Up
Os05g0541400_LOC_Os05g46370	bHLH	LF, OsbHLH119, OsLF	2.87581	9.3854e-12	Up
Os04g0429050_LOC_Os04g34970	ERF	AP2/EREBP#036, AP2/EREBP36, ERF100, OsERF100, OsERF#100	2.86862	0.00228335	Up
Os04g0517100_LOC_Os04g43680	MYB	MYB13b, MYB4, MYB55, MYB8, OsMYB13b, Osmyb4, OsMyb4, OsMYB4, OsMYB55, OsMyb8	2.83317	3.64912e-24	Up
Os03g0191900_LOC_Os03g09170	ERF	AP2/EREBP121, AP2/EREBP#121, ERF47, OsERF047, OsERF#047, OsERF47	2.82802	0.000133597	Up
Os11g0175700_LOC_Os11g07460	TCP	OsPCF3, PCF3	2.81056	0.00326875	Up
Os08g0428200_LOC_Os08g33150	MYB	.	2.80792	0.000229555	Up
Os03g0315400_LOC_Os03g20090	MYB	MYB2, OsMYB2	2.795	2.5799e-23	Up
Os01g0185900_LOC_Os01g09080	WRKY	OsWRKY107, WRKY107	2.79198	0.000872556	Up
Os04g0594100_LOC_Os04g50770	MYB	MYB58, MYB58/63, MYB58/63b, MYB63, OsMYB58, OsMYB58/63, OsMYB58/63b, OsMYB63	2.76687	0.00405259	Up
Os02g0139000_LOC_Os02g04640	G2-like	OsPHL1, OsPHR3, Os-PHR3, PHL1, PHR3	2.73524	0.00115362	Up
Os04g0569100_LOC_Os04g48070	HD-ZIP	GL2-4, OsGL2-4, OsROC4, Roc4, ROC4, Roc4(t)	2.68778	7.83235e-17	Up
Os01g0863300_LOC_Os01g64360	MYB	.	2.66784	1.64205e-14	Up
Os01g0187900_LOC_Os01g09280	MYB_related	DLN4, OsDLN4	2.64603	2.67099e-55	Up
Os01g0889400_LOC_Os01g66590	LBD	AS2, CRL1L3, LBD1-9, OsAS2, OsCrll3, OsIG1, OsLBD1-9	2.62432	0.0013488	Up
Os09g0456800_LOC_Os09g28354	HSF	HSF23, HSfB1, HSFB1, OsHsf23, OsHsf-23, OsHSF23, OsHsfB1, TBF1	2.61957	9.35654e-12	Up
Os01g0693400_LOC_Os01g49830	RAV	AP2/EREBP127, AP2/EREBP#127, OsRAV11, RAV11	2.59041	4.43325e-14	Up
Os12g0123700_LOC_Os12g03040	NAC	NAC131, ONAC131	2.55982	1.069e-13	Up
Os02g0654700_LOC_Os02g43790	ERF	AP2/EREBP147, AP2/EREBP#147, AP59, BIERF3, ERF91, OsAP59, OsBIERF3, OsERF091, OsERF#091, OsERF91	2.5185	0.000328151	Up
Os01g0707500_LOC_Os01g51140	bHLH	OsbHLH118	2.51561	3.95821e-06	Up
Os02g0462800_LOC_Os02g26430	WRKY	OsWRKY42, WRKY42, WRKY-42	2.43872	0.00225062	Up
Os12g0209200_LOC_Os12g10660	DBB	BBX30, OsBBX30	2.41811	1.59944e-05	Up
Os05g0513100_LOC_Os05g43760	TCP	OsTCP18, TCP18	2.39613	2.95358e-09	Up
Os03g0437200_LOC_Os03g32230	C2H2	bsr-d1, Bsr-d1, BSRD1, DLN91, OsBSRD1, OsDLN91, OsZFP36, ZFP36	2.38957	3.92738e-07	Up
Os03g0759700_LOC_Os03g55220	bHLH	OsbHLH066	2.33357	0.000398658	Up
Os04g0678400_LOC_Os04g58190	Dof	Dof17, DOF17, OsDof17, OsDof-17	2.29905	1.46816e-10	Up
Os06g0713000_LOC_Os06g49880	DBB	BBX22, OsBBX22	2.27867	1.6211e-18	Up
Os02g0766700_LOC_Os02g52780	bZIP	BZIP23, OsABF2, OsAREB1, OsAREB2, Osbzip23, OsbZIP23, OsZIP23, ZIP23	2.26127	1.3669e-23	Up
Os10g0537100_LOC_Os10g39190	B3	.	2.25964	0.00912942	Up
Os06g0222400_LOC_Os06g11860	ERF	AP2/EREBP105, AP2/EREBP#105, ERF120, OsERF120, OsERF#120	2.24492	3.27064e-10	Up
Os04g0519700_LOC_Os04g43910	ARF	ARF10, OsARF10	2.23093	1.59863e-07	Up
Os09g0106700_LOC_Os09g01960	MYB	R2R3-MYB	2.21748	1.35862e-13	Up
Os03g0838800_LOC_Os03g62230	C2H2	.	2.21197	0.00990722	Up
Os02g0136000_LOC_Os02g04340	Nin-like	NLP6, NLP6.1, OsNLP6	2.21081	0.00497451	Up
Os01g0816100_LOC_Os01g60020	NAC	NAC4, NAC68, ONAC068, OnNAC4, OnNAC4*, OsNAC4, OsNAC4/ONAC068	2.19553	4.05939e-08	Up
Os01g0862800_LOC_Os01g64310	NAC	ENAC1, NAC59, ONAC059, ONAC59	2.17848	0.00816575	Up
Os04g0301500_LOC_Os04g23550	bHLH	bHLH006, bHLH35, bHLH6, OsbHLH006, OsbHLH6, OsRERJ1, RERJ1	2.11294	3.72921e-05	Up
Os09g0522000_LOC_Os09g35010	ERF	AP2/EREBP169, AP2/EREBP#169, DREB1B, ERF31, OsDREB1b, OsDREB1B, OsDREB1C, OsERF031, OsERF#031, OsERF31	2.10335	5.32647e-05	Up
Os09g0526600_LOC_Os09g35790	HSF	HSF24, HSfB2c, HSFB2C, OsHsf-24, OsHSF24, OsHsfB2c	2.08068	1.4133e-10	Up
Os07g0640000_LOC_Os07g44640	C2H2	OsPRMT3, PRMT3	2.05507	4.96033e-06	Up
Os04g0610400_LOC_Os04g52090	ERF	AP2/EREBP149, AP2/EREBP#149, DLN121, ERF77, OsAP2-39, OsDLN121, OsERF077, OsERF#077, OsERF77	2.04245	1.74305e-19	Up
Os06g0622700_LOC_Os06g41770	bZIP	bZIP50, BZIP50, bZIP74, OsbZIP50, OsbZIP50-S, OsbZIP60, OsbZIP74	2.03363	4.3667e-28	Up
Os01g0174000_LOC_Os01g07880	bZIP	BZIP1, OsbZIP01, OsbZIP1, OsHY5L3, OsRE1	2.02868	1.57862e-08	Up
Os06g0670300_LOC_Os06g45890	G2-like	OsMPH1, OsMYB45	2.01633	8.00144e-07	Up
Os01g0838600_LOC_Os01g62130	C2H2	DLN26, OsDLN26	1.99019	0.000123576	Up
Os06g0131700_LOC_Os06g04090	NAC	DLN157, ONAC007, ONAC7, OsDLN157, OsSND1, OsSWN1, SND1, SWN1	1.9885	0.00962123	Up
Os03g0831200_LOC_Os03g61570	GATA	GATA12, OsGATA12	1.98169	1.79094e-22	Up
Os10g0419300_LOC_Os10g28340	HSF	HSF25, HSF6, HSfA2c, HSFA2C, HsfA6a, OsHsf-25, OsHSF25, OsHSF6, OsHsfA2c, OsHsfA6a, rHsf6	1.97237	5.29993e-15	Up
Os02g0731700_LOC_Os02g49880	CO-like	BBX8, CCT09, Ghd2, OsBBX8, OsCCT09, OsGhd2, OsK, OsK/Ghd2	1.92341	2.12999e-09	Up
Os06g0677800_LOC_Os06g46410	ARF	ARF17, OsARF17	1.90758	4.98132e-06	Up
Os12g0238000_LOC_Os12g13570	MYB	MYB3R1, OsMYB3R1, OsMYB3R-1	1.89558	5.56159e-07	Up
Os01g0705700_LOC_Os01g50940	bHLH	bHLH010, bHLH116, ICE1, MYC3, MYL1, OsbHLH010, OsICE1, OsMYC3, OsMYL1	1.85281	1.85703e-16	Up
Os04g0541700_LOC_Os04g45810	HD-ZIP	HOX22, Oshox22, OsHox22	1.82438	1.41446e-06	Up
Os02g0628600_LOC_Os02g41800	ARF	ARF8, OsARF8	1.81614	6.3431e-10	Up
Os06g0724800_LOC_Os06g50900	bHLH	OsbHLH155	1.81222	0.000136388	Up
Os04g0550200_LOC_Os04g46440	ERF	AP2/EREBP#042, AP2/EREBP42, ERF34, OsERF034, OsERF#034, OsERF34	1.8101	1.05724e-05	Up
Os11g0127600_LOC_Os11g03370	NAC	DLN243, NAC45, NAM, ONAC045, ONAC45, OsDLN243, OsNAM	1.80902	1.44214e-10	Up
Os06g0245900_LOC_Os06g13670	E2F/DP	Orysa -DEL2	1.80306	3.33182e-09	Up
Os07g0508700_LOC_Os07g32510	Dof	.	1.80101	2.69743e-23	Up
Os01g0218100_LOC_Os01g11910	bHLH	bHLH037, OsbHLH037	1.78156	1.04248e-05	Up
Os03g0279700_LOC_Os03g17150	C2H2	DLN81, OsDLN81	1.77666	0.00263305	Up
Os02g0806300_LOC_Os02g56250	GATA	GATA3, OsGATA3	1.68454	1.18613e-06	Up
Os01g0976800_LOC_Os01g74540	GATA	GATA10, OsGATA10	1.67291	1.17872e-07	Up
Os01g0665500_LOC_Os01g47560	WRKY	OsWRKY16, WRKY16	1.66597	3.10958e-14	Up
Os06g0637500_LOC_Os06g43090	MYB	MYB102, OsMYB102, R2R3-MYB	1.65861	2.66326e-08	Up
Os05g0597100_LOC_Os05g51830	C2H2	HDT1, HDT701, OsHDT1	1.61013	3.13952e-17	Up
Os02g0579000_LOC_Os02g36880	NAC	DLN60, NAC1, NAC27, OMTN1, ONAC027, ONAC27, OsDLN60, OsNAC1, OsNAC1/ONAC027	1.60251	0.00897226	Up
Os09g0401000_LOC_Os09g23620	MYB	OsMyb10	1.59413	2.10397e-05	Up
Os01g0797600_LOC_Os01g58420	ERF	AP2/EREBP#004, AP2/EREBP4, AP37, BIERF2, DLN23, ERF3, ERF75, OsAP37, OsBIERF2, OsDLN23, OsERF075, OsERF#075, OsERF3, OsERF75	1.56644	7.59756e-16	Up
Os01g0818400_LOC_Os01g60270	WOX	Os WOX8, OsWOX13, OsWOX8, OsWOX9B, WOX13, WOX8	1.56627	1.54739e-14	Up
Os01g0948200_LOC_Os01g71970	GRAS	GRAS6, GRAS-6, OsGRAS6, OsGRAS-6	1.56542	7.04659e-08	Up
Os06g0166400_LOC_Os06g07030	ERF	AP2/EREBP142, AP2/EREBP#142, DLN158, ERF7, OsDLN158, OsERF007, OsERF#007, OsERF7	1.56249	5.35307e-06	Up
Os10g0575000_LOC_Os10g42430	bHLH	OsbHLH009, OsMYC2	1.53826	3.35658e-18	Up
Os06g0552300_LOC_Os06g35900	BES1	BZR3, OsBZR3	1.5344	2.69778e-08	Up
Os03g0370250_LOC_Os03g25430	GeBP	.	1.52933	9.55864e-05	Up
Os03g0815100_LOC_Os03g60080	NAC	NAC19, ONAC002, ONAC033, ONAC043, ONAC044, ONAC2, ONAC33, ONAC43, ONAC44, OsNAC19, OsNAC9, OsSNAC1, snac1, SNAC1, SNAC1/ONAC002	1.50939	9.15349e-10	Up
Os05g0553400_LOC_Os05g48010	MYB	OsMYB55, OsPL, PL	1.50858	6.29639e-16	Up
Os06g0703500_LOC_Os06g49010	SBP	DLN176, OsDLN176, OsSPL12, SPL12	1.50667	0.000103312	Up
None_LOC_Os10g37240	Trihelix	.	1.46232	1.79064e-11	Up
Os01g0874300_LOC_Os01g65370	MYB	DLN31, OsDLN31, R2R3-MYB	1.45073	6.08304e-05	Up
Os06g0140700_LOC_Os06g04870	HD-ZIP	HOX2, Oshox2, OsHox2	1.43827	0.000105866	Up
Os12g0613700_LOC_Os12g41950	ARF	ARF25, ARF6B, OsARF25, OsARF6b	1.43233	1.34933e-13	Up
Os01g0246700_LOC_Os01g14440	WRKY	OsWRKY1, OsWRKY1v2, WRKY1	1.40197	0.00014926	Up
Os06g0146250_LOC_Os06g05380	WRKY	OsWRKY73, WRKY73	1.38844	6.01794e-06	Up
None_LOC_Os05g50700	WRKY	.	1.37413	6.55098e-06	Up
Os05g0429900_LOC_Os05g35500	MYB	DLN141, OsDLN141, R2R3-MYB	1.3401	0.0015384	Up
Os12g0515500_LOC_Os12g33090	C3H	C3H67, OsC3H67, OsCCCH-Zn-7, OsTZF4	1.31505	1.48711e-12	Up
Os03g0764100_LOC_Os03g55540	C2H2	DLN99, OsDLN99, OsWZF1, WZF1	1.29243	1.02284e-09	Up
Os02g0641300_LOC_Os02g42850	MYB MYB_related	R2R3-MYB	1.2885	3.25234e-07	Up
Os04g0566600_LOC_Os04g47890	G2-like	MFS2, MOF1	1.28395	0.00265982	Up
Os07g0235800_LOC_Os07g13170	AP2	AP2-3, AP2/EREBP#073, AP2/EREBP73, DLN181, DLN181a, DLN181b, OsDLN181, OsDLN181a, OsDLN181b, OsSNB, OsSSH1, OsSUI4, SNB, SSH1, SUI4, SUI4/SNB	1.27583	1.09055e-12	Up
Os12g0597700_LOC_Os12g40570	WRKY	OsWRKY94, WRKY94	1.2662	6.95542e-10	Up
Os03g0811400_LOC_Os03g59670	bHLH	OsbHLH041	1.25573	5.32538e-05	Up
Os08g0357300_LOC_Os08g26880	bZIP	BZIP65, OsbZIP65	1.24102	4.92352e-07	Up
Os01g0258700_LOC_Os01g15460	C3H	C3H6, OsC3H6	1.24074	2.86786e-12	Up
Os08g0536300_LOC_Os08g42440	CO-like	BBX26, CCT30, COL15, Hd1-3, OsBBX26, OsCCT30, OsCOL15, OsCOL15/OsBBX26, OsO	1.22488	0.000180668	Up
Os12g0158800_LOC_Os12g06200	E2F/DP	DLN252, E2F2, Orysa -E2F2, OsDLN252, OsE2F2	1.22451	1.04188e-06	Up
Os06g0662200_LOC_Os06g45140	bZIP	OsbZIP52, OsbZIP52/RISBZ5, RISBZ5	1.18681	4.72805e-06	Up
Os09g0470500_LOC_Os09g29460	HD-ZIP	HOX4, Oshox4, OsHox4	1.17208	1.67668e-05	Up
Os12g0168800_LOC_Os12g07120	GATA	GATA26, OsGATA26	1.14704	0.00815314	Up
Os01g0834400_LOC_Os01g61810	NF-YB	HAP3A, NFYB2, NF-YB2, OsHAP3A, OsNF-YB-2	1.1453	2.64326e-05	Up
Os04g0429400_LOC_Os04g35010	bHLH	bHLH144, EnS-65, OsbHLH144, OsEnS-65, OsZOU1, OsZOU-1, ZOU1, ZOU-1	1.12748	4.84489e-05	Up
Os01g0165000_LOC_Os01g07120	ERF	AP2/EREBP167, AP2/EREBP#167, DREB2A, ERF40, OsDREB2a, OsDREB2A, OsERF040, OsERF#040, OsERF40	1.12635	1.04646e-07	Up
Os03g0120900_LOC_Os03g02900	B3	.	1.12446	3.49184e-05	Up
Os05g0121600_LOC_Os05g03040	AP2	AP2-1, AP2/EREBP#090, AP2/EREBP90, AP2/EREBP/RSR1, DLN130, DLN130a, DLN130b, OsDLN130, OsDLN130a, OsDLN130b, OsRSR1, OsTOE1, qHD5, RSR1, TOE1	1.1191	1.53806e-06	Up
Os04g0541100_LOC_Os04g45750	Trihelix	GT-2, MSL22, OsGT-2, OsMSL22	1.09849	0.000760295	Up
Os06g0702600_LOC_Os06g48950	ARF	ARF19, ARF7A, OsARF19, OsARF7, OsARF7a	1.09439	0.00426727	Up
Os02g0681900_LOC_Os02g45760	GRAS	GRAS10, GRAS-10, OsGRAS10, OsGRAS-10	1.08745	1.01738e-06	Up
Os12g0507300_LOC_Os12g32250	WRKY	OsWRKY96, WRKY96	1.07554	4.60595e-05	Up
Os02g0116000_LOC_Os02g02424	C2H2	.	1.05757	5.18629e-11	Up
Os01g0159800_LOC_Os01g06640	bHLH	bHLH035, bHLH35, OsbHLH035, OsbHLH35	1.0475	0.0013299	Up
Os03g0852300_LOC_Os03g63530	NF-YC	DPB3-2, OsDPB3-2	1.04416	3.8944e-05	Up
Os03g0182800_LOC_Os03g08460	ERF	AP2/EREBP#027, AP2/EREBP27, DLN76, ebp-89, EBP-89, ERF60, OsDLN76, OsEBP89, OsEBP-89, OsERF060, OsERF#060, OsERF60	1.04056	8.93654e-05	Up
Os09g0491644_LOC_Os09g31454	MYB_related	.	1.03813	0.0023614	Up
Os08g0292900_LOC_Os08g19650	TALE	H45, OSH42, OSH44, OSH45	1.03171	4.61804e-06	Up
Os04g0445600_LOC_Os04g36790	Trihelix	MSL20, OsMSL20	1.03148	0.00353407	Up
Os03g0188900_LOC_Os03g08960	HD-ZIP	HOX13, Oshox13, OsHox13	1.02594	5.36651e-05	Up
Os08g0510700_LOC_Os08g39980	MYB_related	.	1.00699	0.0036829	Up
Os07g0629000_LOC_Os07g43580	MYB	R2R3-MYB	1.00591	0.000122069	Up
Os05g0563400_LOC_Os05g48870	ARF	OsARF15, OsARF3-1, OsETTIN1	-1.00362	0.000216372	Down
Os08g0369600_LOC_Os08g28214	CPP	.	-1.01391	0.000287223	Down
Os03g0183300_LOC_Os03g08500	ERF	AP2/EREBP#029, AP2/EREBP29, BIERF4, ERF64, OsBIERF4, OsERF064, OsERF#064, OsERF64	-1.0143	2.11969e-05	Down
None_ChrUn.fgenesh.gene.96	NA	NA	-1.01573	1.59105e-06	Down
Os12g0586300_LOC_Os12g39640	G2-like	.	-1.01834	1.19682e-05	Down
Os09g0240200_LOC_Os09g06464	CO-like	BBX27, CCT31, CO3, OsB, OsBBX27, OsCCT31, OsCO3, OsCO3/OsB	-1.02581	9.40259e-06	Down
None_ChrSy.fgenesh.gene.74	NA	NA	-1.0264	8.59946e-06	Down
Os02g0680700_LOC_Os02g45670	MYB_related	.	-1.08841	3.46813e-08	Down
None_LOC_Os11g47910	GRAS	.	-1.0942	6.36551e-05	Down
None_ChrSy.fgenesh.gene.50	NA	NA	-1.10502	0.00146571	Down
Os07g0143200_LOC_Os07g05010	bHLH	OsbHLH104, OsPIF14, OsPIF14a, OsPIF14alpha, OsPIF14&alpha -, OsPIF14beta, OsPIL14, PIF14, PIL14	-1.10535	2.08985e-07	Down
Os10g0562100_LOC_Os10g41260	MYB_related	MYBS2, OsMYBS2	-1.11662	2.07048e-08	Down
Os02g0663100_LOC_Os02g44370	GRAS	GRAS8, GRAS-8, HAM2, OsGRAS8, OsGRAS-8, OsHAM2	-1.1311	2.50847e-05	Down
Os11g0706200_LOC_Os11g47920	GRAS	DHD1, GRAS50, GRAS-50, OsGRAS50, OsGRAS-50	-1.17139	4.2938e-10	Down
Os07g0567700_LOC_Os07g38030	GRAS	GRAS35, GRAS-35, OsGRAS35, OsGRAS-35	-1.18441	4.71158e-05	Down
Os09g0286600_LOC_Os09g11460	ERF	AP2/EREBP122, AP2/EREBP#122, ERF073, ERF73, OsERF073, OsERF#073, OsERF73, Sub1C, SUB1C	-1.19118	4.72401e-06	Down
Os09g0306400_LOC_Os09g13570	bZIP	BZIP71, DLN221, DLN222, OsbZIP71, OsDLN221, OsDLN222	-1.1968	5.66576e-07	Down
Os03g0777700_LOC_Os03g56630	FAR1	.	-1.20391	1.9068e-14	Down
Os01g0801901_LOC_Os01g58760	bZIP	BZIP7, OsbZIP07, OsbZIP7	-1.20502	0.00099496	Down
Os01g0264000_LOC_Os01g15900	Dof	Dof2, OsDof, OsDof2, OsDof-2, RDD1	-1.21072	1.90675e-08	Down
Os01g0619900_LOC_Os01g43230	MYB_related	OsTCL2, TCL2	-1.22212	0.000979241	Down
Os02g0606200_LOC_Os02g39360	DBB	BBX4, OsBBX4, OsSTH, STH	-1.23039	7.31143e-14	Down
None_LOC_Os07g02800	G2-like	.	-1.23376	2.68883e-09	Down
Os02g0139400_LOC_Os02g04680	SBP	LCRN1, OsSPL3	-1.25231	0.000146534	Down
Os03g0164300_LOC_Os03g06850	B3	.	-1.25582	5.6156e-07	Down
Os11g0106900_LOC_Os11g01550	LBD	LBD11-1	-1.26147	4.19994e-06	Down
Os03g0251350_LOC_Os03g14669	NF-YC	HAP5C, OsHAP5C, OsNF-YC2	-1.28294	1.68471e-12	Down
Os07g0679700_LOC_Os07g48200	B3	DLN195, OsDLN195, OsVAL2, VAL2	-1.29725	1.76064e-10	Down
Os09g0481700_LOC_Os09g30400	WRKY	OsWRKY90, WRKY90	-1.31623	1.34039e-11	Down
Os04g0495800_LOC_Os04g41850	Nin-like	NLP2, OsNLP2	-1.32103	5.67248e-15	Down
Os06g0726300_LOC_Os06g51070	NAC	NAC95, ONAC095, ONAC95	-1.39716	3.38098e-05	Down
Os05g0204600_LOC_Os05g11510	DBB	OsBBX14, OsDBB3b	-1.40828	1.73973e-08	Down
Os08g0499300_LOC_Os08g38990	WRKY	OsWRKY30, WRKY30	-1.42102	1.75527e-05	Down
Os07g0617000_LOC_Os07g42510	ERF	AP2/EREBP107, AP2/EREBP#107, ERF65, OsERF065, OsERF#065, OsERF65	-1.43376	1.2329e-10	Down
Os12g0567300_LOC_Os12g37970	MYB MYB_related	MYB48/59, OsMYB48/59, R2R3-MYB	-1.45468	0.000171971	Down
Os10g0556200_LOC_Os10g40740	bHLH	bHLH113, OsbHLH113	-1.45657	2.05298e-05	Down
Os05g0525900_LOC_Os05g45020	C3H	C3H37, OsC3H37, OsCCCH-Zn-1, OsTZF7	-1.45769	0.0014913	Down
Os12g0106200_LOC_Os12g01550	LBD	LBD12-1	-1.471	6.22643e-08	Down
Os02g0132500_LOC_Os02g03960	bZIP	BZIP14, OsbZIP14	-1.48248	0.000200061	Down
Os01g0202500_LOC_Os01g10580	DBB	BBX1, DBB3c, OsBBX1, OsDBB3c	-1.54711	0.000169207	Down
Os08g0198400_LOC_Os08g09840	WRKY	DLN205, OsDLN205, OsWRKY117, WRKY117	-1.58265	0.00138868	Down
Os04g0489600_LOC_Os04g41229	bHLH	OsbHLH111	-1.59003	2.00503e-13	Down
Os05g0114700_LOC_Os05g02420	MYB_related	.	-1.60563	8.75134e-15	Down
Os02g0325600_LOC_Os02g22020	G2-like	NIGT1	-1.62402	6.67386e-06	Down
Os05g0501200_LOC_Os05g42180	bHLH	OsbHLH067	-1.71784	5.54956e-06	Down
Os04g0115500_LOC_Os04g02510	C2H2	OsTIF1	-1.7401	0.000149258	Down
Os01g0859500_LOC_Os01g64020	bZIP	LG2, OsLG2, rLG2	-1.75373	9.38389e-10	Down
Os08g0176900_LOC_Os08g07970	bZIP	BZIP64, OsbZIP64	-1.92633	2.27311e-07	Down
Os04g0665600_LOC_Os04g56990	G2-like	OsRLI1, RLI1	-1.96592	1.31496e-28	Down
Os09g0287000_LOC_Os09g11480	ERF	AP2/EREBP166, AP2/EREBP#166, ERF063, ERF63, OsERF063, OsERF#063, OsERF63, Sub1B, SUB1B	-2.04773	2.14914e-13	Down
Os11g0603000_LOC_Os11g39000	bHLH	bHLH186, ILI2, OsbHLH186	-2.09556	1.38842e-05	Down
Os01g0975300_LOC_Os01g74410	MYB MYB_related	OsMYB48, OsMYB48-1, OsMYB48-2	-2.20862	3.27884e-17	Down
Os09g0572000_LOC_Os09g39850	ERF	AP2/EREBP#067, AP2/EREBP67, ERF87, OsERF087, OsERF#087, OsERF87	-2.50138	1.30738e-06	Down
Os09g0540800_LOC_Os09g36910	bZIP	BZIP77, FD1, OsbZIP77, OsFD1	-2.61553	0.000541225	Down
Os06g0258000_LOC_Os06g14670	MYB	R2R3-MYB	-2.73689	3.74653e-06	Down
Os08g0442400_LOC_Os08g34360	ERF	AP2/EREBP109, AP2/EREBP#109	-2.79472	8.79051e-09	Down
Os05g0571200_LOC_Os05g49620	WRKY	OsWRKY19, WRKY19	-2.94955	1.51096e-05	Down
Os11g0700500_LOC_Os11g47460	MYB MYB_related	.	-3.22104	4.26362e-18	Down
Os08g0130100_LOC_Os08g03610	LSD	OsLSD3	-3.49631	7.39638e-20	Down
Os12g0601800_LOC_Os12g40920	bZIP	BZIP88, OsbZIP88	-3.75239	4.04627e-28	Down
None_ChrUn.fgenesh.gene.76	NA	NA	-9.94273	0.00247589	Down

## Sheet: Supp Table 5H
Table S5.H: List of genes of transcription factors specific of herbivore OS and involved in response to insect and/or microbiota (green).
Gene_ID	TF_Family	Label	logFC	p-value	Regulation
Os12g0124500_LOC_Os12g03110	ZF-HD	.	2.72494	4.32999e-18	Up
Os11g0128300_LOC_Os11g03420	ZF-HD	.	2.21358	1.95052e-09	Up
Os09g0466400_LOC_Os09g29130	ZF-HD	OsZHD1, ZHD1	1.18361	1.83893e-05	Up
Os09g0417800_LOC_Os09g25070	WRKY	OsWRKY62, OsWRKY62.1, OsWRKY62.2, WRKY62, XB10	5.55242	2.28567e-22	Up
Os05g0474800_LOC_Os05g39720	WRKY	OsWRKY70, WRKY70	3.39548	8.89661e-09	Up
Os05g0322900_LOC_Os05g25770	WRKY	OsWRKY45, WRKY45	2.07027	3.83085e-07	Up
Os06g0649000_LOC_Os06g44010	WRKY	DLN170, OsDLN170, OsWRKY28, WRKY GENE 28, WRKY28	2.47491	4.06484e-07	Up
Os11g0117400_LOC_Os11g02520	WRKY	OsWRKY104, WRKY104	4.44911	0.000105974	Up
Os06g0158100_LOC_Os06g06360	WRKY	OsWRKY113, WRKY113	4.26439	1.26257e-22	Up
Os12g0116700_LOC_Os12g02450	WRKY	OsWRKY64, WRKY64	4.30204	2.76439e-22	Up
Os09g0417600_LOC_Os09g25060	WRKY	OsWRKY76, OsWRKY76.1, OsWRKY76.2, OsWRKY76.3, WRKY76	5.22746	8.38016e-17	Up
Os04g0605100_LOC_Os04g51560	WRKY	OsWRKY68, WRKY68	1.92669	3.87025e-12	Up
Os02g0770500_LOC_Os02g53100	WRKY	OsWRKY32, WRKY32	9.02054	6.19651e-11	Up
Os01g0289600_LOC_Os01g18584	WRKY	OsWRKY9, WRKY9	2.08075	7.96734e-11	Up
Os01g0246700_LOC_Os01g14440	WRKY	OsWRKY1, OsWRKY1v2, WRKY1	2.21576	3.10222e-09	Up
Os01g0665500_LOC_Os01g47560	WRKY	OsWRKY16, WRKY16	1.24198	2.71032e-08	Up
Os05g0571200_LOC_Os05g49620	WRKY	OsWRKY19, WRKY19	3.07234	1.10598e-05	Up
Os11g0117500_LOC_Os11g02530	WRKY	OsWRKY40, WRKY40	6.4352	1.44606e-05	Up
Os01g0821600_LOC_Os01g60640	WRKY	OsWRKY21, WRKY21	3.98424	1.62783e-05	Up
Os12g0116600_LOC_Os12g02440	WRKY	OsWRKY95, WRKY95	1.07784	2.01218e-05	Up
Os12g0507300_LOC_Os12g32250	WRKY	OsWRKY96, WRKY96	1.03738	0.000132173	Up
Os01g0730700_LOC_Os01g53040	WRKY	OsWRKY14, WRKY14	1.50756	0.000656484	Up
Os03g0321700_LOC_Os03g20550	WRKY	OsWRKY55, WRKY55	1.76965	0.00115077	Up
Os11g0117550_LOC_Os11g02540	WRKY	.	5.21437	0.00162144	Up
Os11g0116900_LOC_Os11g02480	WRKY	OsWRKY46, OsWRKY91, WRKY46, WRKY91	1.00184	0.00190668	Up
Os01g0826400_LOC_Os01g61080	WRKY	OsWRKY24, WRKY24	2.08339	0.0030211	Up
Os05g0567200_LOC_Os05g49210	WRKY	OsWRKY43, WRKY43	4.03156	0.00566766	Up
Os01g0656400_LOC_Os01g46800	WRKY	OsWRKY15, WRKY15	1.91643	0.00678873	Up
Os01g0185900_LOC_Os01g09080	WRKY	OsWRKY107, WRKY107	2.22225	0.00982502	Up
Os12g0116750_LOC_Os12g02470	WRKY	.	9.0885	3.92592e-14	Up
None_LOC_Os05g50700	WRKY	.	1.5456	4.89028e-07	Up
Os04g0543500_LOC_Os04g45940	Trihelix	.	1.50333	1.26314e-06	Up
Os01g0954500_LOC_Os01g72490	SRS	.	1.00337	0.00111213	Up
Os01g0922600_LOC_Os01g69830	SBP	OsSPL2, SPL2	3.28709	8.04586e-21	Up
Os11g0184900_LOC_Os11g08210	NAC	NAC5, NAC71, ONAC009, ONAC020, ONAC071, ONAC20, ONAC9, OnNAC5, OnNAC5*, OsNAC5, OsNAC5/ONAC009	1.02077	0.000510682	Up
Os11g0127600_LOC_Os11g03370	NAC	DLN243, NAC45, NAM, ONAC045, ONAC45, OsDLN243, OsNAM	2.38079	1.48243e-16	Up
Os03g0327100_LOC_Os03g21030	NAC	CUC1, DLN86, NAC39, ONAC039, ONAC39, OsCUC1, OsDLN86	1.9631	1.07642e-11	Up
Os06g0675600_LOC_Os06g46270	NAC	DLN172, NAC11, OMTN4, ONAC011, ONAC11, OsDLN172, OsNAC1, OsY37, OsY37I, OsY37N, Y37	1.81015	6.92069e-11	Up
Os12g0123700_LOC_Os12g03040	NAC	NAC131, ONAC131	2.07178	2.36949e-09	Up
Os05g0421600_LOC_Os05g34830	NAC	NAC88, ONAC088, ONAC88	1.06348	0.00010199	Up
Os11g0126900_LOC_Os11g03300	NAC	NAC10, NAC122, ONAC122, OsNAC10	2.2344	0.00298443	Up
Os01g0192300_LOC_Os01g09640	MYB_related	1R-MYB1, MYB1R1, OsMYB1R1	1.51138	9.77412e-08	Up
Os02g0685200_LOC_Os02g46030	MYB_related	CMYB1, LHY-like_chr.2, OsMyb1R	1.38788	0.00035741	Up
Os02g0641300_LOC_Os02g42850	MYB MYB_related	R2R3-MYB	1.26836	6.43223e-07	Up
Os11g0684000_LOC_Os11g45740	MYB	JAmyb, JAMYB, MYB21, OsJAmyb, OsJAMyb, OsMYB21	1.52254	4.58315e-05	Up
Os01g0841500_LOC_Os01g62410	MYB	MYB3R2, OsMYB3R2, OsMYB3R-2	2.12841	1.094e-12	Up
Os05g0553400_LOC_Os05g48010	MYB	OsMYB55, OsPL, PL	1.23007	1.03697e-10	Up
Os05g0459000_LOC_Os05g38460	MYB	DLN143, OsDLN143	1.66102	2.53552e-10	Up
Os07g0139500_LOC_Os07g04700	MYB	BIP133	1.00597	1.16257e-08	Up
Os12g0238000_LOC_Os12g13570	MYB	MYB3R1, OsMYB3R1, OsMYB3R-1	2.06069	5.35433e-08	Up
Os05g0132700_LOC_Os05g04210	MYB	.	6.17189	6.71182e-07	Up
Os08g0428200_LOC_Os08g33150	MYB	.	2.96917	5.02331e-05	Up
Os04g0517100_LOC_Os04g43680	MYB	MYB13b, MYB4, MYB55, MYB8, OsMYB13b, Osmyb4, OsMyb4, OsMYB4, OsMYB55, OsMyb8	1.13256	6.93874e-05	Up
Os01g0637800_LOC_Os01g45090	MYB	MYB8, OsMYB305, OsMYB8	1.74366	0.00120933	Up
Os01g0298400_LOC_Os01g19330	MYB	OsMYB	2.45623	0.00709234	Up
Os01g0695900_LOC_Os01g50110	MYB	GL1C, MYB4, OsEnS-11, OsGL1C, OsMyb4, OSMYB4	3.20144	0.0079015	Up
Os06g0504450_LOC_Os06g30830	M-type_MADS	.	1.73684	0.00207632	Up
Os05g0530400_LOC_Os05g45410	HSF	HSF1, HSF10, HSF15, HSfA4d, HSFA-4d, HSFA4D, lrd13, OsHsf-15, OsHSF15, OsHsfA4d, OsSPL7, rHsf10, SP17, spl7, SPL7	3.1758	6.04691e-05	Up
Os09g0456800_LOC_Os09g28354	HSF	HSF23, HSfB1, HSFB1, OsHsf23, OsHsf-23, OsHSF23, OsHsfB1, TBF1	1.23636	0.00187194	Up
Os03g0769800_LOC_Os03g55990	HB-other	.	1.1843	6.06558e-06	Up
Os07g0266800_LOC_Os07g16330	GRAS	.	9.05478	5.69137e-14	Up
Os11g0705200_LOC_Os11g47870	GRAS	GRAS44, GRAS-44, GRAS46, GRAS-46, OsGRAS44, OsGRAS-44, OsGRAS46, OsGRAS-46	2.03542	2.76604e-09	Up
Os01g0881500_LOC_Os01g65900	GRAS	GRAS3, GRAS-3, OsGRAS3, OsGRAS-3, OsSCL1, SCL1	1.13137	1.43061e-07	Up
Os04g0432100_LOC_Os04g35250	GRAS	GRAS20, GRAS-20, OsGRAS20, OsGRAS-20	1.96202	0.00774992	Up
Os06g0670300_LOC_Os06g45890	G2-like	OsMPH1, OsMYB45	3.05236	3.24013e-13	Up
Os02g0168200_LOC_Os02g07170	G2-like	.	4.6959	2.3515e-08	Up
Os04g0566600_LOC_Os04g47890	G2-like	MFS2, MOF1	1.62228	0.000111838	Up
Os02g0139000_LOC_Os02g04640	G2-like	OsPHL1, OsPHR3, Os-PHR3, PHL1, PHR3	2.89548	0.000435042	Up
Os04g0398000_LOC_Os04g32620	ERF	AP2/EREBP#089, AP2/EREBP89, DERF6, ERF101, OsDERF6, OsERF101, OsERF#101, OsRap2.6, OsRAP2.6, Rap2.6	1.74071	5.21095e-11	Up
Os02g0781300_LOC_Os02g54050	ERF	AP2/EREBP#083, AP2/EREBP83, DERF9, DLN69, ERF11, OsDERF9, OsDLN69, OsERF011, OsERF#011, OsERF11	2.40707	7.171e-11	Up
Os09g0457900_LOC_Os09g28440	ERF	AP2/EREBP123, AP2/EREBP#123, EATB, ERF102, OsEATB, OsERF102, OsERF#102	2.30162	2.33377e-08	Up
Os01g0752500_LOC_Os01g54890	ERF	AP2/EREBP#078, AP2/EREBP78, ERF92, ERF922, OsERF092, OsERF#092, OsERF92, OsERF922	1.27967	2.30036e-06	Up
Os05g0437050_LOC_Os05g36100	ERF	AP2/EREBP#050, AP2/EREBP50, ERF105, OsERF105, OsERF#105	4.53391	6.58381e-06	Up
Os04g0429050_LOC_Os04g34970	ERF	AP2/EREBP#036, AP2/EREBP36, ERF100, OsERF100, OsERF#100	3.6667	5.8428e-05	Up
Os02g0764700_LOC_Os02g52670	ERF	AP2/EREBP130, AP2/EREBP#130, DERF5, ERF103, OsDERF5, OsERF103, OsERF#103	1.26219	0.000345831	Up
Os06g0166400_LOC_Os06g07030	ERF	AP2/EREBP142, AP2/EREBP#142, DLN158, ERF7, OsDLN158, OsERF007, OsERF#007, OsERF7	1.02332	0.00477835	Up
Os01g0968800_LOC_Os01g73770	ERF	AP2/EREBP#081, AP2/EREBP81, DREB1F, ERF27, OsDREB1F, OsERF027, OsERF#027, OsERF27	2.84894	0.00695289	Up
None_LOC_Os08g43210	ERF	.	1.30047	0.0094662	Up
Os02g0739700_LOC_Os02g50630	E2F/DP	Orysa -DEL1	2.7866	0.00881451	Up
Os06g0298200_LOC_Os06g19444	CO-like	BBX19, CCT22, DTH2, OsBBX19, OsCCT22, OsM, qDTH-2	1.2611	4.50171e-07	Up
Os08g0249000_LOC_Os08g15050	CO-like	BBX25, CCT29, OsBBX25, OsCCT29, OsG	1.23294	2.84257e-05	Up
Os03g0112700_LOC_Os03g02160	C3H	C3H20, DLN73, DLN73a, DLN73b, Ehd4, EHD4, OsC3H20, OsDLN73, OsDLN73a, OsDLN73b	1.7414	1.96796e-14	Up
Os03g0820400_LOC_Os03g60570	C2H2	ZFP 15, ZFP15	2.54491	3.38112e-14	Up
Os07g0590100_LOC_Os07g40080	C2H2	DLN193, OsDLN193	4.57801	4.52339e-12	Up
Os01g0838600_LOC_Os01g62130	C2H2	DLN26, OsDLN26	3.19239	1.16305e-09	Up
Os01g0909500_LOC_Os01g68160	C2H2	.	1.09838	1.0427e-06	Up
Os03g0437200_LOC_Os03g32230	C2H2	bsr-d1, Bsr-d1, BSRD1, DLN91, OsBSRD1, OsDLN91, OsZFP36, ZFP36	2.26158	2.32297e-06	Up
Os02g0572900_LOC_Os02g36360	C2H2	.	1.18969	7.4547e-06	Up
Os05g0114400_LOC_Os05g02390	C2H2	DLN129, OsDLN129	9.63841	4.58616e-05	Up
Os03g0820300_LOC_Os03g60560	C2H2	ZFP182	1.67567	0.000245089	Up
Os01g0839100_LOC_Os01g62190	C2H2	DLN27, OsDLN27, OsZFP179, ZFP179	2.15712	0.00156056	Up
Os12g0583700_LOC_Os12g39400	C2H2	DLN263, OsDLN263, RZF71, ZFP252	2.35027	0.00593356	Up
Os03g0425900_LOC_Os03g31240	C2H2	DLN89, DLN92, OsDLN89, OsDLN92	4.6533	0.00649078	Up
Os03g0838800_LOC_Os03g62230	C2H2	.	2.34177	0.00760864	Up
Os03g0318600_LOC_Os03g20310	bZIP	BZIP28, OsbZIP1, OsbZIP28, OsNIF1, OsTGA3, OsTGA3/OsbZIP08, TGA3	1.29225	5.27653e-12	Up
Os06g0662200_LOC_Os06g45140	bZIP	OsbZIP52, OsbZIP52/RISBZ5, RISBZ5	1.41352	6.79491e-08	Up
Os05g0129300_LOC_Os05g03860	bZIP	lip19, Lip19, LIP19, OsbZIP38	1.56748	2.01519e-07	Up
Os07g0644100_LOC_Os07g44950	bZIP	bZIP60, BZIP60, OsbZIP60	1.01353	5.65789e-07	Up
Os08g0176900_LOC_Os08g07970	bZIP	BZIP64, OsbZIP64	1.48877	0.000111488	Up
Os09g0280500_LOC_Os09g10840	bZIP	BZIP70, OsbZIP70	1.95517	0.000932102	Up
Os02g0191600_LOC_Os02g09830	bZIP	BZIP16, OsbZIP16, OsSTA51	2.37392	0.00148668	Up
Os01g0705700_LOC_Os01g50940	bHLH	bHLH010, bHLH116, ICE1, MYC3, MYL1, OsbHLH010, OsICE1, OsMYC3, OsMYL1	3.49514	2.18222e-51	Up
Os04g0300600_LOC_Os04g23440	bHLH	OsbHLH007	2.9598	7.26282e-26	Up
Os01g0773800_LOC_Os01g56690	bHLH	bHLH185, OsbHLH185	5.84049	8.8661e-24	Up
Os02g0705500_LOC_Os02g47660	bHLH	bHLH079, bHLH79, BLR1, OsbHLH079, OsbHLH79, OsBLR1	3.80795	2.97076e-22	Up
Os03g0764200_LOC_Os03g55550	bHLH	bHLH134, DLN100, OsbHLH134, OsDLN100	3.25621	2.7212e-16	Up
Os04g0301500_LOC_Os04g23550	bHLH	bHLH006, bHLH35, bHLH6, OsbHLH006, OsbHLH6, OsRERJ1, RERJ1	3.22627	4.66621e-10	Up
Os03g0759700_LOC_Os03g55220	bHLH	OsbHLH066	3.43317	9.68908e-09	Up
Os09g0519100_LOC_Os09g34330	bHLH	OsbHLH167	3.83711	1.01745e-08	Up
Os06g0193400_LOC_Os06g09370	bHLH	OsbHLH096, OsPTF1, PTF1	1.00592	1.65457e-06	Up
Os06g0570900_LOC_Os06g37410	bHLH	OsbHLH030	2.74809	8.74038e-05	Up
Os03g0741100_LOC_Os03g53020	bHLH	bHLH148, OsbHLH148	1.18389	0.00010837	Up
Os01g0218100_LOC_Os01g11910	bHLH	bHLH037, OsbHLH037	1.40659	0.000708466	Up
Os03g0725800_LOC_Os03g51580	bHLH	OsbHLH018	1.00606	0.00256423	Up
Os02g0221100_LOC_Os02g12820	bHLH	OsbHLH029	3.09034	0.00864776	Up
Os06g0702600_LOC_Os06g48950	ARF	ARF19, ARF7A, OsARF19, OsARF7, OsARF7a	1.45705	0.000149411	Up
Os11g0129700_LOC_Os11g03540	AP2	AP2/EREBP131, AP2/EREBP#131, OsWRI1-1, WRI1-1	3.56072	0.00110217	Up
Os03g0313100_LOC_Os03g19900	AP2	AP2/EREBP#086, AP2/EREBP86	3.90782	0.00133632	Up
Os12g0208900_LOC_Os12g10630	ZF-HD	OsZHD3	-2.21011	8.48595e-07	Down
Os09g0414600_LOC_Os09g24820	ZF-HD	OsZHD9	-1.7767	1.14429e-06	Down
Os08g0438400_LOC_Os08g34010	ZF-HD	.	-1.27381	0.00189217	Down
Os02g0706600_LOC_Os02g47770	ZF-HD	OsZHD7	-1.43063	0.00945873	Down
Os01g0186000_LOC_Os01g09100	WRKY	OsWRKY10, WRKY10	-2.32022	6.38203e-05	Down
Os08g0499300_LOC_Os08g38990	WRKY	OsWRKY30, WRKY30	-1.19265	0.000529669	Down
Os06g0145800_LOC_Os06g05350	Whirly	OsWHY1, WHY1	-1.31234	0.000213746	Down
Os04g0397500_LOC_Os04g32590	Trihelix	.	-1.60795	5.74862e-09	Down
Os02g0516800_LOC_Os02g31160	Trihelix	MSL11, OsMSL11	-1.42276	8.15847e-08	Down
Os02g0104500_LOC_Os02g01380	Trihelix	MSL08, MSL8, OsMSL08	-1.73796	5.86841e-06	Down
Os04g0541100_LOC_Os04g45750	Trihelix	GT-2, MSL22, OsGT-2, OsMSL22	-1.20093	0.000311548	Down
Os02g0542400_LOC_Os02g33770	Trihelix	DLN59, GTgamma-1, MSL13, OsDLN59, OsGT&gamma --1, OsGTgamma-1, OsMSL13	-1.12823	0.000421955	Down
Os03g0113500_LOC_Os03g02240	Trihelix	.	-1.97911	0.000625064	Down
Os02g0174300_LOC_Os02g07800	Trihelix	MSL09, MSL9, OsMSL09	-2.40688	0.00463037	Down
Os01g0763200_LOC_Os01g55750	TCP	OsTCP5, TCP5	-1.41239	1.28146e-06	Down
Os05g0513100_LOC_Os05g43760	TCP	OsTCP18, TCP18	-1.49977	0.000315314	Down
Os12g0173300_LOC_Os12g07480	TCP	OsTCP28, TCP28	-1.52162	0.00113784	Down
Os03g0785800_LOC_Os03g57190	TCP	OsPCF6, PCF6	-2.77085	0.00188025	Down
Os02g0747400_LOC_Os02g51280	TCP	OsTCP9, TCP9	-3.70644	0.00695362	Down
Os08g0544800_LOC_Os08g43160	TCP	OsPCF2, PCF2	-2.10237	0.00830807	Down
Os08g0292900_LOC_Os08g19650	TALE	H45, OSH42, OSH44, OSH45	-1.12373	9.66594e-07	Down
Os01g0848400_LOC_Os01g62920	TALE	OsRIL1, qsh1, qSH1, qSH-1, RIL1	-1.27762	1.35663e-06	Down
Os06g0108900_LOC_Os06g01934	TALE	BEL, BEL1, OsBEL	-1.56272	1.14286e-05	Down
Os10g0534900_LOC_Os10g39030	TALE	.	-1.39717	0.000621609	Down
Os03g0732100_LOC_Os03g52239	TALE	.	-1.62162	0.000626408	Down
Os02g0139400_LOC_Os02g04680	SBP	LCRN1, OsSPL3	-1.16935	0.000619426	Down
Os03g0251350_LOC_Os03g14669	NF-YC	HAP5C, OsHAP5C, OsNF-YC2	-1.43461	9.04705e-15	Down
Os03g0413000_LOC_Os03g29970	NF-YB	CBF-A, HAP3I, NF-YB, NFYB8, NF-YB8, OsHAP3I, OsNF-YB8	-1.90478	1.06746e-06	Down
Os08g0174500_LOC_Os08g07740	NF-YB	CAR8, CBF-A, DTH8, DTH8/Ghd8, DTH8/Ghd8/ OsHAP3H, DTH8/Ghd8/LHD1, EF8, Ghd8, Ghd8/DTH8, HAP3H, Hd5, HD5, Hd5(t)*, LH8, Lhd1, NF-YB, NFYB11, NF-YB11, OsEF8, OsHAP3H, OsNF-YB11, qHD5, qHD5(t)*, RH8	-1.43835	0.00341571	Down
Os07g0606600_LOC_Os07g41580	NF-YB	CBF-A, HAP3F, NF-YB, NFYB10, NF-YB10, OsHAP3F, OsNF-YB10	-1.21888	0.00510653	Down
Os10g0413700_LOC_Os10g27360	NAC	NAC118, ONAC118	-2.18506	2.18447e-05	Down
Os04g0460600_LOC_Os04g38720	NAC	DLN113, NAC2, OMTN2, ONAC004, ONAC034, ONAC058, ONAC34, ONAC4, ONAC58, OsDLN113, OsNAC2, OsNAC2/ONAC004, OsORE1.2, Ostil1	-1.57486	0.00026929	Down
Os05g0442700_LOC_Os05g37080	NAC	NAC12, ONAC012, ONAC12	-1.45432	0.00235082	Down
None_ChrSy.fgenesh.gene.82	NA	NA	-1.01576	8.01402e-06	Down
Os01g0524500_LOC_Os01g34060	MYB_related	MYBS1, OsMYBS1, Os-MYBS1	-2.38738	5.49361e-19	Down
Os01g0619900_LOC_Os01g43230	MYB_related	OsTCL2, TCL2	-2.28623	1.0804e-09	Down
Os05g0567600_LOC_Os05g49240	MYB_related	.	-8.33679	0.00010277	Down
Os05g0579600_LOC_Os05g50340	MYB_related	.	-2.32144	0.00147788	Down
Os11g0700500_LOC_Os11g47460	MYB MYB_related	.	-1.35036	0.000770377	Down
Os07g0634900_LOC_Os07g44090	MYB MYB_related	OsMYB86	-2.49521	0.00557878	Down
Os01g0285300_LOC_Os01g18240	MYB	MYB55, MYB61, MYB61a, OsMYB55, OsMYB55/61, OsMYB61, OsMYB61a	-7.51413	6.21263e-07	Down
Os05g0449900_LOC_Os05g37730	MYB	.	-1.6774	1.12016e-05	Down
Os05g0442400_LOC_Os05g37060	MYB	ARM1, MID1, MYB1, MYB-1, OsARM1, OsMYB-1	-2.37774	0.000171534	Down
Os01g0722300_LOC_Os01g52410	MYB	.	-6.29445	0.00041789	Down
Os01g0612700_LOC_Os01g42710	LSD	LOL2, LOL5, OsLOL2, OsLOL5, OsLSD5	-1.08221	0.00053116	Down
Os10g0103700_LOC_Os10g01470	HD-ZIP	HOX15, Oshox15, OsHox15	-1.29804	6.3917e-15	Down
Os09g0528200_LOC_Os09g35910	HD-ZIP	HOX6, Oshox6, OsHox6	-1.11921	1.32537e-07	Down
Os02g0776900_LOC_Os02g53690	GRF	GRF1, OsGRF1	-2.40326	0.00197593	Down
Os04g0600900_LOC_Os04g51190	GRF	GRF3, OsGRF3	-1.36143	0.00278744	Down
Os07g0567700_LOC_Os07g38030	GRAS	GRAS35, GRAS-35, OsGRAS35, OsGRAS-35	-1.80319	2.52419e-09	Down
Os02g0663100_LOC_Os02g44370	GRAS	GRAS8, GRAS-8, HAM2, OsGRAS8, OsGRAS-8, OsHAM2	-1.03523	0.000194292	Down
Os06g0571800_LOC_Os06g37450	GATA	GATA16, GNC, OsGATA16, OsGNC	-1.68358	7.62963e-07	Down
Os04g0665600_LOC_Os04g56990	G2-like	OsRLI1, RLI1	-1.17417	1.06596e-10	Down
Os08g0434700_LOC_Os08g33750	G2-like	DLN210, OsDLN210	-1.23118	9.81581e-06	Down
Os02g0325600_LOC_Os02g22020	G2-like	NIGT1	-1.27852	0.000769984	Down
Os06g0709400_LOC_Os06g49550	FAR1	.	-1.74053	1.77251e-06	Down
Os02g0797100_LOC_Os02g55380	ERF	AP2/EREBP#023, AP2/EREBP23, ERF127, OsERF127, OsERF#127, OsWR3, WR3	-5.99562	0.00599526	Down
Os01g0277500_LOC_Os01g17000	Dof	Dof4, Dof-4, OsDof4, OsDof-4	-1.43679	0.000310245	Down
Os06g0284500_LOC_Os06g17410	Dof	Dof20, DOF20, OsDof20, OsDof-20	-1.92764	0.00122342	Down
Os05g0204600_LOC_Os05g11510	DBB	OsBBX14, OsDBB3b	-1.81572	2.07597e-12	Down
Os06g0713000_LOC_Os06g49880	DBB	BBX22, OsBBX22	-1.66044	2.46098e-10	Down
Os02g0731700_LOC_Os02g49880	CO-like	BBX8, CCT09, Ghd2, OsBBX8, OsCCT09, OsGhd2, OsK, OsK/Ghd2	-3.07821	4.02504e-20	Down
Os03g0711100_LOC_Os03g50310	CO-like	BBX10, CCT14, COL10, COL9, OsBBX10, OsCCT14, OsCOL10, OsCOL9, OsJ	-1.72349	5.6715e-12	Down
Os06g0264200_LOC_Os06g15330	CO-like	BBX17, CCT20, COL16, OsBBX17, OsCCT20, OsCOL16, OsL	-1.42107	5.61068e-08	Down
Os09g0240200_LOC_Os09g06464	CO-like	BBX27, CCT31, CO3, OsB, OsBBX27, OsCCT31, OsCO3, OsCO3/OsB	-1.01728	1.9212e-05	Down
Os07g0667300_LOC_Os07g47140	CO-like	BBX23, CCT27, COL13, OsBBX23, OsCCT27, OsCOL13, OsR	-1.87481	0.0021859	Down
Os05g0195101_LOC_Os05g10670	C3H	.	-4.37743	1.48995e-05	Down
Os01g0192000_LOC_Os01g09620	C3H	C3H2, DOS, OsC3H2, OsCCCH-Zn-4, OsDOS, OsTZF2	-1.33412	0.00958294	Down
Os09g0431900_LOC_Os09g26210	C2H2	DLN224, OsDLN224	-1.70093	3.57212e-06	Down
Os04g0115500_LOC_Os04g02510	C2H2	OsTIF1	-1.81953	0.000126129	Down
Os08g0300366_LOC_Os08g20580	C2H2	CTZFP8, OsCTZFP8	-3.45191	0.000623687	Down
Os01g0785900_LOC_Os01g57650	C2H2	.	-3.00202	0.00349007	Down
Os07g0640000_LOC_Os07g44640	C2H2	OsPRMT3, PRMT3	-1.24087	0.00855531	Down
Os02g0202950_LOC_Os02g10860	bZIP	.	-2.94365	3.47808e-07	Down
Os01g0808100_LOC_Os01g59350	bZIP	BZIP8, OsbZIP08, OsbZIP8, OsTGA2, OsTGA2/OsbZIP28, TGA2	-1.46027	1.40052e-06	Down
Os01g0174000_LOC_Os01g07880	bZIP	BZIP1, OsbZIP01, OsbZIP1, OsHY5L3, OsRE1	-1.70377	3.42374e-06	Down
Os09g0456200_LOC_Os09g28310	bZIP	ABI5, bZIP72, BZIP72, OsABF4, OsABI5, OsAREB2, Osbzip72, OsbZIP72	-1.73475	1.02969e-05	Down
Os02g0132500_LOC_Os02g03960	bZIP	BZIP14, OsbZIP14	-1.69391	3.17748e-05	Down
None_LOC_Os05g03865	bZIP	.	-11.5527	5.47876e-08	Down
Os08g0524800_LOC_Os08g41320	bHLH	bHLH091, OsbHLH091	-1.15011	1.16471e-07	Down
Os01g0915600_LOC_Os01g68700	bHLH	OsbHLH090	-1.15372	1.15974e-05	Down
Os09g0487900_LOC_Os09g31300	bHLH	OsbHLH143	-1.04494	3.02055e-05	Down
Os03g0639300_LOC_Os03g43810	bHLH	bHLH103, OsbHLH103, OsPIL12, PIL12	-1.49616	0.000857012	Down
Os03g0135700_LOC_Os03g04310	bHLH	bHLH003, bHLH3, OsbHLH003, OsRAI1, RAI1	-6.28008	0.00137069	Down
Os10g0556200_LOC_Os10g40740	bHLH	bHLH113, OsbHLH113	-1.12727	0.00165729	Down
Os11g0442500_LOC_Os11g25560	bHLH	.	-1.61267	0.00210659	Down
Os06g0496400_LOC_Os06g30090	bHLH	OsbHLH127, OsRSL3	-1.74474	0.00297808	Down
Os06g0164400_LOC_Os06g06900	bHLH	bHLH108, OsbHLH108, OsbHLH108/SPT, SPT	-1.29142	0.00433986	Down
None_LOC_Os12g41650	bHLH	.	-1.18044	7.60251e-08	Down
Os05g0563400_LOC_Os05g48870	ARF	OsARF15, OsARF3-1, OsETTIN1	-1.0417	0.00018601	Down
Os01g0236300_LOC_Os01g13520	ARF	ARF16, OsARF1, OsARF16, OsARF2	-1.42079	0.00153457	Down

## Sheet: Supp Table 5I
Table S5.I: List of genes of bacterial microbiota effect represented in the heatmap of the Figure 5A.
RAPDB	MSU	Name	Fonction	logFC	p-value
Os10g0496900	LOC_Os10g35370	PORB	Protochlorophyllide reductase B	-1.41811	0.00107357
Os03g0333400	LOC_Os03g21560	OsPSB27	Photosystem	-1.8528	0.000823399
Os09g0570800	LOC_Os09g39720	OsSLC2 - OSACO	Salicylic acid ou ET biosynthèse	-2.48989	0.00694981
Os09g0451400	LOC_Os09g27820	OsACO1	Ethylene biosynthesis	-1.21076	0.000624541
Os12g0559200	LOC_Os12g37260	OsLOX11.2	JA Biosynthesis - Lipoxygenase	-1.33577	0.000624541
Os05g0449200	LOC_Os05g37660	OsBAHD37	Acyltransferase	-2.22833	0.00716234
Os06g0220000	LOC_Os06g11660	OsPHI-1.7	Phosphate-induced protein	-1.88908	5.79259
Os04g0581502	None	UNK_C2H2_TF	Transcription factor - Zinc finger	-7.97316	0.00748695
Os01g0785900	LOC_Os01g57650	UNK_C2H2_TF	Transcription factor - Zinc finger	-4.33137	0.00254468
Os01g0285300	LOC_Os01g18240	OsMYB55-61	Transcription factor - MYB	-7.55657	0.00015878
Os05g0215000	LOC_Os05g12400	OsBURP01	BURP domain containing protein.	-2.25591	0.00870256
Os05g0217800	LOC_Os05g12640	OsBURP02	BURP domain containing protein.	-1.68988	0.00874118
Os05g0217700	LOC_Os05g12630	OsBURP07	BURP domain containing protein.	-2.75873	0.000840798
Os11g0138050	LOC_Os11g04260	UNK5	Expressed protein	-9.46466	5.90717e-05
None	LOC_Os05g03865	UNK_bZIP_TF	Expressed protein	-11.0276	5.90717e-05
Os05g0214900	LOC_Os05g12380	OsTBL48	Expressed protein	-1.49654	0.00748695
Os02g0731600	LOC_Os02g49870	UNK3	Expressed protein	-1.27184	0.00107357
None	LOC_Os04g13750	UNK_TE_2	Retrotransposon protein	7.98919	0.00141811
None	LOC_Os01g01100	UNK_TE_1	Retrotrnasposon protein	6.5134	0.00870256
Os06g0118700	LOC_Os06g02780	UNK4	Proteolysis	-6.11833	0.00748695
Os08g0566100	LOC_Os08g45170	UNK_peptidase	Peptidase	-2.7055	0.00211836
Os07g0446000	LOC_Os07g26480	UNK_CRIB	P21-Rho-binding domain containing protein	-7.28468	0.000624541
Os10g0522601	LOC_Os10g37850	UNK_armadillo	Armadillo-like helical domain containing protein	-1.12672	0.000624541
Os02g0170000	LOC_Os02g07360	UNK_PRR	Pentatricopeptide containing protein	-1.06325	0.00727547
Os12g0503000	LOC_Os12g31860	OsUPS1	Ureide metabolism	-1.49484	0.00184807
Os02g0590400	LOC_Os02g37800	UNK_lecithin	Lecithin	-2.43289	0.00916199
Os07g0448400	LOC_Os07g26660	OsPIP2.5	Aquaporin protein	-7.3508	0.00671163
Os04g0233400	LOC_Os04g16450	OsPIP2.6	Aquaporin protein	-1.28673	0.00460104
Os12g0180100	LOC_Os12g07970	OsPT26	Superfamily protein	1.69777	0.000728003
Os03g0635000	LOC_Os03g43470	UNK_PRR2	Pentatricopeptide	-2.32796	1.23528e-06
Os10g0552700	LOC_Os10g40520	OsHyPRP19		-1.22809	0.00104823
None	LOC_Os08g29610	UNK1		-6.70348	0.00355171
Os01g0685600	None	UNK2		6.85017	0.00748695

## Sheet: Supp Table 5J
Table S5.J: List of genes of BURPs represented in the heatmap of the Figure 5B.
MSU	Name
LOC_Os05g12400	OsBURP01
LOC_Os05g12640	OsBURP02
LOC_Os01g53240	OsBURP03
LOC_Os02g18690	OsBURP04
LOC_Os04g14990	OsBURP05
LOC_Os05g12410	OsBURP06
LOC_Os05g12630	OsBURP07
LOC_Os05g13490	OsBURP08
LOC_Os06g13240	OsBURP09
LOC_Os06g17000	OsBURP10
LOC_Os06g19800	OsBURP11
LOC_Os08g29200	OsBURP12
LOC_Os08g38810	OsBURP13
LOC_Os09g16010	OsBURP14
LOC_Os09g30320	OsBURP15
LOC_Os10g26940	OsBURP16
LOC_Os11g06980	OsBURP17
