# Supplementary material for: Early transcriptomic responses of rice leaves to herbivory by Spodoptera frugiperda
Source: Sci Rep. 2024 Feb 3;14:2836. doi: 10.1038/s41598-024-53348-x (PMC10838271; doi:10.1038/s41598-024-53348-x)
Supplement: Supplementary file 5 — Supplementary Information 5. [file 41598_2024_53348_MOESM5_ESM.xlsx]

## Sheet: Table S6
Table S6: Table of bacterial operational taxonomic unit (OTU) at the genus affiliation level identified in midgut and oral secretion of Spodoptera frugiperda larvae.
* OS: oral secretion
OTU	Midgut_1	Midgut_2	Midgut_3	Midgut_4	OS_1	OS_2	OS_3	Kingdom	Phylum	Class	Order	Family	Genus	Species
OTU_1	9008	44427	31958	22843	46708	13995	25750	Bacteria(1.0)	Firmicutes(1.0)	Bacilli(1.0)	Lactobacillales(1.0)	Enterococcaceae(1.0)	Enterococcus(1.0)	Enterococcus mundtii(0.92)
OTU_2	0	0	0	0	0	15	2	Bacteria(1.0)	Firmicutes(1.0)	Bacilli(1.0)	Lactobacillales(1.0)	Enterococcaceae(1.0)	Enterococcus(1.0)	Enterococcus casseliflavus(0.77)
OTU_3	0	0	0	0	0	1	0	Bacteria(1.0)	Firmicutes(1.0)	Bacilli(1.0)	Paenibacillales(1.0)	Paenibacillaceae(1.0)	Paenibacillus(1.0)	unknown species(0.33)
OTU_4	580	8803	573	3699	4345	3101	1056	Bacteria(1.0)	Firmicutes(1.0)	Bacilli(1.0)	Lactobacillales(1.0)	Enterococcaceae(1.0)	Enterococcus(1.0)	Enterococcus haemoperoxidus ATCC BAA-382(0.5)
OTU_5	0	0	0	0	0	0	0	Bacteria(1.0)	Proteobacteria(1.0)	Gammaproteobacteria(1.0)	Enterobacterales(1.0)	Enterobacteriaceae(1.0)	Enterobacter(0.97)	Klebsiella quasipneumoniae(0.94)
OTU_6	0	0	0	0	0	0	0	Bacteria(1.0)	Proteobacteria(1.0)	Gammaproteobacteria(1.0)	Pseudomonadales(1.0)	Moraxellaceae(1.0)	Acinetobacter(1.0)	Acinetobacter soli(0.98)
OTU_7	0	0	0	0	0	0	0	Bacteria(1.0)	Bacteroidota(1.0)	Bacteroidia(1.0)	Flavobacteriales(1.0)	Weeksellaceae(1.0)	Chryseobacterium(1.0)	Chryseobacterium gleum(0.5)
OTU_8	0	0	0	0	0	0	0	Bacteria(1.0)	Proteobacteria(1.0)	Gammaproteobacteria(1.0)	Enterobacterales(1.0)	Enterobacteriaceae(1.0)	Klebsiella(1.0)	Klebsiella variicola(0.95)
OTU_9	0	0	0	0	0	0	0	Bacteria(1.0)	Bacteroidota(1.0)	Bacteroidia(1.0)	Flavobacteriales(1.0)	Weeksellaceae(1.0)	Chryseobacterium(1.0)	Chryseobacterium gleum(0.37)
OTU_10	0	0	0	0	0	0	0	Bacteria(1.0)	Proteobacteria(1.0)	Gammaproteobacteria(1.0)	Pseudomonadales(1.0)	Moraxellaceae(1.0)	Acinetobacter(1.0)	Acinetobacter soli(0.99)
OTU_11	0	0	0	0	0	0	0	Bacteria(1.0)	Proteobacteria(1.0)	Alphaproteobacteria(1.0)	Rhizobiales(1.0)	Rhizobiaceae(1.0)	Ochrobactrum(0.98)	Ochrobactrum pseudogrignonense(0.94)
OTU_12	0	0	0	0	0	0	0	Bacteria(1.0)	Proteobacteria(1.0)	Gammaproteobacteria(1.0)	Pseudomonadales(1.0)	Moraxellaceae(1.0)	Acinetobacter(1.0)	Acinetobacter bereziniae LMG 1003 = CIP 70.12(0.79)
OTU_13	0	0	0	0	0	0	0	Bacteria(1.0)	Proteobacteria(1.0)	Gammaproteobacteria(1.0)	Enterobacterales(1.0)	Enterobacteriaceae(0.99)	Klebsiella(0.92)	Klebsiella quasipneumoniae(0.57)
OTU_14	0	0	0	0	0	0	0	Bacteria(1.0)	Bacteroidota(1.0)	Bacteroidia(1.0)	Sphingobacteriales(1.0)	Sphingobacteriaceae(1.0)	Sphingobacterium(1.0)	Sphingobacterium multivorum(1.0)
OTU_15	0	0	0	0	0	0	0	Bacteria(1.0)	Proteobacteria(1.0)	Gammaproteobacteria(1.0)	Enterobacterales(1.0)	Enterobacteriaceae(1.0)	Enterobacter(0.61)	Leclercia adecarboxylata(0.34)
OTU_16	0	0	0	0	0	0	0	Bacteria(1.0)	Proteobacteria(1.0)	Gammaproteobacteria(1.0)	Pseudomonadales(1.0)	Moraxellaceae(1.0)	Acinetobacter(1.0)	Acinetobacter pittii(0.89)
OTU_17	7	29	0	0	8	0	1	Bacteria(1.0)	Proteobacteria(1.0)	Gammaproteobacteria(1.0)	Pseudomonadales(1.0)	Moraxellaceae(1.0)	Enhydrobacter(1.0)	Moraxella osloensis(1.0)
OTU_18	0	0	0	0	0	0	0	Bacteria(1.0)	Bacteroidota(1.0)	Bacteroidia(1.0)	Flavobacteriales(1.0)	Weeksellaceae(1.0)	Chryseobacterium(1.0)	Chryseobacterium hagamense(0.76)
OTU_20	0	0	0	1	366	3178	1671	Bacteria(1.0)	Firmicutes(1.0)	Bacilli(1.0)	Lactobacillales(1.0)	Lactobacillaceae(1.0)	Levilactobacillus(1.0)	Lactobacillus brevis(1.0)
OTU_21	0	0	0	0	0	0	0	Bacteria(1.0)	Firmicutes(1.0)	Bacilli(1.0)	Lactobacillales(1.0)	Enterococcaceae(1.0)	Enterococcus(1.0)	Enterococcus gallinarum(0.73)
OTU_22	0	0	0	0	0	0	0	Bacteria(1.0)	Bacteroidota(1.0)	Bacteroidia(1.0)	Flavobacteriales(1.0)	Weeksellaceae(1.0)	Chryseobacterium(1.0)	Chryseobacterium joostei(0.4)
OTU_23	0	0	0	0	0	0	0	Bacteria(1.0)	Firmicutes(1.0)	Clostridia(1.0)	Lachnospirales(1.0)	Lachnospiraceae(0.99)	Tyzzerella(0.99)	unknown species(0.71)
OTU_24	0	0	0	0	0	0	0	Bacteria(1.0)	Proteobacteria(1.0)	Gammaproteobacteria(1.0)	Enterobacterales(1.0)	Enterobacteriaceae(1.0)	Klebsiella(1.0)	Klebsiella pneumoniae(0.97)
OTU_25	0	0	0	0	399	1596	1838	Bacteria(1.0)	Firmicutes(1.0)	Bacilli(1.0)	Lactobacillales(0.98)	Lactobacillaceae(0.53)	Levilactobacillus(0.5)	Lactobacillus brevis ATCC 367(0.13)
OTU_26	0	0	0	0	0	0	0	Bacteria(1.0)	Actinobacteriota(1.0)	Actinobacteria(1.0)	Corynebacteriales(1.0)	Tsukamurellaceae(1.0)	Tsukamurella(1.0)	Tsukamurella pulmonis(0.6)
OTU_27	0	0	0	1	318	1562	1477	Bacteria(1.0)	Firmicutes(1.0)	Bacilli(1.0)	Lactobacillales(1.0)	Lactobacillaceae(0.86)	Levilactobacillus(0.53)	Lactobacillus brevis ATCC 367(0.17)
OTU_28	0	0	0	0	0	0	0	Bacteria(1.0)	Bacteroidota(1.0)	Bacteroidia(1.0)	Flavobacteriales(1.0)	Weeksellaceae(1.0)	Empedobacter(1.0)	Empedobacter brevis(0.97)
OTU_30	0	0	0	0	0	0	0	Bacteria(1.0)	Proteobacteria(1.0)	Gammaproteobacteria(1.0)	Pseudomonadales(1.0)	Moraxellaceae(1.0)	Acinetobacter(1.0)	Acinetobacter baumannii(1.0)
OTU_31	0	0	1	0	324	1261	1463	Bacteria(1.0)	Firmicutes(1.0)	Bacilli(1.0)	Lactobacillales(1.0)	Enterococcaceae(0.99)	Enterococcus(0.99)	Enterococcus mundtii ATCC 882(0.42)
OTU_32	0	0	0	0	0	0	0	Bacteria(1.0)	Bacteroidota(1.0)	Bacteroidia(1.0)	Sphingobacteriales(1.0)	Sphingobacteriaceae(1.0)	Sphingobacterium(1.0)	Sphingobacterium multivorum(0.58)
OTU_33	90	0	0	0	0	16	10	Bacteria(1.0)	Proteobacteria(1.0)	Gammaproteobacteria(1.0)	Burkholderiales(1.0)	Alcaligenaceae(1.0)	unknown genus(0.6)	Achromobacter sp.(0.57)
OTU_34	0	0	0	0	0	0	0	Bacteria(1.0)	Firmicutes(1.0)	Bacilli(1.0)	Paenibacillales(1.0)	Paenibacillaceae(1.0)	Saccharibacillus(1.0)	unknown species(0.98)
OTU_35	30	0	0	0	0	0	0	Bacteria(1.0)	Proteobacteria(1.0)	Gammaproteobacteria(1.0)	Pseudomonadales(1.0)	Pseudomonadaceae(1.0)	Pseudomonas(1.0)	Pseudomonas plecoglossicida(0.47)
OTU_36	0	0	0	0	0	0	0	Bacteria(1.0)	Firmicutes(1.0)	Bacilli(1.0)	Paenibacillales(1.0)	Paenibacillaceae(1.0)	Saccharibacillus(1.0)	unknown species(0.59)
OTU_37	0	0	0	0	0	0	0	Bacteria(1.0)	Actinobacteriota(1.0)	Actinobacteria(1.0)	Corynebacteriales(1.0)	Tsukamurellaceae(1.0)	Tsukamurella(1.0)	Tsukamurella inchonensis(0.7)
OTU_39	0	0	0	0	0	0	0	Bacteria(1.0)	Proteobacteria(1.0)	Alphaproteobacteria(1.0)	Rhizobiales(1.0)	Rhizobiaceae(1.0)	Allorhizobium-Neorhizobium-Pararhizobium-Rhizobium(1.0)	Agrobacterium fabrum(0.44)
OTU_40	0	0	0	0	0	0	0	Bacteria(1.0)	Actinobacteriota(1.0)	Actinobacteria(1.0)	Corynebacteriales(1.0)	Corynebacteriaceae(1.0)	Corynebacterium(1.0)	Corynebacterium variabile(0.7)
OTU_41	0	0	0	0	0	0	0	Bacteria(1.0)	Bacteroidota(1.0)	Bacteroidia(1.0)	Cytophagales(1.0)	Cytophagaceae(1.0)	Siphonobacter(1.0)	Siphonobacter sp.(1.0)
OTU_43	0	0	0	0	0	0	0	Bacteria(1.0)	Firmicutes(1.0)	Bacilli(1.0)	Paenibacillales(1.0)	Paenibacillaceae(1.0)	Paenibacillus(1.0)	Paenibacillus hunanensis(0.99)
OTU_44	0	0	0	0	0	0	0	Bacteria(1.0)	Bacteroidota(1.0)	Bacteroidia(1.0)	Flavobacteriales(1.0)	Weeksellaceae(1.0)	Chryseobacterium(1.0)	Chryseobacterium sp.(0.53)
OTU_45	0	0	0	0	66	1	6	Bacteria(1.0)	Proteobacteria(1.0)	Gammaproteobacteria(1.0)	Burkholderiales(1.0)	Methylophilaceae(1.0)	Methylotenera(0.94)	freshwater sediment metagenome(0.81)
OTU_46	0	0	0	0	0	0	0	Bacteria(1.0)	Proteobacteria(1.0)	Alphaproteobacteria(1.0)	Sphingomonadales(1.0)	Sphingomonadaceae(1.0)	Sphingomonas(1.0)	Sphingomonas paucimobilis(1.0)
OTU_47	0	0	0	0	9	14	1	Bacteria(1.0)	Proteobacteria(1.0)	Gammaproteobacteria(1.0)	Xanthomonadales(1.0)	Rhodanobacteraceae(1.0)	Rhodanobacter(1.0)	Rhodanobacter sp.(0.75)
OTU_48	0	0	0	0	6	0	2	Bacteria(1.0)	Proteobacteria(1.0)	Alphaproteobacteria(1.0)	Rhizobiales(1.0)	Rhizobiaceae(1.0)	Brucella(1.0)	Brucella melitensis(1.0)
OTU_49	0	2	0	0	0	0	0	Bacteria(1.0)	Proteobacteria(1.0)	Alphaproteobacteria(1.0)	Rhizobiales(1.0)	Rhizobiaceae(1.0)	Pseudochrobactrum(0.74)	Pseudochrobactrum sp.(0.62)
OTU_50	0	11	0	0	0	0	0	Bacteria(1.0)	Proteobacteria(1.0)	Alphaproteobacteria(1.0)	Rhizobiales(1.0)	Rhizobiaceae(1.0)	Allorhizobium-Neorhizobium-Pararhizobium-Rhizobium(0.99)	Agrobacterium larrymoorei(0.78)
OTU_51	0	0	0	0	28	2	1	Bacteria(1.0)	Proteobacteria(1.0)	Gammaproteobacteria(1.0)	Burkholderiales(1.0)	Methylophilaceae(1.0)	Methylotenera(0.98)	unknown species(0.98)
OTU_52	0	0	0	0	132	738	562	Bacteria(1.0)	Firmicutes(1.0)	Bacilli(1.0)	Lactobacillales(1.0)	Lactobacillaceae(1.0)	Levilactobacillus(1.0)	Lactobacillus brevis BSO 464(0.62)
OTU_53	0	0	0	0	0	0	0	Bacteria(1.0)	Actinobacteriota(1.0)	Actinobacteria(1.0)	Pseudonocardiales(1.0)	Pseudonocardiaceae(1.0)	Amycolatopsis(1.0)	Amycolatopsis keratiniphila(0.98)
OTU_54	9	0	0	0	14	3	11	Bacteria(1.0)	Proteobacteria(1.0)	Gammaproteobacteria(1.0)	Burkholderiales(1.0)	Alcaligenaceae(1.0)	Achromobacter(0.99)	unknown species(0.59)
OTU_55	46	0	0	0	0	0	0	Bacteria(1.0)	Firmicutes(1.0)	Bacilli(1.0)	Lactobacillales(1.0)	Streptococcaceae(1.0)	Lactococcus(1.0)	Lactococcus lactis(1.0)
OTU_56	33	0	0	596	0	0	0	Bacteria(1.0)	Actinobacteriota(1.0)	Actinobacteria(1.0)	Corynebacteriales(1.0)	Corynebacteriaceae(1.0)	Corynebacterium(1.0)	Corynebacterium glyciniphilum AJ 3170(1.0)
OTU_57	0	0	0	0	0	0	0	Bacteria(1.0)	Bacteroidota(1.0)	Bacteroidia(1.0)	Flavobacteriales(1.0)	Weeksellaceae(1.0)	Chryseobacterium(1.0)	Chryseobacterium sp.(0.67)
OTU_58	0	0	0	0	19	0	0	Bacteria(1.0)	Proteobacteria(1.0)	Alphaproteobacteria(1.0)	Caulobacterales(1.0)	Caulobacteraceae(1.0)	Asticcacaulis(1.0)	unknown species(0.98)
OTU_60	0	0	0	1	166	473	569	Bacteria(1.0)	Firmicutes(1.0)	Bacilli(1.0)	Lactobacillales(1.0)	Enterococcaceae(0.72)	Enterococcus(0.71)	Enterococcus mundtii QU 25(0.33)
OTU_61	0	0	0	0	2	0	1	Bacteria(1.0)	Actinobacteriota(1.0)	Actinobacteria(1.0)	Micrococcales(1.0)	Microbacteriaceae(1.0)	Leifsonia(0.22)	unknown species(0.18)
OTU_62	0	0	0	2	112	544	534	Bacteria(1.0)	Firmicutes(1.0)	Bacilli(1.0)	Lactobacillales(1.0)	Enterococcaceae(0.85)	Enterococcus(0.85)	Enterococcus mundtii QU 25(0.46)
OTU_63	0	0	0	0	0	0	0	Bacteria(1.0)	Proteobacteria(1.0)	Alphaproteobacteria(1.0)	Rhizobiales(1.0)	Rhizobiaceae(1.0)	Aureimonas(1.0)	unknown species(0.75)
OTU_64	0	0	0	0	0	0	0	Bacteria(1.0)	Bacteroidota(1.0)	Bacteroidia(1.0)	Sphingobacteriales(1.0)	Sphingobacteriaceae(1.0)	Sphingobacterium(1.0)	Sphingobacterium thalpophilum(0.93)
OTU_65	0	0	0	0	0	0	0	Bacteria(1.0)	Proteobacteria(1.0)	Gammaproteobacteria(1.0)	Enterobacterales(1.0)	Enterobacteriaceae(0.99)	Enterobacter(0.73)	Enterobacter bugandensis(0.4)
OTU_68	0	0	0	0	0	0	5	Bacteria(1.0)	Bacteroidota(1.0)	Bacteroidia(1.0)	Flavobacteriales(1.0)	Weeksellaceae(1.0)	Elizabethkingia(1.0)	Elizabethkingia miricola(0.62)
OTU_69	0	81	0	0	4	95	0	Bacteria(1.0)	Proteobacteria(1.0)	Gammaproteobacteria(1.0)	Enterobacterales(1.0)	Hafniaceae(1.0)	Hafnia-Obesumbacterium(1.0)	Hafnia alvei(0.83)
OTU_70	0	0	0	0	0	0	0	Bacteria(1.0)	Firmicutes(1.0)	Bacilli(1.0)	Paenibacillales(1.0)	Paenibacillaceae(1.0)	Paenibacillus(1.0)	Paenibacillus hunanensis(0.99)
OTU_71	0	0	0	0	0	0	0	Bacteria(1.0)	Actinobacteriota(1.0)	Actinobacteria(1.0)	Corynebacteriales(1.0)	Corynebacteriaceae(1.0)	Corynebacterium(1.0)	Corynebacterium variabile(0.74)
OTU_72	0	37	0	0	0	0	0	Bacteria(1.0)	Firmicutes(1.0)	Bacilli(1.0)	Paenibacillales(1.0)	Paenibacillaceae(1.0)	Paenibacillus(1.0)	Bacillus sp.(0.34)
OTU_73	0	0	0	0	0	0	0	Bacteria(1.0)	Actinobacteriota(1.0)	Actinobacteria(1.0)	Corynebacteriales(1.0)	Tsukamurellaceae(1.0)	Tsukamurella(1.0)	Tsukamurella paurometabola(0.86)
OTU_74	7	141	37	122	94	65	28	Bacteria(1.0)	Firmicutes(1.0)	Bacilli(1.0)	Lactobacillales(1.0)	Enterococcaceae(1.0)	Enterococcus(1.0)	Enterococcus sp.(0.14)
OTU_75	97	0	0	0	0	0	13	Bacteria(1.0)	Actinobacteriota(1.0)	Actinobacteria(1.0)	Corynebacteriales(1.0)	Nocardiaceae(1.0)	Rhodococcus(1.0)	Rhodococcus erythropolis(1.0)
OTU_76	0	0	0	3	102	305	442	Bacteria(1.0)	Firmicutes(1.0)	Bacilli(1.0)	Lactobacillales(1.0)	Enterococcaceae(1.0)	Enterococcus(1.0)	Enterococcus mundtii ATCC 882(0.85)
OTU_77	0	0	0	0	0	0	0	Bacteria(1.0)	Proteobacteria(1.0)	Gammaproteobacteria(1.0)	Burkholderiales(1.0)	Comamonadaceae(1.0)	Comamonas(0.93)	Comamonas sediminis(0.54)
OTU_78	0	0	0	0	2	0	1	Bacteria(1.0)	Proteobacteria(1.0)	Alphaproteobacteria(1.0)	Reyranellales(1.0)	Reyranellaceae(1.0)	Reyranella(1.0)	unknown species(1.0)
OTU_79	0	0	0	0	2	0	0	Bacteria(1.0)	Actinobacteriota(1.0)	Actinobacteria(1.0)	Micrococcales(1.0)	Micrococcaceae(1.0)	Kocuria(1.0)	Kocuria rhizophila(0.99)
OTU_80	0	0	0	0	0	0	0	Bacteria(1.0)	Bacteroidota(1.0)	Bacteroidia(1.0)	Flavobacteriales(1.0)	Weeksellaceae(1.0)	Chryseobacterium(1.0)	Chryseobacterium sp.(0.73)
OTU_81	34	0	0	0	10	41	4	Bacteria(1.0)	Proteobacteria(1.0)	Gammaproteobacteria(1.0)	Pseudomonadales(1.0)	Pseudomonadaceae(1.0)	Pseudomonas(1.0)	Pseudomonas sp.(0.34)
OTU_82	0	0	0	0	0	0	0	Bacteria(1.0)	Proteobacteria(1.0)	Alphaproteobacteria(1.0)	Rhizobiales(1.0)	Rhizobiaceae(1.0)	Allorhizobium-Neorhizobium-Pararhizobium-Rhizobium(0.97)	Rhizobium rhizosphaerae(0.91)
OTU_83	11	125	26	94	56	49	28	Bacteria(1.0)	Firmicutes(1.0)	Bacilli(1.0)	Lactobacillales(1.0)	Enterococcaceae(1.0)	Enterococcus(1.0)	Enterococcus mundtii ATCC 882(0.3)
OTU_84	0	0	0	0	0	0	0	Bacteria(1.0)	Actinobacteriota(1.0)	Actinobacteria(1.0)	Propionibacteriales(1.0)	Nocardioidaceae(1.0)	Kribbella(1.0)	Kribbella sp.(0.75)
OTU_85	0	0	0	0	0	0	0	Bacteria(1.0)	Proteobacteria(1.0)	Gammaproteobacteria(1.0)	Pseudomonadales(1.0)	Moraxellaceae(1.0)	Acinetobacter(1.0)	Acinetobacter soli(0.83)
OTU_86	0	0	0	0	0	0	0	Bacteria(1.0)	Actinobacteriota(1.0)	Actinobacteria(1.0)	Corynebacteriales(1.0)	Nocardiaceae(1.0)	Gordonia(1.0)	Gordonia terrae(0.93)
OTU_87	0	0	0	0	0	0	0	Bacteria(1.0)	Bacteroidota(1.0)	Bacteroidia(1.0)	Sphingobacteriales(1.0)	Sphingobacteriaceae(1.0)	Sphingobacterium(1.0)	Sphingobacterium multivorum(1.0)
OTU_88	0	0	0	0	0	0	0	Bacteria(1.0)	Bacteroidota(1.0)	Bacteroidia(1.0)	Sphingobacteriales(1.0)	Sphingobacteriaceae(1.0)	Sphingobacterium(1.0)	Sphingobacterium multivorum(0.98)
OTU_89	0	0	0	0	0	0	0	Bacteria(1.0)	Proteobacteria(1.0)	Gammaproteobacteria(1.0)	Enterobacterales(1.0)	Enterobacteriaceae(1.0)	Enterobacter(0.85)	Enterobacter roggenkampii(0.5)
OTU_90	0	0	0	0	0	0	0	Bacteria(1.0)	Bacteroidota(1.0)	Bacteroidia(1.0)	Flavobacteriales(1.0)	Weeksellaceae(1.0)	Empedobacter(0.53)	Flavobacterium sp.(0.34)
OTU_92	0	0	0	0	0	0	0	Bacteria(1.0)	Proteobacteria(1.0)	Gammaproteobacteria(1.0)	Enterobacterales(1.0)	Enterobacteriaceae(1.0)	Klebsiella(1.0)	Klebsiella pneumoniae(0.69)
OTU_93	0	0	0	0	0	0	0	Bacteria(1.0)	Firmicutes(1.0)	Bacilli(1.0)	Lactobacillales(1.0)	Enterococcaceae(1.0)	Enterococcus(1.0)	Enterococcus dispar ATCC 51266(0.55)
OTU_94	0	0	0	0	0	0	0	Bacteria(1.0)	Proteobacteria(1.0)	Gammaproteobacteria(1.0)	Enterobacterales(1.0)	Enterobacteriaceae(1.0)	Klebsiella(0.72)	Klebsiella variicola(0.47)
OTU_95	0	0	0	0	0	0	0	Bacteria(1.0)	Proteobacteria(1.0)	Gammaproteobacteria(1.0)	Pseudomonadales(1.0)	Moraxellaceae(1.0)	Acinetobacter(1.0)	Acinetobacter bereziniae LMG 1003 = CIP 70.12(0.66)
OTU_96	1	0	0	0	2	0	0	Bacteria(1.0)	Proteobacteria(1.0)	Alphaproteobacteria(1.0)	Rhizobiales(1.0)	Beijerinckiaceae(1.0)	Methylobacterium-Methylorubrum(1.0)	Methylorubrum extorquens(1.0)
OTU_97	0	0	0	0	64	200	311	Bacteria(1.0)	Firmicutes(1.0)	Bacilli(1.0)	Lactobacillales(1.0)	Enterococcaceae(0.96)	Enterococcus(0.94)	Enterococcus mundtii QU 25(0.26)
OTU_98	0	0	0	0	0	0	0	Bacteria(1.0)	Actinobacteriota(1.0)	Actinobacteria(1.0)	Micrococcales(1.0)	Micrococcaceae(1.0)	Micrococcus(1.0)	Micrococcus luteus(0.99)
OTU_99	39	0	0	0	0	0	9	Bacteria(1.0)	Proteobacteria(1.0)	Gammaproteobacteria(1.0)	Xanthomonadales(1.0)	Xanthomonadaceae(1.0)	Stenotrophomonas(1.0)	Stenotrophomonas maltophilia R551-3(0.86)
OTU_100	0	0	0	0	0	0	0	Bacteria(1.0)	Proteobacteria(1.0)	Gammaproteobacteria(1.0)	Xanthomonadales(1.0)	Rhodanobacteraceae(1.0)	Rhodanobacter(1.0)	unknown species(0.75)
OTU_101	0	0	0	0	0	0	0	Bacteria(1.0)	Actinobacteriota(1.0)	Actinobacteria(1.0)	Pseudonocardiales(1.0)	Pseudonocardiaceae(1.0)	Amycolatopsis(1.0)	Amycolatopsis nigrescens CSC17Ta-90(0.91)
OTU_102	0	0	0	0	0	0	0	Bacteria(1.0)	Proteobacteria(1.0)	Gammaproteobacteria(1.0)	Enterobacterales(1.0)	Enterobacteriaceae(1.0)	Enterobacter(0.95)	Enterobacter cloacae complex sp.(0.61)
OTU_103	0	0	0	0	0	0	0	Bacteria(1.0)	Proteobacteria(0.99)	Gammaproteobacteria(0.99)	Burkholderiales(0.99)	Comamonadaceae(0.99)	Variovorax(0.6)	Variovorax paradoxus EPS(0.28)
OTU_104	0	0	0	0	0	1	0	Bacteria(1.0)	Actinobacteriota(1.0)	Actinobacteria(1.0)	Micrococcales(1.0)	Micrococcaceae(1.0)	Arthrobacter(0.93)	Arthrobacter woluwensis(0.81)
OTU_105	0	0	0	0	0	0	0	Bacteria(1.0)	Proteobacteria(1.0)	Gammaproteobacteria(1.0)	Pseudomonadales(1.0)	Moraxellaceae(1.0)	Acinetobacter(1.0)	Acinetobacter baumannii(0.73)
OTU_106	0	0	0	0	0	0	0	Bacteria(1.0)	Firmicutes(1.0)	Bacilli(1.0)	Paenibacillales(1.0)	Paenibacillaceae(1.0)	Saccharibacillus(1.0)	unknown species(0.96)
OTU_107	0	24	0	0	0	0	0	Bacteria(1.0)	Actinobacteriota(1.0)	Actinobacteria(1.0)	Frankiales(1.0)	Geodermatophilaceae(1.0)	Blastococcus(1.0)	unknown species(0.34)
OTU_108	0	0	0	0	71	174	241	Bacteria(1.0)	Firmicutes(1.0)	Bacilli(1.0)	Lactobacillales(1.0)	Enterococcaceae(0.97)	Enterococcus(0.97)	Enterococcus faecium T110(0.02)
OTU_109	0	0	0	0	0	0	0	Bacteria(1.0)	Proteobacteria(1.0)	Gammaproteobacteria(1.0)	Pseudomonadales(1.0)	Moraxellaceae(1.0)	Acinetobacter(1.0)	Acinetobacter radioresistens(1.0)
OTU_111	1	27	0	1	12	3	2	Bacteria(1.0)	Firmicutes(1.0)	Bacilli(1.0)	Lactobacillales(1.0)	Enterococcaceae(1.0)	Enterococcus(1.0)	Enterococcus mundtii QU 25(0.76)
OTU_112	0	0	0	0	57	241	210	Bacteria(1.0)	Firmicutes(1.0)	Bacilli(1.0)	Lactobacillales(1.0)	Lactobacillaceae(1.0)	Levilactobacillus(0.98)	Lactobacillus brevis BSO 464(0.74)
OTU_113	0	0	0	0	0	0	0	Bacteria(1.0)	Proteobacteria(1.0)	Gammaproteobacteria(1.0)	Pseudomonadales(1.0)	Moraxellaceae(1.0)	Acinetobacter(1.0)	Acinetobacter calcoaceticus(0.41)
OTU_114	0	0	0	0	4	0	14	Bacteria(1.0)	Proteobacteria(1.0)	Gammaproteobacteria(1.0)	Pseudomonadales(1.0)	Pseudomonadaceae(1.0)	Pseudomonas(1.0)	Pseudomonas stutzeri(0.99)
OTU_115	0	0	0	0	0	0	0	Bacteria(1.0)	Proteobacteria(1.0)	Gammaproteobacteria(1.0)	Enterobacterales(1.0)	Enterobacteriaceae(0.91)	Enterobacter(0.71)	Enterobacter cloacae ECNIH2(0.06)
OTU_116	0	0	0	0	0	0	0	Bacteria(1.0)	Proteobacteria(1.0)	Gammaproteobacteria(1.0)	Pseudomonadales(0.93)	Moraxellaceae(0.93)	Acinetobacter(0.93)	Acinetobacter antiviralis(0.46)
OTU_117	0	0	0	0	0	0	0	Bacteria(1.0)	Bacteroidota(1.0)	Bacteroidia(1.0)	Flavobacteriales(1.0)	Weeksellaceae(1.0)	Chryseobacterium(1.0)	Chryseobacterium sp.(0.77)
OTU_118	0	0	0	0	0	0	0	Bacteria(1.0)	Proteobacteria(1.0)	Gammaproteobacteria(1.0)	Pseudomonadales(1.0)	Cellvibrionaceae(1.0)	Cellvibrio(1.0)	metagenome(0.65)
OTU_119	0	0	0	0	0	0	0	Bacteria(1.0)	Proteobacteria(1.0)	Gammaproteobacteria(1.0)	Burkholderiales(1.0)	Alcaligenaceae(1.0)	Alcaligenes(1.0)	Alcaligenes faecalis(0.97)
OTU_120	0	0	0	0	0	0	0	Bacteria(1.0)	Proteobacteria(1.0)	Gammaproteobacteria(1.0)	Xanthomonadales(0.98)	Rhodanobacteraceae(0.98)	Rhodanobacter(0.94)	Rhodanobacter lindaniclasticus(0.31)
OTU_121	0	0	0	0	0	0	0	Bacteria(1.0)	Firmicutes(1.0)	Bacilli(1.0)	Bacillales(1.0)	Planococcaceae(1.0)	Lysinibacillus(1.0)	Lysinibacillus varians(0.5)
OTU_122	0	0	0	0	0	0	0	Bacteria(1.0)	Proteobacteria(1.0)	Gammaproteobacteria(1.0)	Enterobacterales(1.0)	Enterobacteriaceae(1.0)	Klebsiella(0.98)	Klebsiella variicola(0.48)
OTU_123	0	0	0	0	0	0	3	Bacteria(1.0)	Proteobacteria(1.0)	Alphaproteobacteria(1.0)	Rhizobiales(1.0)	Rhizobiaceae(1.0)	Pseudochrobactrum(1.0)	Pseudochrobactrum saccharolyticum(0.9)
OTU_124	0	63	0	0	10	8	0	Bacteria(1.0)	Proteobacteria(1.0)	Gammaproteobacteria(1.0)	Xanthomonadales(1.0)	Rhodanobacteraceae(1.0)	Rhodanobacter(1.0)	unknown species(0.45)
OTU_125	0	0	0	0	4	0	0	Bacteria(1.0)	Proteobacteria(1.0)	Alphaproteobacteria(1.0)	Rhizobiales(1.0)	Rhizobiaceae(1.0)	Ochrobactrum(0.88)	Ochrobactrum pseudogrignonense(0.82)
OTU_127	0	0	0	0	0	0	0	Bacteria(1.0)	Proteobacteria(1.0)	Gammaproteobacteria(1.0)	Burkholderiales(1.0)	Alcaligenaceae(1.0)	Alcaligenes(1.0)	unknown species(0.69)
OTU_128	0	0	0	0	0	0	0	Bacteria(1.0)	Bacteroidota(1.0)	Bacteroidia(1.0)	Sphingobacteriales(1.0)	Sphingobacteriaceae(1.0)	Sphingobacterium(1.0)	Sphingobacterium multivorum(1.0)
OTU_129	0	0	0	0	0	0	0	Bacteria(1.0)	Proteobacteria(1.0)	Gammaproteobacteria(1.0)	Burkholderiales(1.0)	Oxalobacteraceae(1.0)	Massilia(1.0)	Massilia timonae(0.99)
OTU_130	0	0	0	0	16	0	0	Bacteria(1.0)	Actinobacteriota(1.0)	Actinobacteria(1.0)	Corynebacteriales(1.0)	Corynebacteriaceae(1.0)	Corynebacterium(1.0)	Corynebacterium tuberculostearicum(1.0)
OTU_131	0	0	0	0	0	0	0	Bacteria(1.0)	Proteobacteria(1.0)	Gammaproteobacteria(1.0)	Burkholderiales(1.0)	Comamonadaceae(1.0)	Delftia(0.98)	unknown species(0.32)
OTU_132	0	0	0	0	0	0	0	Bacteria(1.0)	Proteobacteria(1.0)	Gammaproteobacteria(1.0)	Pseudomonadales(1.0)	Moraxellaceae(1.0)	Acinetobacter(1.0)	Pseudomonas sp.(0.41)
OTU_133	0	0	0	0	0	0	0	Bacteria(1.0)	Firmicutes(1.0)	Bacilli(1.0)	Staphylococcales(1.0)	Staphylococcaceae(1.0)	Staphylococcus(1.0)	Staphylococcus warneri(0.88)
OTU_134	0	0	0	0	0	0	0	Bacteria(1.0)	Firmicutes(1.0)	Clostridia(1.0)	Peptostreptococcales-Tissierellales(1.0)	unknown family(1.0)	Alkaliphilus(0.98)	Alkaliphilus halophilus(0.48)
OTU_135	0	0	0	0	0	0	0	Bacteria(1.0)	Bacteroidota(1.0)	Bacteroidia(1.0)	Cytophagales(1.0)	Cytophagaceae(1.0)	Siphonobacter(1.0)	Siphonobacter sp.(1.0)
OTU_136	0	0	0	0	0	0	0	Bacteria(1.0)	Proteobacteria(1.0)	Gammaproteobacteria(1.0)	Pseudomonadales(1.0)	Moraxellaceae(1.0)	Acinetobacter(1.0)	Acinetobacter soli(0.38)
OTU_137	0	0	0	0	0	0	0	Bacteria(1.0)	Proteobacteria(1.0)	Gammaproteobacteria(1.0)	Burkholderiales(1.0)	Comamonadaceae(1.0)	Comamonas(0.86)	Comamonas sp.(0.52)
OTU_138	0	0	0	0	0	0	0	Bacteria(1.0)	Firmicutes(1.0)	Bacilli(1.0)	Staphylococcales(1.0)	Staphylococcaceae(1.0)	Staphylococcus(1.0)	Staphylococcus caprae(0.91)
OTU_139	0	0	0	0	0	0	0	Bacteria(1.0)	Proteobacteria(1.0)	Gammaproteobacteria(1.0)	Burkholderiales(1.0)	Alcaligenaceae(1.0)	Achromobacter(0.97)	unknown species(0.53)
OTU_140	0	0	0	0	0	0	0	Bacteria(1.0)	Bacteroidota(1.0)	Bacteroidia(1.0)	Sphingobacteriales(1.0)	Sphingobacteriaceae(1.0)	Sphingobacterium(1.0)	Sphingobacterium siyangense(0.39)
OTU_142	0	0	0	0	4	0	0	Bacteria(1.0)	Proteobacteria(1.0)	Gammaproteobacteria(1.0)	Burkholderiales(1.0)	Comamonadaceae(1.0)	Limnohabitans(1.0)	Limnohabitans sp.(0.94)
OTU_143	0	0	0	0	0	0	0	Bacteria(1.0)	Proteobacteria(1.0)	Gammaproteobacteria(1.0)	Burkholderiales(1.0)	Comamonadaceae(1.0)	Delftia(1.0)	Delftia tsuruhatensis(0.96)
OTU_144	0	0	0	0	0	0	0	Bacteria(1.0)	Proteobacteria(0.91)	Alphaproteobacteria(0.91)	Rhizobiales(0.91)	Rhizobiaceae(0.91)	Ochrobactrum(0.21)	Ochrobactrum cytisi(0.07)
OTU_145	0	0	0	0	0	0	0	Bacteria(1.0)	Proteobacteria(1.0)	Alphaproteobacteria(1.0)	Caulobacterales(1.0)	Caulobacteraceae(1.0)	unknown genus(0.69)	unknown species(0.6)
OTU_146	26	0	0	0	0	0	4	Bacteria(1.0)	Proteobacteria(1.0)	Gammaproteobacteria(1.0)	Pseudomonadales(1.0)	Pseudomonadaceae(1.0)	Pseudomonas(1.0)	Pseudomonas protegens(0.85)
OTU_147	0	0	0	0	0	0	0	Bacteria(1.0)	Proteobacteria(1.0)	Gammaproteobacteria(1.0)	Burkholderiales(1.0)	Comamonadaceae(1.0)	Acidovorax(0.62)	Acidovorax oryzae(0.48)
OTU_148	0	0	0	1	43	182	139	Bacteria(1.0)	Firmicutes(1.0)	Bacilli(1.0)	Lactobacillales(1.0)	Lactobacillaceae(1.0)	Levilactobacillus(1.0)	Lactobacillus brevis(0.57)
OTU_149	0	0	0	0	0	0	0	Bacteria(1.0)	Bdellovibrionota(0.99)	Oligoflexia(0.99)	0319-6G20(0.99)	unknown family(0.99)	unknown genus(0.99)	metagenome(0.99)
OTU_150	0	0	0	0	0	0	0	Bacteria(1.0)	Bacteroidota(1.0)	Bacteroidia(1.0)	Cytophagales(1.0)	Cytophagaceae(1.0)	Sporocytophaga(1.0)	Sporocytophaga myxococcoides(1.0)
OTU_151	0	0	0	0	0	0	0	Bacteria(1.0)	Proteobacteria(0.93)	Alphaproteobacteria(0.93)	Rhizobiales(0.93)	Rhizobiaceae(0.93)	Ochrobactrum(0.39)	Ochrobactrum cytisi(0.21)
OTU_152	0	0	0	0	0	7	1	Bacteria(1.0)	Proteobacteria(1.0)	Gammaproteobacteria(1.0)	Xanthomonadales(1.0)	Xanthomonadaceae(1.0)	Stenotrophomonas(1.0)	Stenotrophomonas nitritireducens(0.86)
OTU_153	0	0	0	0	0	0	4	Bacteria(1.0)	Proteobacteria(1.0)	Gammaproteobacteria(1.0)	Pseudomonadales(1.0)	Pseudomonadaceae(1.0)	Pseudomonas(1.0)	Pseudomonas putida KT2440(0.15)
OTU_154	0	0	0	0	0	0	0	Bacteria(1.0)	Firmicutes(1.0)	Bacilli(1.0)	Lactobacillales(1.0)	Enterococcaceae(1.0)	Enterococcus(1.0)	Enterococcus dispar ATCC 51266(0.49)
OTU_155	0	0	0	0	0	29	0	Bacteria(1.0)	Proteobacteria(1.0)	Gammaproteobacteria(1.0)	Enterobacterales(1.0)	Hafniaceae(0.97)	Hafnia-Obesumbacterium(0.97)	Hafnia alvei(0.88)
OTU_156	0	0	0	0	0	0	0	Bacteria(1.0)	Proteobacteria(1.0)	Gammaproteobacteria(1.0)	Enterobacterales(1.0)	Enterobacteriaceae(1.0)	Klebsiella(1.0)	Klebsiella pneumoniae(0.92)
OTU_157	0	0	0	0	0	0	0	Bacteria(1.0)	Firmicutes(1.0)	Bacilli(1.0)	Paenibacillales(1.0)	Paenibacillaceae(1.0)	Paenibacillus(1.0)	Paenibacillus hunanensis(0.54)
OTU_158	0	0	0	0	0	0	0	Bacteria(1.0)	Actinobacteriota(1.0)	Actinobacteria(1.0)	Corynebacteriales(1.0)	Nocardiaceae(1.0)	Williamsia(1.0)	Williamsia sp.(1.0)
OTU_159	0	0	0	0	0	0	0	Bacteria(1.0)	Proteobacteria(1.0)	Gammaproteobacteria(1.0)	Pseudomonadales(1.0)	Moraxellaceae(1.0)	Acinetobacter(1.0)	Acinetobacter baylyi(0.52)
OTU_160	0	0	0	1	28	131	152	Bacteria(1.0)	Firmicutes(1.0)	Bacilli(1.0)	Lactobacillales(1.0)	Enterococcaceae(0.99)	Enterococcus(0.99)	Enterococcus mundtii ATCC 882(0.6)
OTU_161	0	0	0	0	0	0	0	Bacteria(1.0)	Proteobacteria(1.0)	Alphaproteobacteria(1.0)	Rhizobiales(1.0)	Rhizobiaceae(1.0)	Ochrobactrum(0.8)	Ochrobactrum pseudogrignonense(0.43)
OTU_162	0	0	0	0	0	0	0	Bacteria(1.0)	Proteobacteria(1.0)	Gammaproteobacteria(1.0)	Pseudomonadales(1.0)	Moraxellaceae(1.0)	Acinetobacter(1.0)	Acinetobacter calcoaceticus(0.66)
OTU_163	0	0	0	0	18	1	1	Bacteria(1.0)	Proteobacteria(1.0)	Gammaproteobacteria(1.0)	Enterobacterales(1.0)	Enterobacteriaceae(1.0)	Escherichia-Shigella(1.0)	Escherichia coli(0.98)
OTU_164	0	0	0	0	23	133	146	Bacteria(1.0)	Firmicutes(1.0)	Bacilli(1.0)	Lactobacillales(1.0)	Enterococcaceae(0.99)	Enterococcus(0.99)	Enterococcus mundtii ATCC 882(0.63)
OTU_165	0	0	0	0	0	0	0	Bacteria(1.0)	Proteobacteria(1.0)	Gammaproteobacteria(1.0)	Burkholderiales(1.0)	Burkholderiaceae(1.0)	Burkholderia-Caballeronia-Paraburkholderia(1.0)	Burkholderia ambifaria AMMD(0.94)
OTU_166	0	0	0	0	0	0	0	Bacteria(1.0)	Proteobacteria(1.0)	Gammaproteobacteria(1.0)	Enterobacterales(1.0)	Erwiniaceae(1.0)	Pantoea(1.0)	Pantoea dispersa(0.9)
OTU_167	0	0	0	0	0	0	0	Bacteria(1.0)	Bacteroidota(1.0)	Bacteroidia(1.0)	Flavobacteriales(1.0)	Weeksellaceae(1.0)	Chryseobacterium(1.0)	Chryseobacterium sp.(0.73)
OTU_168	0	0	0	0	0	0	0	Bacteria(1.0)	Proteobacteria(1.0)	Alphaproteobacteria(1.0)	Rhizobiales(1.0)	Rhizobiaceae(0.99)	Ochrobactrum(0.78)	unknown species(0.47)
OTU_169	0	0	0	0	0	0	0	Bacteria(1.0)	Bacteroidota(1.0)	Bacteroidia(1.0)	Sphingobacteriales(1.0)	Sphingobacteriaceae(1.0)	Sphingobacterium(1.0)	Sphingobacterium multivorum(1.0)
OTU_170	0	0	0	0	0	0	0	Bacteria(1.0)	Proteobacteria(1.0)	Gammaproteobacteria(1.0)	Xanthomonadales(1.0)	Xanthomonadaceae(1.0)	Stenotrophomonas(1.0)	Pseudomonas sp.(0.81)
OTU_171	0	0	0	0	0	0	0	Bacteria(1.0)	Actinobacteriota(1.0)	Actinobacteria(1.0)	Propionibacteriales(1.0)	Nocardioidaceae(1.0)	Nocardioides(1.0)	Nocardioides zeae(0.93)
OTU_172	0	0	0	0	0	0	0	Bacteria(1.0)	Proteobacteria(1.0)	Alphaproteobacteria(1.0)	Rhizobiales(1.0)	Rhizobiaceae(1.0)	Allorhizobium-Neorhizobium-Pararhizobium-Rhizobium(0.98)	Rhizobium straminoryzae(0.71)
OTU_173	0	0	0	0	1	0	0	Bacteria(1.0)	Actinobacteriota(1.0)	Actinobacteria(1.0)	Micrococcales(1.0)	Intrasporangiaceae(1.0)	Janibacter(0.97)	Janibacter sp.(0.97)
OTU_174	0	6	0	0	0	9	0	Bacteria(1.0)	Firmicutes(1.0)	Bacilli(1.0)	Lactobacillales(1.0)	Enterococcaceae(1.0)	Enterococcus(1.0)	Enterococcus mundtii QU 25(0.71)
OTU_175	4	0	0	0	0	0	0	Bacteria(1.0)	Firmicutes(1.0)	Bacilli(1.0)	Lactobacillales(1.0)	Streptococcaceae(1.0)	Lactococcus(1.0)	bacterium(0.54)
OTU_176	0	0	0	0	42	99	147	Bacteria(1.0)	Firmicutes(1.0)	Bacilli(1.0)	Lactobacillales(1.0)	Lactobacillaceae(0.62)	Levilactobacillus(0.42)	Lactobacillus senmaizukei(0.08)
OTU_177	0	0	0	0	26	94	152	Bacteria(1.0)	Firmicutes(1.0)	Bacilli(1.0)	Lactobacillales(0.98)	Enterococcaceae(0.61)	Enterococcus(0.61)	Enterococcus ratti(0.02)
OTU_178	0	0	0	0	0	0	0	Bacteria(1.0)	Proteobacteria(1.0)	Gammaproteobacteria(1.0)	Pseudomonadales(1.0)	Moraxellaceae(1.0)	Acinetobacter(1.0)	Acinetobacter sp.(0.41)
OTU_179	0	0	0	0	0	0	0	Bacteria(1.0)	Proteobacteria(1.0)	Alphaproteobacteria(1.0)	Rhizobiales(1.0)	Devosiaceae(1.0)	Devosia(0.99)	Devosia riboflavina(0.98)
OTU_180	0	0	0	0	22	78	165	Bacteria(1.0)	Firmicutes(1.0)	Bacilli(1.0)	Lactobacillales(1.0)	Enterococcaceae(1.0)	Enterococcus(1.0)	Enterococcus mundtii ATCC 882(0.4)
OTU_181	0	0	0	0	0	0	0	Bacteria(1.0)	Proteobacteria(1.0)	Gammaproteobacteria(1.0)	Enterobacterales(1.0)	Yersiniaceae(1.0)	Serratia(1.0)	Serratia marcescens(1.0)
OTU_182	0	0	0	0	0	0	0	Bacteria(1.0)	Proteobacteria(1.0)	Gammaproteobacteria(1.0)	Pseudomonadales(1.0)	Moraxellaceae(1.0)	Acinetobacter(1.0)	Acinetobacter calcoaceticus(0.58)
OTU_183	0	0	0	0	0	0	0	Bacteria(1.0)	Proteobacteria(1.0)	Alphaproteobacteria(1.0)	Rhizobiales(1.0)	Rhizobiaceae(1.0)	Falsochrobactrum(0.75)	Ochrobactrum sp.(0.64)
OTU_184	0	0	0	0	0	0	0	Bacteria(1.0)	Actinobacteriota(1.0)	Actinobacteria(1.0)	Corynebacteriales(1.0)	Corynebacteriaceae(1.0)	Corynebacterium(1.0)	Corynebacterium afermentans(0.59)
OTU_185	0	0	0	0	10	0	0	Bacteria(1.0)	Proteobacteria(1.0)	Gammaproteobacteria(1.0)	Burkholderiales(1.0)	Methylophilaceae(1.0)	unknown genus(0.61)	unknown species(0.53)
OTU_186	1	18	0	0	5	2	0	Bacteria(1.0)	Firmicutes(1.0)	Bacilli(1.0)	Lactobacillales(1.0)	Enterococcaceae(1.0)	Enterococcus(1.0)	Enterococcus mundtii ATCC 882(0.53)
OTU_187	0	0	0	0	0	0	0	Bacteria(1.0)	Proteobacteria(1.0)	Gammaproteobacteria(1.0)	Pseudomonadales(1.0)	Pseudomonadaceae(1.0)	Pseudomonas(1.0)	Pseudomonas mosselii(0.89)
OTU_188	0	0	0	0	0	0	0	Bacteria(1.0)	Proteobacteria(1.0)	Gammaproteobacteria(1.0)	Pseudomonadales(0.9)	Moraxellaceae(0.9)	Acinetobacter(0.9)	Acinetobacter antiviralis(0.49)
OTU_189	0	0	0	0	0	0	0	Bacteria(1.0)	Proteobacteria(1.0)	Gammaproteobacteria(1.0)	Burkholderiales(1.0)	Comamonadaceae(1.0)	Delftia(0.5)	Delftia litopenaei(0.49)
OTU_190	0	0	0	0	0	0	0	Bacteria(1.0)	Bacteroidota(1.0)	Bacteroidia(1.0)	Cytophagales(1.0)	Microscillaceae(1.0)	Chryseolinea(1.0)	unknown species(1.0)
OTU_191	0	0	0	0	0	0	0	Bacteria(1.0)	Proteobacteria(1.0)	Gammaproteobacteria(1.0)	Pseudomonadales(1.0)	Moraxellaceae(1.0)	Acinetobacter(1.0)	Acinetobacter baumannii PKAB07(0.38)
OTU_192	0	0	0	0	0	0	0	Bacteria(1.0)	Firmicutes(1.0)	Bacilli(1.0)	Lactobacillales(1.0)	Enterococcaceae(1.0)	Enterococcus(1.0)	Enterococcus flavescens ATCC 49996(0.08)
OTU_193	0	0	0	0	24	135	101	Bacteria(1.0)	Firmicutes(1.0)	Bacilli(1.0)	Lactobacillales(1.0)	Lactobacillaceae(0.98)	Levilactobacillus(0.88)	Lactobacillus brevis ATCC 367(0.2)
OTU_194	0	0	0	0	0	0	0	Bacteria(1.0)	Bacteroidota(1.0)	Bacteroidia(1.0)	Flavobacteriales(1.0)	Weeksellaceae(1.0)	Chryseobacterium(1.0)	Chryseobacterium sp.(0.44)
OTU_195	0	0	0	0	0	3	0	Bacteria(1.0)	Proteobacteria(1.0)	Gammaproteobacteria(1.0)	Burkholderiales(1.0)	Nitrosomonadaceae(1.0)	Nitrosospira(1.0)	Nitrosospira sp.(0.58)
OTU_196	0	0	0	0	0	0	0	Bacteria(1.0)	Proteobacteria(1.0)	Gammaproteobacteria(1.0)	Pseudomonadales(1.0)	Pseudomonadaceae(0.85)	Pseudomonas(0.84)	Pseudomonas vranovensis(0.17)
OTU_198	0	0	0	0	0	0	0	Bacteria(1.0)	Proteobacteria(1.0)	Gammaproteobacteria(1.0)	Burkholderiales(1.0)	Methylophilaceae(1.0)	Methylophilus(1.0)	unknown species(0.83)
OTU_199	0	0	0	0	0	0	0	Bacteria(1.0)	Actinobacteriota(1.0)	Actinobacteria(1.0)	Corynebacteriales(1.0)	Nocardiaceae(1.0)	Gordonia(1.0)	Gordonia rubripertincta(0.79)
OTU_200	0	0	0	0	0	0	0	Bacteria(1.0)	Proteobacteria(1.0)	Gammaproteobacteria(1.0)	Pseudomonadales(1.0)	Moraxellaceae(1.0)	Acinetobacter(1.0)	Acinetobacter soli(0.86)
OTU_201	0	0	0	0	0	0	0	Bacteria(1.0)	Actinobacteriota(1.0)	Actinobacteria(1.0)	Corynebacteriales(1.0)	Corynebacteriaceae(0.91)	unknown genus(0.52)	unknown species(0.52)
OTU_202	0	0	0	0	0	0	0	Bacteria(1.0)	Actinobacteriota(1.0)	Actinobacteria(1.0)	Corynebacteriales(1.0)	Nocardiaceae(1.0)	Rhodococcus(1.0)	Rhodococcus corynebacterioides(1.0)
OTU_203	0	0	0	0	0	0	0	Bacteria(1.0)	Firmicutes(1.0)	Bacilli(1.0)	Paenibacillales(1.0)	Paenibacillaceae(1.0)	Paenibacillus(1.0)	Paenibacillus barcinonensis(0.78)
OTU_204	0	0	0	0	0	0	0	Bacteria(1.0)	Proteobacteria(1.0)	Gammaproteobacteria(1.0)	Enterobacterales(1.0)	Enterobacteriaceae(0.99)	Klebsiella(0.92)	Klebsiella quasipneumoniae(0.6)
OTU_205	0	0	0	0	0	0	0	Bacteria(1.0)	Proteobacteria(1.0)	Gammaproteobacteria(1.0)	Burkholderiales(1.0)	Methylophilaceae(1.0)	Methylotenera(0.89)	unknown species(0.87)
OTU_207	0	0	0	0	0	0	0	Bacteria(1.0)	Actinobacteriota(1.0)	Actinobacteria(1.0)	Corynebacteriales(1.0)	Nocardiaceae(1.0)	Gordonia(1.0)	Gordonia sp.(0.94)
OTU_208	0	0	0	0	20	98	92	Bacteria(1.0)	Firmicutes(1.0)	Bacilli(1.0)	Lactobacillales(1.0)	Lactobacillaceae(1.0)	Levilactobacillus(1.0)	Lactobacillus brevis(0.77)
OTU_209	0	0	0	0	0	0	0	Bacteria(1.0)	Proteobacteria(1.0)	Gammaproteobacteria(1.0)	Enterobacterales(1.0)	Enterobacteriaceae(0.99)	Klebsiella(0.95)	Klebsiella pneumoniae KCTC 2242(0.53)
OTU_210	0	0	0	0	0	0	0	Bacteria(1.0)	Actinobacteriota(1.0)	Actinobacteria(1.0)	Corynebacteriales(1.0)	Corynebacteriaceae(1.0)	Corynebacterium(1.0)	Corynebacterium vitaeruminis(0.68)
OTU_211	0	0	0	0	0	0	0	Bacteria(1.0)	Bacteroidota(1.0)	Bacteroidia(1.0)	Flavobacteriales(1.0)	Weeksellaceae(1.0)	Chryseobacterium(1.0)	Chryseobacterium hagamense(0.74)
OTU_212	0	0	0	0	0	0	0	Bacteria(1.0)	Proteobacteria(1.0)	Alphaproteobacteria(1.0)	Sphingomonadales(1.0)	Sphingomonadaceae(1.0)	Blastomonas(0.98)	unknown species(0.94)
OTU_213	0	0	0	0	0	0	0	Bacteria(1.0)	Proteobacteria(1.0)	Alphaproteobacteria(1.0)	Azospirillales(1.0)	Azospirillaceae(1.0)	Azospirillum(1.0)	Azospirillum lipoferum 4B(0.83)
OTU_214	0	0	0	0	0	0	0	Bacteria(1.0)	Proteobacteria(1.0)	Gammaproteobacteria(1.0)	Xanthomonadales(1.0)	Rhodanobacteraceae(1.0)	Rhodanobacter(1.0)	unknown species(0.5)
OTU_216	0	0	0	0	0	0	0	Bacteria(1.0)	Actinobacteriota(1.0)	Actinobacteria(1.0)	Corynebacteriales(1.0)	Corynebacteriaceae(1.0)	Corynebacterium(1.0)	Corynebacterium variabile(0.83)
OTU_217	0	0	0	0	21	70	102	Bacteria(1.0)	Firmicutes(1.0)	Bacilli(1.0)	Lactobacillales(0.99)	Enterococcaceae(0.85)	Enterococcus(0.85)	Enterococcus mundtii QU 25(0.38)
OTU_218	0	0	0	0	0	0	0	Bacteria(1.0)	Proteobacteria(1.0)	Alphaproteobacteria(1.0)	Rhizobiales(1.0)	Rhizobiaceae(1.0)	Ochrobactrum(0.98)	Ochrobactrum pseudogrignonense(0.95)
OTU_219	0	0	0	0	0	0	0	Bacteria(1.0)	Proteobacteria(1.0)	Gammaproteobacteria(1.0)	Pseudomonadales(1.0)	Moraxellaceae(1.0)	Acinetobacter(1.0)	Acinetobacter bereziniae LMG 1003 = CIP 70.12(0.58)
OTU_220	0	0	0	0	0	0	0	Bacteria(1.0)	Proteobacteria(1.0)	Gammaproteobacteria(1.0)	Enterobacterales(1.0)	Enterobacteriaceae(0.51)	Kosakonia(0.5)	Kosakonia cowanii(0.45)
OTU_221	0	0	0	0	0	0	0	Bacteria(1.0)	Actinobacteriota(1.0)	Actinobacteria(1.0)	Corynebacteriales(1.0)	Nocardiaceae(1.0)	Gordonia(1.0)	Gordonia sp.(0.68)
OTU_222	0	0	0	0	0	0	0	Bacteria(1.0)	Proteobacteria(1.0)	Gammaproteobacteria(1.0)	Burkholderiales(1.0)	Comamonadaceae(1.0)	Pseudacidovorax(0.35)	Pseudacidovorax intermedius(0.32)
OTU_223	0	1	0	0	0	0	0	Bacteria(1.0)	Firmicutes(1.0)	Bacilli(1.0)	Brevibacillales(1.0)	Brevibacillaceae(1.0)	Brevibacillus(1.0)	Brevibacillus agri(0.35)
OTU_224	0	0	0	0	0	0	0	Bacteria(1.0)	Firmicutes(1.0)	Bacilli(1.0)	Lactobacillales(1.0)	Enterococcaceae(1.0)	Enterococcus(1.0)	Enterococcus casseliflavus EC20(0.32)
OTU_225	0	0	0	0	0	0	0	Bacteria(1.0)	Firmicutes(1.0)	Bacilli(1.0)	Paenibacillales(1.0)	Paenibacillaceae(1.0)	Paenibacillus(1.0)	Paenibacillus castaneae(0.4)
OTU_226	0	0	0	0	0	0	0	Bacteria(1.0)	Actinobacteriota(1.0)	Actinobacteria(1.0)	Corynebacteriales(1.0)	Nocardiaceae(0.87)	Gordonia(0.86)	Gordonia sp.(0.27)
OTU_227	0	0	0	0	0	0	0	Bacteria(1.0)	Firmicutes(1.0)	Clostridia(1.0)	Clostridiales(1.0)	Clostridiaceae(1.0)	Clostridium sensu stricto 13(1.0)	Clostridium argentinense(0.68)
OTU_228	64	0	0	0	0	0	0	Bacteria(1.0)	Proteobacteria(1.0)	Gammaproteobacteria(1.0)	Pseudomonadales(1.0)	Moraxellaceae(1.0)	Acinetobacter(1.0)	Acinetobacter johnsonii(0.96)
OTU_229	0	0	0	0	0	0	0	Bacteria(1.0)	Proteobacteria(1.0)	Alphaproteobacteria(1.0)	Rhizobiales(1.0)	Devosiaceae(1.0)	Devosia(1.0)	unknown species(0.39)
OTU_230	0	0	0	0	2	0	0	Bacteria(1.0)	Proteobacteria(1.0)	Gammaproteobacteria(1.0)	Xanthomonadales(1.0)	Rhodanobacteraceae(1.0)	Rhodanobacter(1.0)	Rhodanobacter sp.(1.0)
OTU_231	0	0	0	0	0	0	0	Bacteria(1.0)	Firmicutes(1.0)	Bacilli(1.0)	Paenibacillales(1.0)	Paenibacillaceae(1.0)	Paenibacillus(1.0)	Paenibacillus prosopidis(0.77)
OTU_232	0	3	0	0	3	1	0	Bacteria(1.0)	Firmicutes(1.0)	Bacilli(1.0)	Lactobacillales(1.0)	Enterococcaceae(1.0)	Enterococcus(1.0)	Enterococcus mundtii QU 25(0.65)
OTU_233	0	0	0	0	0	0	0	Bacteria(1.0)	Actinobacteriota(1.0)	Actinobacteria(1.0)	Corynebacteriales(1.0)	Mycobacteriaceae(1.0)	Mycobacterium(1.0)	unknown species(0.16)
OTU_234	0	0	0	0	0	0	0	Bacteria(1.0)	Firmicutes(1.0)	Bacilli(1.0)	Lactobacillales(1.0)	Enterococcaceae(1.0)	Enterococcus(1.0)	Enterococcus dispar ATCC 51266(0.42)
OTU_235	0	0	0	0	0	0	0	Bacteria(1.0)	Proteobacteria(1.0)	Gammaproteobacteria(1.0)	Burkholderiales(1.0)	Comamonadaceae(1.0)	Comamonas(1.0)	Comamonas aquatica(1.0)
OTU_236	0	0	0	0	0	0	0	Bacteria(1.0)	Bacteroidota(1.0)	Bacteroidia(1.0)	Cytophagales(1.0)	Cytophagaceae(1.0)	Siphonobacter(1.0)	Siphonobacter sp.(1.0)
OTU_237	0	0	0	0	0	0	0	Bacteria(1.0)	Proteobacteria(1.0)	Gammaproteobacteria(1.0)	Enterobacterales(1.0)	Enterobacteriaceae(0.92)	Enterobacter(0.87)	Enterobacter cloacae ECNIH2(0.65)
OTU_238	0	0	0	0	0	0	0	Bacteria(1.0)	Proteobacteria(1.0)	Alphaproteobacteria(1.0)	Rhizobiales(1.0)	Rhizobiaceae(1.0)	Allorhizobium-Neorhizobium-Pararhizobium-Rhizobium(0.66)	unknown species(0.59)
OTU_239	0	0	0	0	0	0	0	Bacteria(1.0)	Firmicutes(1.0)	Bacilli(1.0)	Lactobacillales(1.0)	Enterococcaceae(1.0)	Enterococcus(1.0)	Enterococcus dispar ATCC 51266(0.54)
OTU_240	0	0	0	0	0	0	0	Bacteria(1.0)	Actinobacteriota(1.0)	Actinobacteria(1.0)	Micrococcales(1.0)	Microbacteriaceae(1.0)	Herbiconiux(0.63)	Herbiconiux sp.(0.63)
OTU_241	0	0	0	0	0	0	0	Bacteria(1.0)	Firmicutes(1.0)	Bacilli(1.0)	Lactobacillales(1.0)	Streptococcaceae(1.0)	Streptococcus(1.0)	Streptococcus oralis(0.6)
OTU_242	0	0	0	0	0	0	0	Bacteria(1.0)	Proteobacteria(0.92)	Alphaproteobacteria(0.87)	Rickettsiales(0.87)	Mitochondria(0.87)	unknown genus(0.87)	unknown species(0.58)
OTU_243	35	0	0	1	10	0	0	Bacteria(1.0)	Proteobacteria(1.0)	Alphaproteobacteria(1.0)	Acetobacterales(1.0)	Acetobacteraceae(1.0)	Gluconobacter(1.0)	Gluconobacter cerinus(0.92)
OTU_244	0	0	0	0	16	50	86	Bacteria(1.0)	Firmicutes(1.0)	Bacilli(1.0)	Lactobacillales(1.0)	Enterococcaceae(0.9)	Enterococcus(0.9)	Enterococcus mundtii QU 25(0.37)
OTU_245	0	0	0	0	0	0	0	Bacteria(1.0)	Bacteroidota(1.0)	Bacteroidia(1.0)	Flavobacteriales(1.0)	Weeksellaceae(1.0)	Chryseobacterium(1.0)	Chryseobacterium camelliae(1.0)
OTU_246	0	0	0	0	2	0	0	Bacteria(1.0)	Proteobacteria(1.0)	Gammaproteobacteria(1.0)	Burkholderiales(1.0)	Methylophilaceae(1.0)	Methylotenera(0.87)	metagenome(0.38)
OTU_247	0	0	0	0	26	62	67	Bacteria(1.0)	Firmicutes(1.0)	Bacilli(1.0)	Lactobacillales(1.0)	Lactobacillaceae(0.92)	Levilactobacillus(0.83)	Lactobacillus brevis ATCC 367(0.35)
OTU_248	0	0	0	0	0	0	0	Bacteria(1.0)	Proteobacteria(1.0)	Alphaproteobacteria(1.0)	Rhizobiales(1.0)	Xanthobacteraceae(1.0)	Afipia(0.89)	Afipia sp.(0.45)
OTU_249	0	0	0	0	1	0	0	Bacteria(1.0)	Proteobacteria(1.0)	Gammaproteobacteria(1.0)	Pseudomonadales(1.0)	Moraxellaceae(1.0)	Acinetobacter(1.0)	Acinetobacter johnsonii(0.99)
OTU_250	8	0	0	0	0	0	0	Bacteria(1.0)	Firmicutes(1.0)	Bacilli(1.0)	Lactobacillales(1.0)	unknown family(0.33)	unknown genus(0.33)	unknown species(0.33)
OTU_251	0	0	0	0	0	0	0	Bacteria(1.0)	Proteobacteria(1.0)	Gammaproteobacteria(1.0)	Burkholderiales(1.0)	Alcaligenaceae(1.0)	Achromobacter(0.99)	Achromobacter spanius(0.4)
OTU_252	0	0	0	0	0	0	0	Bacteria(1.0)	Bacteroidota(1.0)	Bacteroidia(1.0)	Cytophagales(1.0)	Spirosomaceae(1.0)	Flectobacillus(1.0)	Flectobacillus sp.(1.0)
OTU_253	0	0	0	0	0	0	0	Bacteria(1.0)	Proteobacteria(1.0)	Gammaproteobacteria(1.0)	Pseudomonadales(1.0)	Pseudomonadaceae(1.0)	Pseudomonas(1.0)	Pseudomonas psychrotolerans(0.93)
OTU_254	0	0	0	0	0	0	0	Bacteria(1.0)	Bacteroidota(1.0)	Bacteroidia(1.0)	Flavobacteriales(1.0)	Weeksellaceae(1.0)	Chryseobacterium(1.0)	Chryseobacterium indologenes(0.98)
OTU_255	0	0	0	0	8	88	54	Bacteria(1.0)	Firmicutes(1.0)	Bacilli(1.0)	Lactobacillales(1.0)	Lactobacillaceae(1.0)	Levilactobacillus(0.99)	Lactobacillus brevis BSO 464(0.66)
OTU_256	0	0	0	0	0	0	0	Bacteria(1.0)	Bacteroidota(1.0)	Bacteroidia(1.0)	Flavobacteriales(1.0)	Weeksellaceae(1.0)	Chryseobacterium(1.0)	Chryseobacterium gleum(0.91)
OTU_257	0	0	0	0	0	0	0	Bacteria(1.0)	Proteobacteria(1.0)	Gammaproteobacteria(1.0)	Burkholderiales(1.0)	Oxalobacteraceae(1.0)	Herbaspirillum(1.0)	Herbaspirillum sp.(0.54)
OTU_258	0	0	0	0	0	0	0	Bacteria(1.0)	Firmicutes(1.0)	Bacilli(1.0)	Paenibacillales(1.0)	Paenibacillaceae(1.0)	Paenibacillus(1.0)	Paenibacillus hunanensis(0.99)
OTU_259	0	0	0	0	0	0	0	Bacteria(1.0)	Firmicutes(1.0)	Bacilli(1.0)	Erysipelotrichales(1.0)	Erysipelotrichaceae(1.0)	Turicibacter(1.0)	unknown species(0.53)
OTU_260	0	0	0	0	0	0	0	Bacteria(1.0)	Acidobacteriota(1.0)	Acidobacteriae(1.0)	Bryobacterales(0.98)	Bryobacteraceae(0.98)	Bryobacter(0.98)	unknown species(0.7)
OTU_261	0	0	0	0	0	0	0	Bacteria(1.0)	Bacteroidota(1.0)	Bacteroidia(1.0)	Flavobacteriales(1.0)	Weeksellaceae(1.0)	Chryseobacterium(1.0)	Chryseobacterium sp.(0.63)
OTU_262	1	3	0	21	0	0	0	Bacteria(1.0)	Firmicutes(1.0)	Bacilli(1.0)	Lactobacillales(1.0)	Enterococcaceae(1.0)	Enterococcus(1.0)	Enterococcus mundtii ATCC 882(0.69)
OTU_263	0	0	0	0	0	0	0	Bacteria(1.0)	Actinobacteriota(1.0)	Actinobacteria(1.0)	Micrococcales(1.0)	Micrococcaceae(1.0)	Micrococcus(1.0)	Micrococcus sp.(0.55)
OTU_264	0	0	0	0	0	0	0	Bacteria(1.0)	Proteobacteria(1.0)	Gammaproteobacteria(1.0)	Enterobacterales(1.0)	Yersiniaceae(1.0)	Serratia(1.0)	Serratia marcescens(1.0)
OTU_265	0	0	0	0	0	0	0	Bacteria(1.0)	Firmicutes(0.51)	Bacilli(0.51)	Paenibacillales(0.51)	Paenibacillaceae(0.51)	Cohnella(0.51)	Cohnella suwonensis(0.3)
OTU_266	0	0	0	0	0	0	0	Bacteria(1.0)	Bacteroidota(1.0)	Bacteroidia(1.0)	Chitinophagales(1.0)	Chitinophagaceae(1.0)	Sediminibacterium(1.0)	unknown species(1.0)
OTU_267	0	0	0	0	0	0	0	Bacteria(1.0)	Bacteroidota(1.0)	Bacteroidia(1.0)	Cytophagales(1.0)	Microscillaceae(1.0)	OLB12(1.0)	unknown species(0.99)
OTU_268	0	0	0	0	0	0	0	Bacteria(1.0)	Proteobacteria(1.0)	Gammaproteobacteria(1.0)	Pseudomonadales(0.88)	Moraxellaceae(0.88)	Acinetobacter(0.88)	Acinetobacter antiviralis(0.58)
OTU_269	4	0	0	0	0	3	5	Bacteria(1.0)	Firmicutes(0.81)	Bacilli(0.81)	Lactobacillales(0.79)	Enterococcaceae(0.77)	Enterococcus(0.77)	Streptomyces cinnamoneus(0.09)
OTU_270	0	0	0	0	0	0	0	Bacteria(1.0)	Proteobacteria(1.0)	Gammaproteobacteria(1.0)	Burkholderiales(1.0)	Alcaligenaceae(1.0)	unknown genus(0.36)	unknown species(0.35)
OTU_271	0	0	0	0	0	0	0	Bacteria(1.0)	Proteobacteria(1.0)	Gammaproteobacteria(1.0)	Pseudomonadales(1.0)	Pseudomonadaceae(0.92)	Pseudomonas(0.92)	Pseudomonas vranovensis(0.25)
OTU_272	0	0	0	0	0	0	0	Bacteria(1.0)	Proteobacteria(1.0)	Gammaproteobacteria(1.0)	Pseudomonadales(1.0)	Pseudomonadaceae(1.0)	Pseudomonas(1.0)	Pseudomonas borbori(0.38)
OTU_273	0	0	0	0	0	0	0	Bacteria(1.0)	Proteobacteria(1.0)	Gammaproteobacteria(1.0)	Pseudomonadales(1.0)	Moraxellaceae(1.0)	Acinetobacter(1.0)	Acinetobacter soli(0.91)
OTU_274	0	0	0	0	0	0	0	Bacteria(1.0)	Actinobacteriota(1.0)	Actinobacteria(1.0)	Corynebacteriales(1.0)	Corynebacteriaceae(1.0)	Corynebacterium(1.0)	Corynebacterium aurimucosum(0.65)
OTU_275	0	0	0	0	0	0	0	Bacteria(1.0)	Actinobacteriota(1.0)	Actinobacteria(1.0)	Micrococcales(1.0)	Microbacteriaceae(1.0)	Leucobacter(0.84)	Leucobacter sp.(0.64)
OTU_276	0	0	0	0	0	0	0	Bacteria(1.0)	Proteobacteria(1.0)	Gammaproteobacteria(1.0)	Burkholderiales(1.0)	Comamonadaceae(1.0)	Comamonas(1.0)	Comamonas testosteroni(1.0)
OTU_277	0	0	0	0	0	0	0	Bacteria(1.0)	Proteobacteria(1.0)	Gammaproteobacteria(1.0)	Burkholderiales(1.0)	Comamonadaceae(1.0)	Pelomonas(0.54)	unknown species(0.14)
OTU_278	0	0	0	0	0	0	0	Bacteria(1.0)	Bacteroidota(1.0)	Bacteroidia(1.0)	Flavobacteriales(1.0)	Flavobacteriaceae(1.0)	Flavobacterium(1.0)	Flavobacteriia bacterium enrichment culture clone 2-4-3(0.7)
OTU_279	0	0	0	0	0	0	0	Bacteria(1.0)	Proteobacteria(1.0)	Gammaproteobacteria(1.0)	Pseudomonadales(1.0)	Moraxellaceae(1.0)	Acinetobacter(1.0)	Acinetobacter bereziniae LMG 1003 = CIP 70.12(0.79)
OTU_280	0	0	0	0	0	0	0	Bacteria(1.0)	Firmicutes(1.0)	Bacilli(1.0)	Paenibacillales(1.0)	Paenibacillaceae(1.0)	Saccharibacillus(1.0)	Saccharibacillus sp.(0.54)
OTU_281	0	0	0	0	0	0	0	Bacteria(1.0)	Actinobacteriota(1.0)	Actinobacteria(1.0)	Micrococcales(1.0)	Micrococcaceae(0.99)	Kocuria(0.82)	Kocuria flava(0.44)
OTU_282	0	0	0	0	0	0	0	Bacteria(1.0)	Actinobacteriota(1.0)	Actinobacteria(1.0)	Streptomycetales(1.0)	Streptomycetaceae(1.0)	Streptomyces(0.95)	Streptomyces malaysiensis(0.39)
OTU_283	0	0	0	0	17	40	73	Bacteria(1.0)	Firmicutes(1.0)	Bacilli(1.0)	Lactobacillales(1.0)	Enterococcaceae(1.0)	Enterococcus(1.0)	Enterococcus mundtii ATCC 882(0.46)
OTU_284	0	0	0	0	0	0	0	Bacteria(1.0)	Bacteroidota(1.0)	Bacteroidia(1.0)	Sphingobacteriales(0.86)	Sphingobacteriaceae(0.86)	Sphingobacterium(0.86)	bacterium S-22(0.21)
OTU_285	0	0	0	0	0	0	0	Bacteria(1.0)	Proteobacteria(1.0)	Gammaproteobacteria(1.0)	Xanthomonadales(1.0)	Rhodanobacteraceae(1.0)	Rhodanobacter(0.99)	Rhodanobacter sp.(0.97)
OTU_286	0	0	0	0	0	0	0	Bacteria(1.0)	Proteobacteria(1.0)	Alphaproteobacteria(1.0)	Caulobacterales(1.0)	Caulobacteraceae(1.0)	Phenylobacterium(0.95)	unknown species(0.91)
OTU_287	0	0	0	0	0	0	0	Bacteria(1.0)	Proteobacteria(1.0)	Gammaproteobacteria(1.0)	Pseudomonadales(1.0)	Moraxellaceae(1.0)	Acinetobacter(1.0)	Acinetobacter soli(0.88)
OTU_288	7	0	0	0	2	2	7	Bacteria(1.0)	Proteobacteria(0.6)	Gammaproteobacteria(0.6)	Burkholderiales(0.6)	Alcaligenaceae(0.6)	Achromobacter(0.48)	Achromobacter arsenitoxydans(0.05)
OTU_289	0	0	0	0	0	0	0	Bacteria(1.0)	Proteobacteria(1.0)	Alphaproteobacteria(1.0)	Rickettsiales(1.0)	Mitochondria(1.0)	unknown genus(1.0)	Oryza meyeriana(0.42)
OTU_290	0	0	0	0	0	0	0	Bacteria(1.0)	Proteobacteria(1.0)	Gammaproteobacteria(1.0)	Enterobacterales(1.0)	Enterobacteriaceae(0.98)	Klebsiella(0.9)	Klebsiella variicola At-22(0.38)
OTU_292	0	0	0	0	0	0	0	Bacteria(1.0)	Bacteroidota(1.0)	Bacteroidia(1.0)	Flavobacteriales(1.0)	Weeksellaceae(1.0)	Chryseobacterium(1.0)	Chryseobacterium indologenes(0.85)
OTU_293	0	0	0	0	0	0	0	Bacteria(1.0)	Proteobacteria(1.0)	Gammaproteobacteria(1.0)	Pseudomonadales(1.0)	Moraxellaceae(1.0)	Acinetobacter(1.0)	Acinetobacter soli(0.93)
OTU_294	0	0	0	0	0	0	0	Bacteria(1.0)	Bacteroidota(1.0)	Bacteroidia(1.0)	Flavobacteriales(1.0)	Weeksellaceae(1.0)	Cloacibacterium(1.0)	unknown species(1.0)
OTU_295	0	0	0	0	0	4	1	Bacteria(1.0)	Firmicutes(1.0)	Bacilli(1.0)	Lactobacillales(1.0)	Enterococcaceae(1.0)	Enterococcus(1.0)	Enterococcus mundtii QU 25(0.35)
OTU_296	0	0	0	0	0	0	0	Bacteria(1.0)	Bacteroidota(1.0)	Bacteroidia(1.0)	Sphingobacteriales(1.0)	Sphingobacteriaceae(1.0)	Sphingobacterium(1.0)	Sphingobacterium sp.(0.45)
OTU_297	0	0	0	0	0	0	0	Bacteria(1.0)	Proteobacteria(1.0)	Gammaproteobacteria(1.0)	Burkholderiales(1.0)	Alcaligenaceae(1.0)	Bordetella(0.66)	Bordetella sp.(0.58)
OTU_298	0	0	0	0	0	0	0	Bacteria(1.0)	Firmicutes(1.0)	Bacilli(1.0)	Paenibacillales(1.0)	Paenibacillaceae(1.0)	Saccharibacillus(0.99)	unknown species(0.96)
OTU_299	0	0	0	0	0	0	0	Bacteria(1.0)	Proteobacteria(1.0)	Gammaproteobacteria(1.0)	Pseudomonadales(0.5)	Pseudomonadaceae(0.49)	Pseudomonas(0.49)	Klebsiella pneumoniae(0.44)
OTU_300	0	0	0	0	0	0	0	Bacteria(1.0)	Actinobacteriota(1.0)	Actinobacteria(1.0)	Corynebacteriales(1.0)	Corynebacteriaceae(1.0)	Corynebacterium(1.0)	Corynebacterium appendicis(0.36)
OTU_301	0	0	0	0	2	0	0	Bacteria(1.0)	Proteobacteria(1.0)	Gammaproteobacteria(1.0)	Burkholderiales(1.0)	Comamonadaceae(1.0)	Delftia(1.0)	Delftia acidovorans(0.88)
OTU_302	0	0	0	0	0	0	0	Bacteria(1.0)	Proteobacteria(1.0)	Gammaproteobacteria(1.0)	Pseudomonadales(1.0)	Moraxellaceae(1.0)	Acinetobacter(1.0)	Acinetobacter soli(0.87)
OTU_303	0	0	0	0	0	0	0	Bacteria(1.0)	Proteobacteria(1.0)	Alphaproteobacteria(1.0)	Sphingomonadales(1.0)	Sphingomonadaceae(1.0)	unknown genus(0.51)	Sphingosinicella sp.(0.51)
OTU_304	0	0	0	0	0	0	0	Bacteria(1.0)	Bacteroidota(1.0)	Bacteroidia(1.0)	Flavobacteriales(1.0)	Weeksellaceae(1.0)	Chryseobacterium(1.0)	unknown species(0.89)
OTU_305	0	0	0	0	0	0	0	Bacteria(1.0)	Proteobacteria(1.0)	Gammaproteobacteria(1.0)	Enterobacterales(1.0)	Enterobacteriaceae(0.9)	Enterobacter(0.74)	Enterobacter bugandensis(0.18)
OTU_306	0	0	0	0	0	0	0	Bacteria(1.0)	Proteobacteria(1.0)	Alphaproteobacteria(1.0)	Rhizobiales(1.0)	Rhizobiaceae(1.0)	Allorhizobium-Neorhizobium-Pararhizobium-Rhizobium(0.94)	unknown species(0.4)
OTU_307	0	123	0	0	0	0	0	Bacteria(1.0)	Proteobacteria(1.0)	Alphaproteobacteria(1.0)	Rhizobiales(1.0)	Rhizobiaceae(1.0)	Ensifer(0.8)	Ensifer fredii(0.69)
OTU_308	0	0	0	0	0	0	0	Bacteria(1.0)	Bacteroidota(1.0)	Kapabacteria(1.0)	Kapabacteriales(1.0)	unknown family(1.0)	unknown genus(1.0)	Candidatus Kapabacteria sp. 59-99(1.0)
OTU_309	0	0	0	0	1	0	0	Bacteria(1.0)	Actinobacteriota(1.0)	Actinobacteria(1.0)	Bifidobacteriales(1.0)	Bifidobacteriaceae(1.0)	Gardnerella(1.0)	Gardnerella vaginalis(1.0)
OTU_310	0	0	0	0	0	0	0	Bacteria(1.0)	Firmicutes(1.0)	Bacilli(1.0)	Lactobacillales(1.0)	Vagococcaceae(0.38)	Vagococcus(0.38)	unknown species(0.37)
OTU_311	0	0	0	0	0	0	0	Bacteria(1.0)	Bacteroidota(1.0)	Bacteroidia(1.0)	Flavobacteriales(1.0)	Weeksellaceae(1.0)	Chryseobacterium(1.0)	Chryseobacterium sp.(0.87)
OTU_312	0	0	0	0	0	0	0	Bacteria(1.0)	Proteobacteria(1.0)	Alphaproteobacteria(1.0)	Rhizobiales(1.0)	Beijerinckiaceae(1.0)	Methylobacterium-Methylorubrum(1.0)	Methylobacterium currus(0.53)
OTU_313	0	4	0	0	0	0	0	Bacteria(1.0)	Actinobacteriota(1.0)	Actinobacteria(1.0)	Corynebacteriales(1.0)	Mycobacteriaceae(1.0)	Mycobacterium(1.0)	Mycobacterium neoaurum(0.76)
OTU_314	0	0	0	0	0	0	0	Bacteria(1.0)	Bacteroidota(1.0)	Bacteroidia(1.0)	Sphingobacteriales(1.0)	Sphingobacteriaceae(1.0)	Sphingobacterium(1.0)	Sphingobacterium multivorum(1.0)
OTU_316	0	0	0	0	1	65	49	Bacteria(1.0)	Firmicutes(1.0)	Bacilli(1.0)	Lactobacillales(0.99)	Lactobacillaceae(0.7)	Levilactobacillus(0.61)	Lactobacillus brevis ATCC 367(0.16)
OTU_317	0	0	0	0	0	0	0	Bacteria(1.0)	Proteobacteria(1.0)	Gammaproteobacteria(1.0)	Enterobacterales(1.0)	Enterobacteriaceae(1.0)	Enterobacter(0.93)	Enterobacter cloacae(0.57)
OTU_318	0	0	0	0	0	0	0	Bacteria(1.0)	Proteobacteria(1.0)	Gammaproteobacteria(1.0)	Enterobacterales(1.0)	Enterobacteriaceae(1.0)	Enterobacter(0.78)	Enterobacter hormaechei(0.26)
OTU_319	0	0	0	0	0	0	0	Bacteria(1.0)	Proteobacteria(1.0)	Gammaproteobacteria(1.0)	Pseudomonadales(1.0)	Moraxellaceae(1.0)	Acinetobacter(1.0)	Acinetobacter calcoaceticus(0.4)
OTU_320	0	0	0	0	0	0	0	Bacteria(1.0)	Actinobacteriota(1.0)	Actinobacteria(1.0)	Frankiales(1.0)	Geodermatophilaceae(1.0)	Modestobacter(1.0)	unknown species(0.87)
OTU_321	0	0	0	0	0	0	0	Bacteria(1.0)	Proteobacteria(1.0)	Gammaproteobacteria(1.0)	Pseudomonadales(0.98)	Moraxellaceae(0.98)	Acinetobacter(0.85)	Pseudomonas sp.(0.4)
OTU_322	0	0	0	0	0	0	0	Bacteria(1.0)	Bacteroidota(1.0)	Bacteroidia(1.0)	Flavobacteriales(1.0)	Weeksellaceae(1.0)	Empedobacter(0.99)	Empedobacter brevis(0.92)
OTU_323	0	0	0	0	0	0	0	Bacteria(1.0)	Bacteroidota(1.0)	Bacteroidia(1.0)	Cytophagales(1.0)	Spirosomaceae(1.0)	Flectobacillus(1.0)	Flectobacillus sp.(0.96)
OTU_324	0	105	0	0	0	0	0	Bacteria(1.0)	Firmicutes(1.0)	Clostridia(1.0)	Clostridiales(1.0)	Clostridiaceae(1.0)	Clostridium sensu stricto 13(1.0)	Clostridium argentinense(1.0)
OTU_325	0	0	0	0	0	0	0	Bacteria(1.0)	Firmicutes(1.0)	Clostridia(0.65)	Lachnospirales(0.61)	Lachnospiraceae(0.61)	Anaerocolumna(0.46)	Anaerocolumna xylanovorans(0.15)
OTU_326	0	0	0	0	0	0	0	Bacteria(1.0)	Actinobacteriota(1.0)	Actinobacteria(1.0)	Corynebacteriales(1.0)	Corynebacteriaceae(1.0)	Corynebacterium(1.0)	Corynebacterium accolens(0.48)
OTU_327	0	0	0	0	2	1	0	Bacteria(1.0)	Proteobacteria(1.0)	Alphaproteobacteria(1.0)	Rhodobacterales(1.0)	Rhodobacteraceae(1.0)	Paracoccus(1.0)	Paracoccus aminovorans(0.51)
OTU_329	0	0	0	0	0	0	0	Bacteria(1.0)	Bacteroidota(1.0)	Bacteroidia(1.0)	Flavobacteriales(1.0)	Weeksellaceae(1.0)	Chryseobacterium(1.0)	Chryseobacterium sp.(0.6)
OTU_330	0	0	0	0	0	0	0	Bacteria(1.0)	Actinobacteriota(1.0)	Actinobacteria(1.0)	Corynebacteriales(1.0)	Corynebacteriaceae(1.0)	Corynebacterium(1.0)	Corynebacterium terpenotabidum Y-11(0.37)
OTU_331	0	0	0	0	0	0	0	Bacteria(1.0)	Proteobacteria(1.0)	Alphaproteobacteria(1.0)	Rhizobiales(1.0)	Devosiaceae(1.0)	Devosia(1.0)	metagenome(1.0)
OTU_332	0	0	0	0	0	0	0	Bacteria(1.0)	Proteobacteria(1.0)	Alphaproteobacteria(1.0)	Rhizobiales(1.0)	Rhizobiaceae(1.0)	Ochrobactrum(0.88)	Ochrobactrum pseudogrignonense(0.46)
OTU_333	0	0	0	0	3	0	0	Bacteria(1.0)	Firmicutes(1.0)	Clostridia(1.0)	Peptostreptococcales-Tissierellales(1.0)	Family XI(1.0)	Anaerococcus(1.0)	Anaerococcus prevotii(1.0)
OTU_334	0	0	0	0	0	0	0	Bacteria(1.0)	Proteobacteria(1.0)	Alphaproteobacteria(1.0)	Rhizobiales(1.0)	Labraceae(1.0)	Labrys(1.0)	Labrys methylaminiphilus(0.94)
OTU_335	0	93	0	0	4	1	0	Bacteria(1.0)	Proteobacteria(1.0)	Gammaproteobacteria(1.0)	Xanthomonadales(1.0)	Rhodanobacteraceae(1.0)	Rhodanobacter(1.0)	Rhodanobacter sp.(0.55)
OTU_336	0	0	0	0	0	0	0	Bacteria(1.0)	Actinobacteriota(1.0)	Actinobacteria(1.0)	Corynebacteriales(1.0)	Corynebacteriaceae(1.0)	Corynebacterium(1.0)	Corynebacterium kroppenstedtii(1.0)
OTU_337	0	0	0	0	0	0	0	Bacteria(1.0)	Bacteroidota(1.0)	Bacteroidia(1.0)	Flavobacteriales(1.0)	Weeksellaceae(0.99)	Weeksella(0.95)	unknown species(0.95)
OTU_338	0	0	0	0	0	0	0	Bacteria(1.0)	Bacteroidota(1.0)	Bacteroidia(1.0)	Sphingobacteriales(1.0)	Sphingobacteriaceae(1.0)	Sphingobacterium(1.0)	Sphingobacterium multivorum(0.92)
OTU_339	0	8	0	0	0	0	0	Bacteria(1.0)	Bacteroidota(1.0)	Bacteroidia(1.0)	Flavobacteriales(1.0)	Weeksellaceae(1.0)	Chryseobacterium(1.0)	Chryseobacterium anthropi(1.0)
OTU_340	0	0	0	0	0	0	0	Bacteria(1.0)	Proteobacteria(1.0)	Gammaproteobacteria(1.0)	Burkholderiales(1.0)	Comamonadaceae(1.0)	Comamonas(0.77)	Comamonas sp.(0.46)
OTU_341	0	0	0	0	0	0	0	Bacteria(1.0)	Bacteroidota(1.0)	Bacteroidia(1.0)	Cytophagales(1.0)	Spirosomaceae(1.0)	Leadbetterella(1.0)	unknown species(1.0)
OTU_342	0	4	0	0	1	0	0	Bacteria(1.0)	Proteobacteria(1.0)	Gammaproteobacteria(1.0)	Pseudomonadales(1.0)	Moraxellaceae(1.0)	Acinetobacter(1.0)	Acinetobacter lwoffii(1.0)
OTU_343	0	0	0	0	16	38	39	Bacteria(1.0)	Firmicutes(1.0)	Bacilli(1.0)	Lactobacillales(1.0)	Enterococcaceae(0.5)	Enterococcus(0.5)	Enterococcus mundtii QU 25(0.32)
OTU_344	8	0	0	0	1	5	9	Bacteria(1.0)	Firmicutes(0.94)	Bacilli(0.94)	Lactobacillales(0.9)	Enterococcaceae(0.89)	Enterococcus(0.89)	bacterium Te6A(0.15)
OTU_345	0	0	0	0	0	0	0	Bacteria(1.0)	Firmicutes(1.0)	Bacilli(1.0)	Paenibacillales(1.0)	Paenibacillaceae(1.0)	Paenibacillus(1.0)	Paenibacillus hunanensis(0.93)
OTU_347	0	0	0	0	0	0	0	Bacteria(1.0)	Actinobacteriota(1.0)	Actinobacteria(1.0)	Micrococcales(1.0)	Microbacteriaceae(1.0)	Leifsonia(1.0)	Leifsonia xyli(0.76)
OTU_348	0	93	0	0	0	0	8	Bacteria(1.0)	Actinobacteriota(1.0)	Actinobacteria(1.0)	Corynebacteriales(1.0)	Nocardiaceae(1.0)	Nocardia(0.98)	Nocardia brasiliensis(0.54)
OTU_349	0	0	0	0	0	0	0	Bacteria(1.0)	Proteobacteria(1.0)	Gammaproteobacteria(1.0)	Pseudomonadales(1.0)	Moraxellaceae(1.0)	Acinetobacter(1.0)	Acinetobacter soli(0.92)
OTU_350	0	0	0	0	0	0	0	Bacteria(1.0)	Proteobacteria(1.0)	Gammaproteobacteria(1.0)	Burkholderiales(1.0)	Comamonadaceae(1.0)	Comamonas(0.98)	Comamonas terrae(0.61)
OTU_351	0	0	0	0	0	0	0	Bacteria(1.0)	Firmicutes(1.0)	Bacilli(1.0)	Paenibacillales(1.0)	Paenibacillaceae(1.0)	Paenibacillus(1.0)	Paenibacillus castaneae(0.56)
OTU_352	0	0	0	0	0	0	0	Bacteria(1.0)	Proteobacteria(1.0)	Gammaproteobacteria(1.0)	Pseudomonadales(0.99)	Moraxellaceae(0.99)	Acinetobacter(0.95)	Acinetobacter bereziniae LMG 1003 = CIP 70.12(0.42)
OTU_353	0	0	0	0	0	0	0	Bacteria(1.0)	Proteobacteria(1.0)	Alphaproteobacteria(1.0)	Rhizobiales(1.0)	Beijerinckiaceae(1.0)	Microvirga(1.0)	Microvirga sp.(0.93)
OTU_354	0	0	0	0	0	0	0	Bacteria(1.0)	Firmicutes(1.0)	Bacilli(1.0)	Paenibacillales(1.0)	Paenibacillaceae(1.0)	Paenibacillus(1.0)	Paenibacillus hunanensis(0.96)
OTU_355	0	0	0	0	0	0	0	Bacteria(1.0)	Proteobacteria(1.0)	Gammaproteobacteria(1.0)	Pseudomonadales(1.0)	Pseudomonadaceae(1.0)	Pseudomonas(1.0)	Pseudomonas psychrotolerans(1.0)
OTU_356	0	0	0	0	0	0	0	Bacteria(1.0)	Actinobacteriota(1.0)	Actinobacteria(1.0)	Corynebacteriales(1.0)	Mycobacteriaceae(1.0)	Mycobacterium(1.0)	Mycolicibacter virginiensis(0.33)
OTU_358	0	0	0	0	0	0	0	Bacteria(1.0)	Proteobacteria(1.0)	Gammaproteobacteria(1.0)	Xanthomonadales(1.0)	Rhodanobacteraceae(1.0)	Rhodanobacter(1.0)	Rhodanobacter sp.(1.0)
OTU_359	0	0	0	0	0	0	0	Bacteria(1.0)	Actinobacteriota(1.0)	Actinobacteria(1.0)	Micrococcales(1.0)	Microbacteriaceae(1.0)	Parafrigoribacterium(0.98)	unknown species(0.98)
OTU_360	0	0	0	0	0	0	0	Bacteria(1.0)	Proteobacteria(1.0)	Gammaproteobacteria(1.0)	Pseudomonadales(1.0)	Moraxellaceae(1.0)	Acinetobacter(1.0)	Acinetobacter soli(0.92)
OTU_361	0	0	0	0	16	63	12	Bacteria(1.0)	Firmicutes(1.0)	Bacilli(1.0)	Lactobacillales(1.0)	Enterococcaceae(1.0)	Enterococcus(1.0)	Enterococcus moraviensis ATCC BAA-383(0.44)
OTU_362	0	0	0	0	1	0	1	Bacteria(1.0)	Firmicutes(1.0)	Bacilli(1.0)	Lactobacillales(1.0)	Enterococcaceae(1.0)	Enterococcus(1.0)	Enterococcus mundtii ATCC 882(0.63)
OTU_363	0	0	0	0	12	30	44	Bacteria(1.0)	Firmicutes(1.0)	Bacilli(1.0)	Lactobacillales(1.0)	Enterococcaceae(0.97)	Enterococcus(0.94)	Enterococcus mundtii ATCC 882(0.35)
OTU_364	0	0	0	0	0	0	0	Bacteria(1.0)	Actinobacteriota(1.0)	Actinobacteria(1.0)	Kineosporiales(1.0)	Kineosporiaceae(1.0)	Kineococcus(1.0)	Kineococcus sp.(0.38)
OTU_365	0	0	0	0	0	0	0	Bacteria(1.0)	Proteobacteria(1.0)	Gammaproteobacteria(1.0)	Pseudomonadales(1.0)	Pseudomonadaceae(1.0)	Pseudomonas(1.0)	Pseudomonas baetica(0.62)
OTU_366	0	0	0	0	0	0	0	Bacteria(1.0)	Proteobacteria(1.0)	Gammaproteobacteria(1.0)	Xanthomonadales(1.0)	Xanthomonadaceae(1.0)	Pseudoxanthomonas(1.0)	unknown species(0.98)
OTU_367	0	0	0	0	0	0	0	Bacteria(1.0)	Bacteroidota(1.0)	Bacteroidia(1.0)	Flavobacteriales(1.0)	Weeksellaceae(1.0)	Chryseobacterium(1.0)	Chryseobacterium sp.(0.76)
OTU_368	0	0	0	0	0	0	0	Bacteria(1.0)	Proteobacteria(1.0)	Alphaproteobacteria(1.0)	Rhizobiales(1.0)	Rhizobiaceae(1.0)	Ensifer(1.0)	Ensifer adhaerens(0.93)
OTU_369	0	0	0	0	1	0	0	Bacteria(1.0)	Proteobacteria(1.0)	Alphaproteobacteria(1.0)	Acetobacterales(1.0)	Acetobacteraceae(1.0)	Roseomonas(1.0)	Roseomonas gilardii(1.0)
OTU_370	1	0	0	0	3	0	11	Bacteria(1.0)	Firmicutes(0.7)	Bacilli(0.7)	Lactobacillales(0.69)	Enterococcaceae(0.66)	Enterococcus(0.66)	Streptomyces cinnamoneus(0.08)
OTU_371	0	0	0	0	0	0	0	Bacteria(1.0)	Proteobacteria(1.0)	Alphaproteobacteria(1.0)	Sphingomonadales(1.0)	Sphingomonadaceae(1.0)	Sphingomonas(1.0)	metagenome(0.98)
OTU_372	0	0	0	0	0	0	0	Bacteria(1.0)	Proteobacteria(1.0)	Gammaproteobacteria(1.0)	Pseudomonadales(1.0)	Moraxellaceae(1.0)	Acinetobacter(1.0)	Acinetobacter bereziniae LMG 1003 = CIP 70.12(0.6)
OTU_373	0	0	0	0	0	0	0	Bacteria(1.0)	Proteobacteria(1.0)	Alphaproteobacteria(1.0)	Rhizobiales(1.0)	Rhizobiaceae(1.0)	Allorhizobium-Neorhizobium-Pararhizobium-Rhizobium(0.96)	Agrobacterium pusense(0.51)
OTU_374	0	0	0	0	0	0	0	Bacteria(1.0)	Actinobacteriota(1.0)	Actinobacteria(1.0)	Pseudonocardiales(1.0)	Pseudonocardiaceae(1.0)	Amycolatopsis(1.0)	Amycolatopsis sp.(0.51)
OTU_375	0	0	0	0	0	0	0	Bacteria(1.0)	Actinobacteriota(1.0)	Actinobacteria(1.0)	Micrococcales(1.0)	Cellulomonadaceae(1.0)	Cellulomonas(0.99)	unknown species(0.65)
OTU_376	0	0	0	0	0	0	0	Bacteria(1.0)	Firmicutes(1.0)	Bacilli(1.0)	Bacillales(1.0)	Bacillaceae(1.0)	Bacillus(1.0)	Bacillus siralis(0.38)
OTU_377	0	0	0	0	0	0	0	Bacteria(1.0)	Proteobacteria(1.0)	Gammaproteobacteria(1.0)	Burkholderiales(1.0)	Comamonadaceae(1.0)	Ottowia(0.51)	unknown species(0.51)
OTU_378	0	0	0	0	0	0	0	Bacteria(1.0)	Proteobacteria(1.0)	Gammaproteobacteria(1.0)	Burkholderiales(1.0)	Comamonadaceae(1.0)	Lampropedia(1.0)	Lampropedia sp.(0.39)
OTU_379	0	0	0	0	0	0	0	Bacteria(1.0)	Proteobacteria(1.0)	Gammaproteobacteria(1.0)	Pseudomonadales(1.0)	Moraxellaceae(1.0)	Acinetobacter(1.0)	Acinetobacter johnsonii(0.98)
OTU_380	0	0	0	0	0	0	0	Bacteria(1.0)	Proteobacteria(1.0)	Gammaproteobacteria(1.0)	Burkholderiales(1.0)	Comamonadaceae(1.0)	Rhodoferax(0.54)	metagenome(0.44)
OTU_381	0	0	0	0	4	54	29	Bacteria(1.0)	Firmicutes(1.0)	Bacilli(1.0)	Lactobacillales(1.0)	Lactobacillaceae(1.0)	Levilactobacillus(0.9)	Lactobacillus brevis BSO 464(0.43)
OTU_382	0	0	0	0	0	0	0	Bacteria(1.0)	Actinobacteriota(1.0)	Actinobacteria(1.0)	Micrococcales(1.0)	Micrococcaceae(1.0)	Garicola(0.99)	unknown species(0.99)
OTU_383	0	0	0	0	0	0	0	Bacteria(1.0)	Proteobacteria(1.0)	Alphaproteobacteria(1.0)	Sphingomonadales(1.0)	Sphingomonadaceae(1.0)	Novosphingobium(0.97)	Novosphingobium capsulatum(0.81)
OTU_384	0	0	0	0	0	0	0	Bacteria(1.0)	Proteobacteria(1.0)	Alphaproteobacteria(1.0)	Rhizobiales(1.0)	Rhizobiaceae(1.0)	Shinella(0.97)	unknown species(0.95)
OTU_385	0	0	0	0	1	0	0	Bacteria(1.0)	Proteobacteria(1.0)	Alphaproteobacteria(1.0)	Rhodobacterales(1.0)	Rhodobacteraceae(1.0)	Paracoccus(1.0)	Paracoccus yeei(1.0)
OTU_386	0	0	0	0	0	0	0	Bacteria(1.0)	Proteobacteria(1.0)	Gammaproteobacteria(1.0)	Pseudomonadales(1.0)	Moraxellaceae(1.0)	Acinetobacter(1.0)	Acinetobacter soli(0.47)
OTU_387	0	0	0	0	0	0	0	Bacteria(1.0)	Proteobacteria(1.0)	Gammaproteobacteria(1.0)	Enterobacterales(1.0)	Enterobacteriaceae(0.59)	Enterobacter(0.43)	Leclercia sp.(0.22)
OTU_388	0	0	0	0	0	0	0	Bacteria(1.0)	Bacteroidota(1.0)	Bacteroidia(1.0)	Flavobacteriales(1.0)	Weeksellaceae(1.0)	Chryseobacterium(1.0)	Chryseobacterium sp.(0.67)
OTU_389	0	0	0	0	0	0	0	Bacteria(1.0)	Proteobacteria(1.0)	Gammaproteobacteria(1.0)	Enterobacterales(1.0)	Enterobacteriaceae(0.99)	Klebsiella(0.91)	Klebsiella pneumoniae KCTC 2242(0.27)
OTU_390	0	0	0	0	0	0	0	Bacteria(1.0)	Proteobacteria(1.0)	Alphaproteobacteria(1.0)	Rhizobiales(1.0)	Hyphomicrobiaceae(1.0)	Hyphomicrobium(1.0)	Hyphomicrobium facile(0.55)
OTU_391	0	0	0	0	0	0	0	Bacteria(1.0)	Proteobacteria(1.0)	Alphaproteobacteria(1.0)	Sphingomonadales(1.0)	Sphingomonadaceae(1.0)	Sphingopyxis(1.0)	Sphingopyxis alaskensis(0.18)
OTU_392	0	0	0	0	0	0	0	Bacteria(1.0)	Bacteroidota(1.0)	Bacteroidia(1.0)	Sphingobacteriales(1.0)	Sphingobacteriaceae(1.0)	Sphingobacterium(1.0)	Sphingobacterium multivorum(0.55)
OTU_393	0	0	0	0	0	0	0	Bacteria(1.0)	Proteobacteria(1.0)	Alphaproteobacteria(1.0)	Rhizobiales(1.0)	Devosiaceae(1.0)	Devosia(1.0)	metagenome(1.0)
OTU_394	0	66	0	0	0	0	0	Bacteria(1.0)	Proteobacteria(1.0)	Gammaproteobacteria(1.0)	Xanthomonadales(1.0)	Rhodanobacteraceae(0.97)	Rhodanobacter(0.95)	unknown species(0.52)
OTU_395	0	0	0	0	0	0	0	Bacteria(1.0)	Proteobacteria(1.0)	Gammaproteobacteria(1.0)	Burkholderiales(1.0)	Alcaligenaceae(1.0)	unknown genus(0.93)	Achromobacter sp.(0.74)
OTU_396	0	0	0	0	0	0	0	Bacteria(1.0)	Proteobacteria(1.0)	Gammaproteobacteria(1.0)	Pseudomonadales(1.0)	Moraxellaceae(1.0)	Acinetobacter(1.0)	Acinetobacter baumannii PKAB07(0.49)
OTU_397	0	0	0	0	0	0	0	Bacteria(1.0)	Firmicutes(1.0)	Bacilli(1.0)	Exiguobacterales(1.0)	Exiguobacteraceae(1.0)	Exiguobacterium(1.0)	Exiguobacterium profundum(0.59)
OTU_398	0	0	0	0	0	0	0	Bacteria(1.0)	Proteobacteria(1.0)	Gammaproteobacteria(1.0)	Pseudomonadales(1.0)	Moraxellaceae(1.0)	Acinetobacter(1.0)	Acinetobacter soli(0.88)
OTU_399	0	0	0	0	0	0	0	Bacteria(1.0)	Proteobacteria(1.0)	Alphaproteobacteria(1.0)	Sphingomonadales(1.0)	Sphingomonadaceae(1.0)	Novosphingobium(0.93)	Sphingomonas sp.(0.86)
OTU_400	0	0	0	0	9	0	0	Bacteria(1.0)	Proteobacteria(1.0)	Alphaproteobacteria(1.0)	Rhizobiales(1.0)	Xanthobacteraceae(1.0)	Bradyrhizobium(1.0)	Bradyrhizobium elkanii(0.98)
OTU_401	0	0	0	0	0	0	0	Bacteria(1.0)	Actinobacteriota(1.0)	Actinobacteria(1.0)	Micrococcales(1.0)	Microbacteriaceae(1.0)	Leucobacter(0.98)	Leucobacter sp.(0.66)
OTU_402	0	0	0	0	0	0	0	Bacteria(1.0)	Firmicutes(1.0)	Bacilli(1.0)	Paenibacillales(1.0)	Paenibacillaceae(1.0)	Saccharibacillus(0.98)	unknown species(0.96)
OTU_403	0	0	0	1	8	0	1	Bacteria(1.0)	Proteobacteria(0.67)	Gammaproteobacteria(0.67)	Burkholderiales(0.67)	Methylophilaceae(0.67)	Methylotenera(0.66)	freshwater sediment metagenome(0.49)
OTU_404	0	0	0	0	0	0	0	Bacteria(1.0)	Proteobacteria(1.0)	Alphaproteobacteria(1.0)	Acetobacterales(1.0)	Acetobacteraceae(1.0)	Roseomonas(1.0)	Roseomonas sp.(0.85)
OTU_405	0	0	0	0	0	0	0	Bacteria(1.0)	Proteobacteria(0.98)	Alphaproteobacteria(0.98)	Rhizobiales(0.98)	Labraceae(0.98)	Labrys(0.98)	Labrys neptuniae(0.78)
OTU_406	78	0	0	0	0	0	0	Bacteria(1.0)	Proteobacteria(1.0)	Gammaproteobacteria(1.0)	Xanthomonadales(1.0)	Rhodanobacteraceae(1.0)	unknown genus(0.87)	gamma proteobacterium OR-113(0.87)
OTU_407	0	0	0	0	0	0	0	Bacteria(1.0)	Proteobacteria(1.0)	Gammaproteobacteria(1.0)	Burkholderiales(1.0)	Comamonadaceae(1.0)	Acidovorax(1.0)	Acidovorax delafieldii(0.98)
OTU_408	1	0	0	0	0	0	0	Bacteria(1.0)	Proteobacteria(1.0)	Gammaproteobacteria(1.0)	Burkholderiales(1.0)	Alcaligenaceae(1.0)	unknown genus(0.85)	Achromobacter sp.(0.7)
OTU_409	0	0	0	0	0	0	0	Bacteria(1.0)	Proteobacteria(1.0)	Gammaproteobacteria(1.0)	Pseudomonadales(1.0)	Moraxellaceae(0.99)	Acinetobacter(0.99)	Pseudomonas sp.(0.41)
OTU_410	0	0	0	0	0	0	0	Bacteria(1.0)	Bdellovibrionota(1.0)	Bdellovibrionia(1.0)	Bdellovibrionales(1.0)	Bdellovibrionaceae(1.0)	Bdellovibrio(1.0)	Bdellovibrio bacteriovorus(1.0)
OTU_411	0	0	0	0	0	0	0	Bacteria(1.0)	Proteobacteria(1.0)	Alphaproteobacteria(1.0)	Sphingomonadales(1.0)	Sphingomonadaceae(1.0)	Sphingobium(0.98)	unknown species(0.83)
OTU_412	0	0	0	0	0	0	0	Bacteria(1.0)	Actinobacteriota(1.0)	Actinobacteria(1.0)	Corynebacteriales(1.0)	Tsukamurellaceae(1.0)	Tsukamurella(1.0)	Tsukamurella tyrosinosolvens(0.74)
OTU_413	0	0	0	0	0	0	0	Bacteria(1.0)	Proteobacteria(1.0)	Gammaproteobacteria(1.0)	Burkholderiales(1.0)	Comamonadaceae(1.0)	Comamonas(1.0)	Comamonas testosteroni TK102(0.53)
OTU_414	0	0	0	0	0	0	0	Bacteria(1.0)	Proteobacteria(0.82)	Gammaproteobacteria(0.82)	Xanthomonadales(0.82)	Rhodanobacteraceae(0.82)	Rhodanobacter(0.79)	Rhodanobacter spathiphylli B39(0.25)
OTU_415	0	0	0	0	0	0	0	Bacteria(1.0)	Bacteroidota(1.0)	Bacteroidia(1.0)	Flavobacteriales(1.0)	Weeksellaceae(1.0)	Chryseobacterium(1.0)	Chryseobacterium sp.(0.66)
OTU_416	0	0	0	1	9	0	1	Bacteria(1.0)	Proteobacteria(0.87)	Gammaproteobacteria(0.87)	Burkholderiales(0.87)	Methylophilaceae(0.87)	Methylotenera(0.8)	freshwater sediment metagenome(0.65)
